# Supplementary material for: Proteome Analysis for Inflammation Related to Acute and Convalescent Infection
Source: Inflammation. Author manuscript; Available in PMC 2024 Feb 5. (PMC10799112; doi:10.1007/s10753-023-01913-3)
Supplement: Supplementary File 3 [file NIHMS1956755-supplement-Supplementary_File_3.xlsx]

## Sheet: Sheet1
Protein
4F2
5NTD
ADA17
ADAM8
ADIPO
ALBU
AMPN
ANGP4
AREG
B3GA1
BASI
BCAM
BDNF
BMP2
BMP4
BMP5
BMP6
BMP7
BTLA
C163A
CADH1
CADH2
CADH5
CCL1
CCL11
CCL13
CCL14
CCL15
CCL16
CCL17
CCL18
CCL19
CCL2
CCL20
CCL21
CCL22
CCL23
CCL24
CCL25
CCL26
CCL27
CCL28
CCL3
CCL4
CCL5
CCL7
CCL8
CCR7
CD139
CD14
CD15
CD166
CD17
CD177
CD19
CD1A
CD2
CD20
CD22
CD235a
CD24
CD244
CD27
CD276
CD28
CD33
CD34
CD36
CD37
CD38
CD3E
CD3deg
CD4
CD40L
CD44
CD44v2
CD45RA
CD45RB
CD45RO
CD47
CD48
CD5
CD52
CD53
CD57
CD59
CD6
CD63
CD69
CD7
CD70
CD72
CD79A
CD80
CD81
CD86
CD8A
CD9
CD97
CD99
CD99R
CDCP1
CDw17
CEAM1
CEAM1,3,5,6,8
CEAM3,5
CEAM5
CEAM5,6,8
CEAM5,8
CEAM6
CEAM8
CNTF
CO3
CO5
CR1
CR2
CRLF2
CRTAM
CSF1
CSF1R
CSF2
CSF3
CSF3R
CTLA4
CXCL5
CXCL6
CXCL7
CXCL9
CXCR5
CXL10
CXL11
CXL13
CXL14
CXL16
CYTL1
DAF
DPB1
DPP4
DRA
EGLN
ELAF
ENTP1
EPCAM
EPCR
ERBB2
FCER2
FCG2A
FCG2B
FCG3A
FGF2
FLT3
FLT3L
GDF15
GDF2
GLPA
GLPB
GP1BA
GRN
GROA
HAVR1
HAVR2
HGF
HLAABC
HLADR
HLAG
HLAI
HMGB1
I13R1
I13R2
I17RA
I36RA
ICAM1
ICAM3
ICOS
IFNA1
IFNG
IFNL1
IFNL2
IFNL3
IGF1
IGF1R
IGKC
IGLC1
IL10
IL12B
IL12p70
IL13
IL15
IL16
IL17
IL17B
IL17C
IL17F
IL18
IL19
IL1A
IL1B
IL1R1
IL1R2
IL1RA
IL2
IL20
IL22
IL23A
IL25
IL27A
IL2RA
IL2RB
IL3
IL31
IL32
IL33
IL33RA
IL34
IL36G
IL37
IL3RA
IL3RB
IL4
IL5
IL6
IL6RA
IL6RB
IL7
IL8
IL9
INHBA
ITA2B
ITA2B (CD41a)
ITA4
ITA5
ITA6
ITAE
ITAL
ITAM
ITAV
ITAX
ITB1
ITB2
IgE
JAG1
K1C18
KI2L2
KIT
KSYK
LAG3
LAMP1
LEPR
LEUK
LFA3
LIF
LY75
LYAM1
LYAM2
LYAM3
Lactoferin
MCP
MIF
MPRI
MUC1
NAMPT
NCAM1
NEP
NGFbeta
NP1L4
NRG1
NRP1
NTAL
NTF4
ONCM
OSTP
OX2G
P53
PD1L1
PD1L2
PDCD1
PECA1
PERM
PGH1
PLF4
PRIO
PRTN3
PTPRC (CD45)
S10A8/9
SCRB2
SDC1
SDF1
SELPL
SEM7A
SIGL9
SLAF1
SLAF8
TBB3
TF
TFR1
TGFB1
TGFB1,2,3
TGFB2
TGFB3
TGM2
TIE2
TIMP1
TLR2
TLR3
TN13B
TNF10
TNF11
TNF12
TNF13
TNF14
TNF18
TNFA
TNFB
TNFL4
TNFL6
TNFL8
TNR11
TNR14
TNR16
TNR17
TNR18
TNR1A
TNR1B
TNR21
TNR4
TNR5
TNR6
TNR8
TNR9
TR10D
TR11B
TR13B
TR13C
TREM1
TSLP
UPAR
VCAM1
VEGF165, VEGF121
VEGFA
VEGFC
VGFR1
VGFR2
VGFR3
X3CL1
XCL1
