# Supplementary material for: Proteome Analysis for Inflammation Related to Acute and Convalescent Infection
Source: Inflammation. Author manuscript; Available in PMC 2024 Feb 5. (PMC10799112; doi:10.1007/s10753-023-01913-3)
Supplement: Supplementary File 2 [file NIHMS1956755-supplement-Supplementary_File_2.xlsx]

## Sheet: BioProcess BKV
#term ID	term description	observed gene count	background gene count	strength	false discovery rate	matching proteins in your network (IDs)	matching proteins in your network (labels)
GO:0006954	Inflammatory response	6	515	1.51	3.04e-05	9606.ENSP00000226317,9606.ENSP00000274520,9606.ENSP00000296028,9606.ENSP00000323280,9606.ENSP00000327513,9606.ENSP00000386380	CXCL6,IL9,PPBP,CD6,CSF1,IL1R1
GO:0019221	Cytokine-mediated signaling pathway	6	678	1.39	7.78e-05	9606.ENSP00000226317,9606.ENSP00000241453,9606.ENSP00000274520,9606.ENSP00000296028,9606.ENSP00000327513,9606.ENSP00000386380	CXCL6,FLT3,IL9,PPBP,CSF1,IL1R1
GO:0007166	Cell surface receptor signaling pathway	7	2325	0.93	0.00087	9606.ENSP00000226317,9606.ENSP00000241453,9606.ENSP00000274520,9606.ENSP00000296028,9606.ENSP00000323280,9606.ENSP00000327513,9606.ENSP00000386380	CXCL6,FLT3,IL9,PPBP,CD6,CSF1,IL1R1
GO:0071310	Cellular response to organic substance	7	2369	0.92	0.00087	9606.ENSP00000226317,9606.ENSP00000241453,9606.ENSP00000274520,9606.ENSP00000296028,9606.ENSP00000323280,9606.ENSP00000327513,9606.ENSP00000386380	CXCL6,FLT3,IL9,PPBP,CD6,CSF1,IL1R1
GO:0002376	Immune system process	7	2481	0.9	0.00098	9606.ENSP00000226317,9606.ENSP00000241453,9606.ENSP00000274520,9606.ENSP00000296028,9606.ENSP00000323280,9606.ENSP00000327513,9606.ENSP00000386380	CXCL6,FLT3,IL9,PPBP,CD6,CSF1,IL1R1
GO:0006955	Immune response	6	1588	1.02	0.0024	9606.ENSP00000226317,9606.ENSP00000274520,9606.ENSP00000296028,9606.ENSP00000323280,9606.ENSP00000327513,9606.ENSP00000386380	CXCL6,IL9,PPBP,CD6,CSF1,IL1R1
GO:0045321	Leukocyte activation	5	929	1.18	0.0051	9606.ENSP00000226317,9606.ENSP00000241453,9606.ENSP00000296028,9606.ENSP00000323280,9606.ENSP00000327513	CXCL6,FLT3,PPBP,CD6,CSF1
GO:0071396	Cellular response to lipid	4	528	1.33	0.0162	9606.ENSP00000226317,9606.ENSP00000241453,9606.ENSP00000296028,9606.ENSP00000323280	CXCL6,FLT3,PPBP,CD6
GO:0071222	Cellular response to lipopolysaccharide	3	185	1.66	0.0238	9606.ENSP00000226317,9606.ENSP00000296028,9606.ENSP00000323280	CXCL6,PPBP,CD6
GO:0048872	Homeostasis of number of cells	3	204	1.61	0.0282	9606.ENSP00000226317,9606.ENSP00000241453,9606.ENSP00000327513	CXCL6,FLT3,CSF1
GO:0001817	Regulation of cytokine production	4	742	1.18	0.0409	9606.ENSP00000226317,9606.ENSP00000274520,9606.ENSP00000323280,9606.ENSP00000386380	CXCL6,IL9,CD6,IL1R1

## Sheet: BioProcess CMV
#term ID	term description	observed gene count	background gene count	strength	false discovery rate	matching proteins in your network (IDs)	matching proteins in your network (labels)
GO:0002682	Regulation of immune system process	9	1514	1.02	3.76e-05	9606.ENSP00000221930,9606.ENSP00000229135,9606.ENSP00000263645,9606.ENSP00000264072,9606.ENSP00000294728,9606.ENSP00000303939,9606.ENSP00000327513,9606.ENSP00000369293,9606.ENSP00000484431	TGFB1,IFNG,CD81,FCER2,VCAM1,CTLA4,CSF1,IL2RA,CD48
GO:0002684	Positive regulation of immune system process	8	949	1.18	3.76e-05	9606.ENSP00000221930,9606.ENSP00000229135,9606.ENSP00000263645,9606.ENSP00000264072,9606.ENSP00000294728,9606.ENSP00000303939,9606.ENSP00000327513,9606.ENSP00000369293	TGFB1,IFNG,CD81,FCER2,VCAM1,CTLA4,CSF1,IL2RA
GO:0019221	Cytokine-mediated signaling pathway	7	678	1.26	3.76e-05	9606.ENSP00000219244,9606.ENSP00000221930,9606.ENSP00000229135,9606.ENSP00000264072,9606.ENSP00000294728,9606.ENSP00000327513,9606.ENSP00000369293	CCL17,TGFB1,IFNG,FCER2,VCAM1,CSF1,IL2RA
GO:0050776	Regulation of immune response	8	896	1.2	3.76e-05	9606.ENSP00000221930,9606.ENSP00000229135,9606.ENSP00000263645,9606.ENSP00000264072,9606.ENSP00000294728,9606.ENSP00000303939,9606.ENSP00000369293,9606.ENSP00000484431	TGFB1,IFNG,CD81,FCER2,VCAM1,CTLA4,IL2RA,CD48
GO:0051251	Positive regulation of lymphocyte activation	6	286	1.57	3.76e-05	9606.ENSP00000221930,9606.ENSP00000229135,9606.ENSP00000263645,9606.ENSP00000294728,9606.ENSP00000303939,9606.ENSP00000369293	TGFB1,IFNG,CD81,VCAM1,CTLA4,IL2RA
GO:0030155	Regulation of cell adhesion	7	712	1.24	4.08e-05	9606.ENSP00000221930,9606.ENSP00000229135,9606.ENSP00000263645,9606.ENSP00000294728,9606.ENSP00000303939,9606.ENSP00000327513,9606.ENSP00000369293	TGFB1,IFNG,CD81,VCAM1,CTLA4,CSF1,IL2RA
GO:0022407	Regulation of cell-cell adhesion	6	424	1.4	6.43e-05	9606.ENSP00000221930,9606.ENSP00000229135,9606.ENSP00000263645,9606.ENSP00000294728,9606.ENSP00000303939,9606.ENSP00000369293	TGFB1,IFNG,CD81,VCAM1,CTLA4,IL2RA
GO:0045785	Positive regulation of cell adhesion	6	423	1.4	6.43e-05	9606.ENSP00000229135,9606.ENSP00000263645,9606.ENSP00000294728,9606.ENSP00000303939,9606.ENSP00000327513,9606.ENSP00000369293	IFNG,CD81,VCAM1,CTLA4,CSF1,IL2RA
GO:0050870	Positive regulation of T cell activation	5	209	1.63	7.08e-05	9606.ENSP00000229135,9606.ENSP00000263645,9606.ENSP00000294728,9606.ENSP00000303939,9606.ENSP00000369293	IFNG,CD81,VCAM1,CTLA4,IL2RA
GO:0032944	Regulation of mononuclear cell proliferation	5	220	1.61	8.28e-05	9606.ENSP00000263645,9606.ENSP00000294728,9606.ENSP00000303939,9606.ENSP00000327513,9606.ENSP00000369293	CD81,VCAM1,CTLA4,CSF1,IL2RA
GO:1902105	Regulation of leukocyte differentiation	5	285	1.49	0.00019	9606.ENSP00000221930,9606.ENSP00000229135,9606.ENSP00000303939,9606.ENSP00000327513,9606.ENSP00000369293	TGFB1,IFNG,CTLA4,CSF1,IL2RA
GO:0002376	Immune system process	9	2481	0.81	0.00023	9606.ENSP00000219244,9606.ENSP00000221930,9606.ENSP00000229135,9606.ENSP00000263645,9606.ENSP00000294728,9606.ENSP00000303939,9606.ENSP00000327513,9606.ENSP00000369293,9606.ENSP00000484431	CCL17,TGFB1,IFNG,CD81,VCAM1,CTLA4,CSF1,IL2RA,CD48
GO:0045589	Regulation of regulatory T cell differentiation	3	30	2.25	0.00037	9606.ENSP00000229135,9606.ENSP00000303939,9606.ENSP00000369293	IFNG,CTLA4,IL2RA
GO:0032946	Positive regulation of mononuclear cell proliferation	4	135	1.72	0.00038	9606.ENSP00000263645,9606.ENSP00000294728,9606.ENSP00000327513,9606.ENSP00000369293	CD81,VCAM1,CSF1,IL2RA
GO:1902107	Positive regulation of leukocyte differentiation	4	156	1.66	0.00062	9606.ENSP00000221930,9606.ENSP00000229135,9606.ENSP00000327513,9606.ENSP00000369293	TGFB1,IFNG,CSF1,IL2RA
GO:0006952	Defense response	7	1296	0.98	0.00066	9606.ENSP00000219244,9606.ENSP00000221930,9606.ENSP00000229135,9606.ENSP00000294728,9606.ENSP00000327513,9606.ENSP00000369293,9606.ENSP00000484431	CCL17,TGFB1,IFNG,VCAM1,CSF1,IL2RA,CD48
GO:0048583	Regulation of response to stimulus	10	4114	0.64	0.00066	9606.ENSP00000219244,9606.ENSP00000221930,9606.ENSP00000229135,9606.ENSP00000263645,9606.ENSP00000264072,9606.ENSP00000294728,9606.ENSP00000303939,9606.ENSP00000327513,9606.ENSP00000369293,9606.ENSP00000484431	CCL17,TGFB1,IFNG,CD81,FCER2,VCAM1,CTLA4,CSF1,IL2RA,CD48
GO:0002819	Regulation of adaptive immune response	4	165	1.63	0.0007	9606.ENSP00000221930,9606.ENSP00000263645,9606.ENSP00000264072,9606.ENSP00000484431	TGFB1,CD81,FCER2,CD48
GO:0042129	Regulation of T cell proliferation	4	165	1.63	0.0007	9606.ENSP00000263645,9606.ENSP00000294728,9606.ENSP00000303939,9606.ENSP00000369293	CD81,VCAM1,CTLA4,IL2RA
GO:0002697	Regulation of immune effector process	5	418	1.33	0.00074	9606.ENSP00000221930,9606.ENSP00000229135,9606.ENSP00000263645,9606.ENSP00000264072,9606.ENSP00000369293	TGFB1,IFNG,CD81,FCER2,IL2RA
GO:0008284	Positive regulation of cell population proliferation	6	919	1.06	0.0015	9606.ENSP00000221930,9606.ENSP00000229135,9606.ENSP00000263645,9606.ENSP00000294728,9606.ENSP00000327513,9606.ENSP00000369293	TGFB1,IFNG,CD81,VCAM1,CSF1,IL2RA
GO:0002763	Positive regulation of myeloid leukocyte differentiation	3	58	1.96	0.0016	9606.ENSP00000221930,9606.ENSP00000229135,9606.ENSP00000327513	TGFB1,IFNG,CSF1
GO:0007166	Cell surface receptor signaling pathway	8	2325	0.79	0.0016	9606.ENSP00000219244,9606.ENSP00000221930,9606.ENSP00000229135,9606.ENSP00000264072,9606.ENSP00000294728,9606.ENSP00000303939,9606.ENSP00000327513,9606.ENSP00000369293	CCL17,TGFB1,IFNG,FCER2,VCAM1,CTLA4,CSF1,IL2RA
GO:0002699	Positive regulation of immune effector process	4	223	1.5	0.0017	9606.ENSP00000221930,9606.ENSP00000229135,9606.ENSP00000263645,9606.ENSP00000264072	TGFB1,IFNG,CD81,FCER2
GO:0006954	Inflammatory response	5	515	1.24	0.0017	9606.ENSP00000219244,9606.ENSP00000221930,9606.ENSP00000229135,9606.ENSP00000327513,9606.ENSP00000369293	CCL17,TGFB1,IFNG,CSF1,IL2RA
GO:0006955	Immune response	7	1588	0.89	0.0018	9606.ENSP00000219244,9606.ENSP00000229135,9606.ENSP00000263645,9606.ENSP00000294728,9606.ENSP00000303939,9606.ENSP00000327513,9606.ENSP00000369293	CCL17,IFNG,CD81,VCAM1,CTLA4,CSF1,IL2RA
GO:0042127	Regulation of cell population proliferation	7	1642	0.88	0.0022	9606.ENSP00000221930,9606.ENSP00000229135,9606.ENSP00000263645,9606.ENSP00000294728,9606.ENSP00000303939,9606.ENSP00000327513,9606.ENSP00000369293	TGFB1,IFNG,CD81,VCAM1,CTLA4,CSF1,IL2RA
GO:0030097	Hemopoiesis	5	570	1.19	0.0025	9606.ENSP00000221930,9606.ENSP00000229135,9606.ENSP00000263645,9606.ENSP00000294728,9606.ENSP00000327513	TGFB1,IFNG,CD81,VCAM1,CSF1
GO:0050778	Positive regulation of immune response	5	607	1.17	0.0033	9606.ENSP00000221930,9606.ENSP00000229135,9606.ENSP00000263645,9606.ENSP00000264072,9606.ENSP00000303939	TGFB1,IFNG,CD81,FCER2,CTLA4
GO:0042102	Positive regulation of T cell proliferation	3	97	1.74	0.0055	9606.ENSP00000263645,9606.ENSP00000294728,9606.ENSP00000369293	CD81,VCAM1,IL2RA
GO:0050900	Leukocyte migration	4	316	1.35	0.0055	9606.ENSP00000219244,9606.ENSP00000221930,9606.ENSP00000294728,9606.ENSP00000484431	CCL17,TGFB1,VCAM1,CD48
GO:0002824	Positive regulation of adaptive immune response based on somatic recombination of immune receptors built from immunoglobulin superfamily domains	3	101	1.72	0.0059	9606.ENSP00000221930,9606.ENSP00000263645,9606.ENSP00000264072	TGFB1,CD81,FCER2
GO:0002708	Positive regulation of lymphocyte mediated immunity	3	104	1.71	0.0063	9606.ENSP00000221930,9606.ENSP00000263645,9606.ENSP00000264072	TGFB1,CD81,FCER2
GO:0051712	Positive regulation of killing of cells of other organism	2	12	2.47	0.0063	9606.ENSP00000229135,9606.ENSP00000264072	IFNG,FCER2
GO:0002521	Leukocyte differentiation	4	338	1.32	0.0064	9606.ENSP00000229135,9606.ENSP00000263645,9606.ENSP00000294728,9606.ENSP00000327513	IFNG,CD81,VCAM1,CSF1
GO:0002573	Myeloid leukocyte differentiation	3	113	1.67	0.0074	9606.ENSP00000229135,9606.ENSP00000263645,9606.ENSP00000327513	IFNG,CD81,CSF1
GO:0010033	Response to organic substance	8	3011	0.67	0.0076	9606.ENSP00000219244,9606.ENSP00000221930,9606.ENSP00000229135,9606.ENSP00000263645,9606.ENSP00000264072,9606.ENSP00000294728,9606.ENSP00000327513,9606.ENSP00000369293	CCL17,TGFB1,IFNG,CD81,FCER2,VCAM1,CSF1,IL2RA
GO:0045651	Positive regulation of macrophage differentiation	2	15	2.38	0.0086	9606.ENSP00000221930,9606.ENSP00000327513	TGFB1,CSF1
GO:0051770	Positive regulation of nitric-oxide synthase biosynthetic process	2	16	2.35	0.0092	9606.ENSP00000229135,9606.ENSP00000264072	IFNG,FCER2
GO:0050864	Regulation of B cell activation	3	128	1.62	0.0096	9606.ENSP00000221930,9606.ENSP00000263645,9606.ENSP00000303939	TGFB1,CD81,CTLA4
GO:0048584	Positive regulation of response to stimulus	7	2257	0.74	0.0117	9606.ENSP00000219244,9606.ENSP00000221930,9606.ENSP00000229135,9606.ENSP00000263645,9606.ENSP00000264072,9606.ENSP00000303939,9606.ENSP00000327513	CCL17,TGFB1,IFNG,CD81,FCER2,CTLA4,CSF1
GO:0043085	Positive regulation of catalytic activity	6	1489	0.86	0.0126	9606.ENSP00000219244,9606.ENSP00000221930,9606.ENSP00000229135,9606.ENSP00000263645,9606.ENSP00000264072,9606.ENSP00000327513	CCL17,TGFB1,IFNG,CD81,FCER2,CSF1
GO:0045834	Positive regulation of lipid metabolic process	3	152	1.55	0.0141	9606.ENSP00000221930,9606.ENSP00000229135,9606.ENSP00000263645	TGFB1,IFNG,CD81
GO:0050777	Negative regulation of immune response	3	154	1.54	0.0141	9606.ENSP00000221930,9606.ENSP00000303939,9606.ENSP00000369293	TGFB1,CTLA4,IL2RA
GO:0071346	Cellular response to interferon-gamma	3	161	1.52	0.0155	9606.ENSP00000219244,9606.ENSP00000229135,9606.ENSP00000294728	CCL17,IFNG,VCAM1
GO:0006950	Response to stress	8	3485	0.61	0.017	9606.ENSP00000219244,9606.ENSP00000221930,9606.ENSP00000229135,9606.ENSP00000294728,9606.ENSP00000303939,9606.ENSP00000327513,9606.ENSP00000369293,9606.ENSP00000484431	CCL17,TGFB1,IFNG,VCAM1,CTLA4,CSF1,IL2RA,CD48
GO:0030225	Macrophage differentiation	2	26	2.14	0.018	9606.ENSP00000229135,9606.ENSP00000327513	IFNG,CSF1
GO:0045662	Negative regulation of myoblast differentiation	2	27	2.12	0.019	9606.ENSP00000219244,9606.ENSP00000221930	CCL17,TGFB1
GO:0045672	Positive regulation of osteoclast differentiation	2	27	2.12	0.019	9606.ENSP00000229135,9606.ENSP00000327513	IFNG,CSF1
GO:2000679	Positive regulation of transcription regulatory region DNA binding	2	27	2.12	0.019	9606.ENSP00000221930,9606.ENSP00000229135	TGFB1,IFNG
GO:0001934	Positive regulation of protein phosphorylation	5	1019	0.94	0.0204	9606.ENSP00000219244,9606.ENSP00000221930,9606.ENSP00000229135,9606.ENSP00000263645,9606.ENSP00000327513	CCL17,TGFB1,IFNG,CD81,CSF1
GO:0022408	Negative regulation of cell-cell adhesion	3	183	1.46	0.0204	9606.ENSP00000221930,9606.ENSP00000303939,9606.ENSP00000369293	TGFB1,CTLA4,IL2RA
GO:0032101	Regulation of response to external stimulus	5	1013	0.94	0.0204	9606.ENSP00000221930,9606.ENSP00000229135,9606.ENSP00000263645,9606.ENSP00000327513,9606.ENSP00000369293	TGFB1,IFNG,CD81,CSF1,IL2RA
GO:0032103	Positive regulation of response to external stimulus	4	511	1.14	0.0204	9606.ENSP00000221930,9606.ENSP00000229135,9606.ENSP00000263645,9606.ENSP00000327513	TGFB1,IFNG,CD81,CSF1
GO:0032660	Regulation of interleukin-17 production	2	29	2.09	0.0204	9606.ENSP00000221930,9606.ENSP00000229135	TGFB1,IFNG
GO:0090316	Positive regulation of intracellular protein transport	3	184	1.46	0.0204	9606.ENSP00000221930,9606.ENSP00000229135,9606.ENSP00000263645	TGFB1,IFNG,CD81
GO:0032770	Positive regulation of monooxygenase activity	2	31	2.06	0.0217	9606.ENSP00000229135,9606.ENSP00000264072	IFNG,FCER2
GO:0050731	Positive regulation of peptidyl-tyrosine phosphorylation	3	196	1.43	0.0229	9606.ENSP00000221930,9606.ENSP00000229135,9606.ENSP00000263645	TGFB1,IFNG,CD81
GO:1905475	Regulation of protein localization to membrane	3	198	1.43	0.0234	9606.ENSP00000221930,9606.ENSP00000229135,9606.ENSP00000263645	TGFB1,IFNG,CD81
GO:0045860	Positive regulation of protein kinase activity	4	550	1.11	0.025	9606.ENSP00000221930,9606.ENSP00000229135,9606.ENSP00000263645,9606.ENSP00000327513	TGFB1,IFNG,CD81,CSF1
GO:2000516	Positive regulation of CD4-positive, alpha-beta T cell activation	2	34	2.02	0.025	9606.ENSP00000229135,9606.ENSP00000263645	IFNG,CD81
GO:0045595	Regulation of cell differentiation	6	1874	0.76	0.0305	9606.ENSP00000219244,9606.ENSP00000221930,9606.ENSP00000229135,9606.ENSP00000303939,9606.ENSP00000327513,9606.ENSP00000369293	CCL17,TGFB1,IFNG,CTLA4,CSF1,IL2RA
GO:0090218	Positive regulation of lipid kinase activity	2	39	1.96	0.0305	9606.ENSP00000221930,9606.ENSP00000263645	TGFB1,CD81
GO:0002891	Positive regulation of immunoglobulin mediated immune response	2	40	1.95	0.0311	9606.ENSP00000221930,9606.ENSP00000264072	TGFB1,FCER2
GO:0044419	Interspecies interaction between organisms	6	1899	0.75	0.0315	9606.ENSP00000219244,9606.ENSP00000221930,9606.ENSP00000229135,9606.ENSP00000263645,9606.ENSP00000294728,9606.ENSP00000327513	CCL17,TGFB1,IFNG,CD81,VCAM1,CSF1
GO:0042307	Positive regulation of protein import into nucleus	2	41	1.94	0.0316	9606.ENSP00000221930,9606.ENSP00000229135	TGFB1,IFNG
GO:0030316	Osteoclast differentiation	2	42	1.93	0.0322	9606.ENSP00000263645,9606.ENSP00000327513	CD81,CSF1
GO:1905521	Regulation of macrophage migration	2	42	1.93	0.0322	9606.ENSP00000263645,9606.ENSP00000327513	CD81,CSF1
GO:0051707	Response to other organism	5	1256	0.85	0.0412	9606.ENSP00000219244,9606.ENSP00000221930,9606.ENSP00000229135,9606.ENSP00000294728,9606.ENSP00000327513	CCL17,TGFB1,IFNG,VCAM1,CSF1
GO:0048522	Positive regulation of cellular process	9	5579	0.46	0.0418	9606.ENSP00000219244,9606.ENSP00000221930,9606.ENSP00000229135,9606.ENSP00000263645,9606.ENSP00000264072,9606.ENSP00000294728,9606.ENSP00000303939,9606.ENSP00000327513,9606.ENSP00000369293	CCL17,TGFB1,IFNG,CD81,FCER2,VCAM1,CTLA4,CSF1,IL2RA
GO:1903727	Positive regulation of phospholipid metabolic process	2	53	1.83	0.0449	9606.ENSP00000221930,9606.ENSP00000263645	TGFB1,CD81
GO:0006959	Humoral immune response	3	275	1.29	0.0456	9606.ENSP00000219244,9606.ENSP00000229135,9606.ENSP00000263645	CCL17,IFNG,CD81
GO:0008285	Negative regulation of cell population proliferation	4	696	1.01	0.0461	9606.ENSP00000221930,9606.ENSP00000229135,9606.ENSP00000303939,9606.ENSP00000369293	TGFB1,IFNG,CTLA4,IL2RA
GO:0031295	T cell costimulation	2	55	1.81	0.0471	9606.ENSP00000263645,9606.ENSP00000303939	CD81,CTLA4
GO:0045087	Innate immune response	4	703	1.01	0.0471	9606.ENSP00000219244,9606.ENSP00000229135,9606.ENSP00000294728,9606.ENSP00000327513	CCL17,IFNG,VCAM1,CSF1
GO:0035306	Positive regulation of dephosphorylation	2	58	1.79	0.0478	9606.ENSP00000221930,9606.ENSP00000229135	TGFB1,IFNG
GO:0045596	Negative regulation of cell differentiation	4	728	0.99	0.0487	9606.ENSP00000219244,9606.ENSP00000221930,9606.ENSP00000229135,9606.ENSP00000303939	CCL17,TGFB1,IFNG,CTLA4

## Sheet: Bioprocess DEV
#term ID	term description	observed gene count	background gene count	strength	false discovery rate	matching proteins in your network (IDs)	matching proteins in your network (labels)
GO:0002682	Regulation of immune system process	6	1514	1.11	0.0028	9606.ENSP00000249075,9606.ENSP00000296795,9606.ENSP00000306512,9606.ENSP00000369293,9606.ENSP00000371958,9606.ENSP00000431254	LIF,TLR3,CXCL8,IL2RA,CD9,IGLL5

## Sheet: BioProcess TB
#term ID	term description	observed gene count	background gene count	strength	false discovery rate	matching proteins in your network (IDs)	matching proteins in your network (labels)
GO:0070663	Regulation of leukocyte proliferation	5	237	1.71	0.00019	9606.ENSP00000269571,9606.ENSP00000320084,9606.ENSP00000354566,9606.ENSP00000397863,9606.ENSP00000483985	ERBB2,CD276,CD3E,IL34,CD24
GO:0002682	Regulation of immune system process	7	1514	1.05	0.00081	9606.ENSP00000269571,9606.ENSP00000320084,9606.ENSP00000329380,9606.ENSP00000354566,9606.ENSP00000397863,9606.ENSP00000478570,9606.ENSP00000483985	ERBB2,CD276,GP1BA,CD3E,IL34,VEGFA,CD24
GO:0008284	Positive regulation of cell population proliferation	6	919	1.2	0.00097	9606.ENSP00000269571,9606.ENSP00000320084,9606.ENSP00000354566,9606.ENSP00000397863,9606.ENSP00000478570,9606.ENSP00000483985	ERBB2,CD276,CD3E,IL34,VEGFA,CD24
GO:0022407	Regulation of cell-cell adhesion	5	424	1.46	0.00097	9606.ENSP00000269571,9606.ENSP00000320084,9606.ENSP00000354566,9606.ENSP00000478570,9606.ENSP00000483985	ERBB2,CD276,CD3E,VEGFA,CD24
GO:0042129	Regulation of T cell proliferation	4	165	1.77	0.00097	9606.ENSP00000269571,9606.ENSP00000320084,9606.ENSP00000354566,9606.ENSP00000483985	ERBB2,CD276,CD3E,CD24
GO:0045785	Positive regulation of cell adhesion	5	423	1.46	0.00097	9606.ENSP00000269571,9606.ENSP00000320084,9606.ENSP00000354566,9606.ENSP00000478570,9606.ENSP00000483985	ERBB2,CD276,CD3E,VEGFA,CD24
GO:0051239	Regulation of multicellular organismal process	8	3227	0.78	0.00097	9606.ENSP00000269571,9606.ENSP00000320084,9606.ENSP00000329380,9606.ENSP00000354566,9606.ENSP00000358501,9606.ENSP00000397863,9606.ENSP00000478570,9606.ENSP00000483985	ERBB2,CD276,GP1BA,CD3E,CD58,IL34,VEGFA,CD24
GO:0070665	Positive regulation of leukocyte proliferation	4	146	1.83	0.00097	9606.ENSP00000320084,9606.ENSP00000354566,9606.ENSP00000397863,9606.ENSP00000483985	CD276,CD3E,IL34,CD24
GO:0050731	Positive regulation of peptidyl-tyrosine phosphorylation	4	196	1.7	0.001	9606.ENSP00000354566,9606.ENSP00000397863,9606.ENSP00000478570,9606.ENSP00000483985	CD3E,IL34,VEGFA,CD24
GO:0007166	Cell surface receptor signaling pathway	7	2325	0.87	0.0023	9606.ENSP00000269571,9606.ENSP00000320084,9606.ENSP00000329380,9606.ENSP00000354566,9606.ENSP00000397863,9606.ENSP00000478570,9606.ENSP00000483985	ERBB2,CD276,GP1BA,CD3E,IL34,VEGFA,CD24
GO:0043406	Positive regulation of MAP kinase activity	4	265	1.57	0.0023	9606.ENSP00000269571,9606.ENSP00000397863,9606.ENSP00000478570,9606.ENSP00000483985	ERBB2,IL34,VEGFA,CD24
GO:1903037	Regulation of leukocyte cell-cell adhesion	4	315	1.49	0.0037	9606.ENSP00000269571,9606.ENSP00000320084,9606.ENSP00000354566,9606.ENSP00000483985	ERBB2,CD276,CD3E,CD24
GO:0042102	Positive regulation of T cell proliferation	3	97	1.88	0.0046	9606.ENSP00000320084,9606.ENSP00000354566,9606.ENSP00000483985	CD276,CD3E,CD24
GO:0002684	Positive regulation of immune system process	5	949	1.11	0.0077	9606.ENSP00000320084,9606.ENSP00000354566,9606.ENSP00000397863,9606.ENSP00000478570,9606.ENSP00000483985	CD276,CD3E,IL34,VEGFA,CD24
GO:0051240	Positive regulation of multicellular organismal process	6	1770	0.92	0.0077	9606.ENSP00000320084,9606.ENSP00000354566,9606.ENSP00000358501,9606.ENSP00000397863,9606.ENSP00000478570,9606.ENSP00000483985	CD276,CD3E,CD58,IL34,VEGFA,CD24
GO:0001934	Positive regulation of protein phosphorylation	5	1019	1.08	0.0095	9606.ENSP00000269571,9606.ENSP00000354566,9606.ENSP00000397863,9606.ENSP00000478570,9606.ENSP00000483985	ERBB2,CD3E,IL34,VEGFA,CD24
GO:1902533	Positive regulation of intracellular signal transduction	5	1041	1.07	0.0097	9606.ENSP00000269571,9606.ENSP00000354566,9606.ENSP00000397863,9606.ENSP00000478570,9606.ENSP00000483985	ERBB2,CD3E,IL34,VEGFA,CD24
GO:0001775	Cell activation	5	1075	1.06	0.0109	9606.ENSP00000320084,9606.ENSP00000329380,9606.ENSP00000354566,9606.ENSP00000358501,9606.ENSP00000483985	CD276,GP1BA,CD3E,CD58,CD24
GO:2000026	Regulation of multicellular organismal development	6	2096	0.85	0.0141	9606.ENSP00000269571,9606.ENSP00000329380,9606.ENSP00000354566,9606.ENSP00000397863,9606.ENSP00000478570,9606.ENSP00000483985	ERBB2,GP1BA,CD3E,IL34,VEGFA,CD24
GO:0010604	Positive regulation of macromolecule metabolic process	7	3600	0.68	0.0159	9606.ENSP00000269571,9606.ENSP00000320084,9606.ENSP00000354566,9606.ENSP00000358501,9606.ENSP00000397863,9606.ENSP00000478570,9606.ENSP00000483985	ERBB2,CD276,CD3E,CD58,IL34,VEGFA,CD24
GO:0048584	Positive regulation of response to stimulus	6	2257	0.81	0.0169	9606.ENSP00000269571,9606.ENSP00000320084,9606.ENSP00000354566,9606.ENSP00000397863,9606.ENSP00000478570,9606.ENSP00000483985	ERBB2,CD276,CD3E,IL34,VEGFA,CD24
GO:0009605	Response to external stimulus	6	2310	0.8	0.0189	9606.ENSP00000269571,9606.ENSP00000354566,9606.ENSP00000358501,9606.ENSP00000397863,9606.ENSP00000478570,9606.ENSP00000483985	ERBB2,CD3E,CD58,IL34,VEGFA,CD24
GO:0010628	Positive regulation of gene expression	6	2337	0.8	0.0197	9606.ENSP00000269571,9606.ENSP00000320084,9606.ENSP00000354566,9606.ENSP00000358501,9606.ENSP00000397863,9606.ENSP00000478570	ERBB2,CD276,CD3E,CD58,IL34,VEGFA
GO:0002376	Immune system process	6	2481	0.77	0.0249	9606.ENSP00000320084,9606.ENSP00000354566,9606.ENSP00000358501,9606.ENSP00000397863,9606.ENSP00000478570,9606.ENSP00000483985	CD276,CD3E,CD58,IL34,VEGFA,CD24
GO:0048583	Regulation of response to stimulus	7	4114	0.62	0.0299	9606.ENSP00000269571,9606.ENSP00000320084,9606.ENSP00000329380,9606.ENSP00000354566,9606.ENSP00000397863,9606.ENSP00000478570,9606.ENSP00000483985	ERBB2,CD276,GP1BA,CD3E,IL34,VEGFA,CD24
GO:0090184	Positive regulation of kidney development	2	40	2.09	0.0303	9606.ENSP00000478570,9606.ENSP00000483985	VEGFA,CD24
GO:0001817	Regulation of cytokine production	4	742	1.12	0.0308	9606.ENSP00000320084,9606.ENSP00000354566,9606.ENSP00000358501,9606.ENSP00000483985	CD276,CD3E,CD58,CD24
GO:0051716	Cellular response to stimulus	8	6489	0.48	0.0335	9606.ENSP00000269571,9606.ENSP00000320084,9606.ENSP00000329380,9606.ENSP00000354566,9606.ENSP00000358501,9606.ENSP00000397863,9606.ENSP00000478570,9606.ENSP00000483985	ERBB2,CD276,GP1BA,CD3E,CD58,IL34,VEGFA,CD24
GO:0001954	Positive regulation of cell-matrix adhesion	2	55	1.95	0.047	9606.ENSP00000354566,9606.ENSP00000478570	CD3E,VEGFA
GO:0031295	T cell costimulation	2	55	1.95	0.047	9606.ENSP00000354566,9606.ENSP00000483985	CD3E,CD24

## Sheet: BioProcess WNV
none

## Sheet: BioProcess Viral
#term ID	term description	observed gene count	background gene count	strength	false discovery rate	matching proteins in your network (IDs)	matching proteins in your network (labels)
GO:0019221	Cytokine-mediated signaling pathway	16	678	1.27	1.01e-13	9606.ENSP00000219244,9606.ENSP00000221930,9606.ENSP00000226317,9606.ENSP00000229135,9606.ENSP00000231454,9606.ENSP00000241453,9606.ENSP00000249075,9606.ENSP00000264072,9606.ENSP00000274520,9606.ENSP00000292174,9606.ENSP00000294728,9606.ENSP00000296028,9606.ENSP00000306512,9606.ENSP00000327513,9606.ENSP00000369293,9606.ENSP00000386380	CCL17,TGFB1,CXCL6,IFNG,IL5,FLT3,LIF,FCER2,IL9,CXCR5,VCAM1,PPBP,CXCL8,CSF1,IL2RA,IL1R1
GO:0002376	Immune system process	22	2481	0.84	2.03e-13	9606.ENSP00000219244,9606.ENSP00000221930,9606.ENSP00000226317,9606.ENSP00000229135,9606.ENSP00000231454,9606.ENSP00000241453,9606.ENSP00000249075,9606.ENSP00000263645,9606.ENSP00000268035,9606.ENSP00000274520,9606.ENSP00000292174,9606.ENSP00000294728,9606.ENSP00000296028,9606.ENSP00000296795,9606.ENSP00000303939,9606.ENSP00000306512,9606.ENSP00000323280,9606.ENSP00000327513,9606.ENSP00000369293,…	CCL17,TGFB1,CXCL6,IFNG,IL5,FLT3,LIF,CD81,IGF1R,IL9,CXCR5,VCAM1,PPBP,TLR3,CTLA4,CXCL8,CD6,CSF1,IL2RA,IL1R1,IGLL5,CD48
GO:0071345	Cellular response to cytokine stimulus	17	1013	1.12	4.9e-13	9606.ENSP00000219244,9606.ENSP00000221930,9606.ENSP00000226317,9606.ENSP00000229135,9606.ENSP00000231454,9606.ENSP00000241453,9606.ENSP00000249075,9606.ENSP00000264072,9606.ENSP00000274520,9606.ENSP00000292174,9606.ENSP00000294728,9606.ENSP00000296028,9606.ENSP00000296795,9606.ENSP00000306512,9606.ENSP00000327513,9606.ENSP00000369293,9606.ENSP00000386380	CCL17,TGFB1,CXCL6,IFNG,IL5,FLT3,LIF,FCER2,IL9,CXCR5,VCAM1,PPBP,TLR3,CXCL8,CSF1,IL2RA,IL1R1
GO:0006955	Immune response	19	1588	0.97	7.39e-13	9606.ENSP00000219244,9606.ENSP00000226317,9606.ENSP00000229135,9606.ENSP00000231454,9606.ENSP00000249075,9606.ENSP00000263645,9606.ENSP00000268035,9606.ENSP00000274520,9606.ENSP00000292174,9606.ENSP00000294728,9606.ENSP00000296028,9606.ENSP00000296795,9606.ENSP00000303939,9606.ENSP00000306512,9606.ENSP00000323280,9606.ENSP00000327513,9606.ENSP00000369293,9606.ENSP00000386380,9606.ENSP00000431254	CCL17,CXCL6,IFNG,IL5,LIF,CD81,IGF1R,IL9,CXCR5,VCAM1,PPBP,TLR3,CTLA4,CXCL8,CD6,CSF1,IL2RA,IL1R1,IGLL5
GO:0007166	Cell surface receptor signaling pathway	21	2325	0.85	8.17e-13	9606.ENSP00000219244,9606.ENSP00000221930,9606.ENSP00000226317,9606.ENSP00000229135,9606.ENSP00000231454,9606.ENSP00000241453,9606.ENSP00000249075,9606.ENSP00000264072,9606.ENSP00000268035,9606.ENSP00000274520,9606.ENSP00000292174,9606.ENSP00000294728,9606.ENSP00000296028,9606.ENSP00000296795,9606.ENSP00000303939,9606.ENSP00000306512,9606.ENSP00000323280,9606.ENSP00000327513,9606.ENSP00000369293,…	CCL17,TGFB1,CXCL6,IFNG,IL5,FLT3,LIF,FCER2,IGF1R,IL9,CXCR5,VCAM1,PPBP,TLR3,CTLA4,CXCL8,CD6,CSF1,IL2RA,IL1R1,IGLL5
GO:0002682	Regulation of immune system process	18	1514	0.97	5.65e-12	9606.ENSP00000221930,9606.ENSP00000226317,9606.ENSP00000229135,9606.ENSP00000231454,9606.ENSP00000249075,9606.ENSP00000263645,9606.ENSP00000264072,9606.ENSP00000294728,9606.ENSP00000296795,9606.ENSP00000303939,9606.ENSP00000306512,9606.ENSP00000323280,9606.ENSP00000327513,9606.ENSP00000369293,9606.ENSP00000371958,9606.ENSP00000386380,9606.ENSP00000431254,9606.ENSP00000484431	TGFB1,CXCL6,IFNG,IL5,LIF,CD81,FCER2,VCAM1,TLR3,CTLA4,CXCL8,CD6,CSF1,IL2RA,CD9,IL1R1,IGLL5,CD48
GO:0006954	Inflammatory response	13	515	1.3	2.13e-11	9606.ENSP00000219244,9606.ENSP00000221930,9606.ENSP00000226317,9606.ENSP00000229135,9606.ENSP00000231454,9606.ENSP00000274520,9606.ENSP00000296028,9606.ENSP00000296795,9606.ENSP00000306512,9606.ENSP00000323280,9606.ENSP00000327513,9606.ENSP00000369293,9606.ENSP00000386380	CCL17,TGFB1,CXCL6,IFNG,IL5,IL9,PPBP,TLR3,CXCL8,CD6,CSF1,IL2RA,IL1R1
GO:0010033	Response to organic substance	21	3011	0.74	8.68e-11	9606.ENSP00000219244,9606.ENSP00000221930,9606.ENSP00000226317,9606.ENSP00000229135,9606.ENSP00000231454,9606.ENSP00000241453,9606.ENSP00000249075,9606.ENSP00000263645,9606.ENSP00000264072,9606.ENSP00000268035,9606.ENSP00000274520,9606.ENSP00000292174,9606.ENSP00000294728,9606.ENSP00000296028,9606.ENSP00000296795,9606.ENSP00000306512,9606.ENSP00000323280,9606.ENSP00000327513,9606.ENSP00000369293,…	CCL17,TGFB1,CXCL6,IFNG,IL5,FLT3,LIF,CD81,FCER2,IGF1R,IL9,CXCR5,VCAM1,PPBP,TLR3,CXCL8,CD6,CSF1,IL2RA,CD9,IL1R1
GO:0006952	Defense response	16	1296	0.99	2.21e-10	9606.ENSP00000219244,9606.ENSP00000221930,9606.ENSP00000226317,9606.ENSP00000229135,9606.ENSP00000231454,9606.ENSP00000274520,9606.ENSP00000294728,9606.ENSP00000296028,9606.ENSP00000296795,9606.ENSP00000306512,9606.ENSP00000323280,9606.ENSP00000327513,9606.ENSP00000369293,9606.ENSP00000386380,9606.ENSP00000431254,9606.ENSP00000484431	CCL17,TGFB1,CXCL6,IFNG,IL5,IL9,VCAM1,PPBP,TLR3,CXCL8,CD6,CSF1,IL2RA,IL1R1,IGLL5,CD48
GO:0071310	Cellular response to organic substance	19	2369	0.8	4.02e-10	9606.ENSP00000219244,9606.ENSP00000221930,9606.ENSP00000226317,9606.ENSP00000229135,9606.ENSP00000231454,9606.ENSP00000241453,9606.ENSP00000249075,9606.ENSP00000264072,9606.ENSP00000268035,9606.ENSP00000274520,9606.ENSP00000292174,9606.ENSP00000294728,9606.ENSP00000296028,9606.ENSP00000296795,9606.ENSP00000306512,9606.ENSP00000323280,9606.ENSP00000327513,9606.ENSP00000369293,9606.ENSP00000386380	CCL17,TGFB1,CXCL6,IFNG,IL5,FLT3,LIF,FCER2,IGF1R,IL9,CXCR5,VCAM1,PPBP,TLR3,CXCL8,CD6,CSF1,IL2RA,IL1R1
GO:0002684	Positive regulation of immune system process	14	949	1.06	1.26e-09	9606.ENSP00000221930,9606.ENSP00000229135,9606.ENSP00000231454,9606.ENSP00000249075,9606.ENSP00000263645,9606.ENSP00000264072,9606.ENSP00000294728,9606.ENSP00000303939,9606.ENSP00000306512,9606.ENSP00000323280,9606.ENSP00000327513,9606.ENSP00000369293,9606.ENSP00000386380,9606.ENSP00000431254	TGFB1,IFNG,IL5,LIF,CD81,FCER2,VCAM1,CTLA4,CXCL8,CD6,CSF1,IL2RA,IL1R1,IGLL5
GO:0048583	Regulation of response to stimulus	21	4114	0.6	2.96e-08	9606.ENSP00000219244,9606.ENSP00000221930,9606.ENSP00000226317,9606.ENSP00000229135,9606.ENSP00000231454,9606.ENSP00000241453,9606.ENSP00000249075,9606.ENSP00000263645,9606.ENSP00000264072,9606.ENSP00000268035,9606.ENSP00000294728,9606.ENSP00000296795,9606.ENSP00000303939,9606.ENSP00000306512,9606.ENSP00000323280,9606.ENSP00000327513,9606.ENSP00000369293,9606.ENSP00000371958,9606.ENSP00000386380,…	CCL17,TGFB1,CXCL6,IFNG,IL5,FLT3,LIF,CD81,FCER2,IGF1R,VCAM1,TLR3,CTLA4,CXCL8,CD6,CSF1,IL2RA,CD9,IL1R1,IGLL5,CD48
GO:0002697	Regulation of immune effector process	10	418	1.27	4.66e-08	9606.ENSP00000221930,9606.ENSP00000226317,9606.ENSP00000229135,9606.ENSP00000231454,9606.ENSP00000263645,9606.ENSP00000264072,9606.ENSP00000296795,9606.ENSP00000369293,9606.ENSP00000386380,9606.ENSP00000431254	TGFB1,CXCL6,IFNG,IL5,CD81,FCER2,TLR3,IL2RA,IL1R1,IGLL5
GO:0051251	Positive regulation of lymphocyte activation	9	286	1.39	4.68e-08	9606.ENSP00000221930,9606.ENSP00000229135,9606.ENSP00000231454,9606.ENSP00000263645,9606.ENSP00000294728,9606.ENSP00000303939,9606.ENSP00000323280,9606.ENSP00000369293,9606.ENSP00000431254	TGFB1,IFNG,IL5,CD81,VCAM1,CTLA4,CD6,IL2RA,IGLL5
GO:0042127	Regulation of cell population proliferation	15	1642	0.85	7.88e-08	9606.ENSP00000221930,9606.ENSP00000229135,9606.ENSP00000231454,9606.ENSP00000241453,9606.ENSP00000249075,9606.ENSP00000263645,9606.ENSP00000268035,9606.ENSP00000274520,9606.ENSP00000294728,9606.ENSP00000303939,9606.ENSP00000306512,9606.ENSP00000323280,9606.ENSP00000327513,9606.ENSP00000369293,9606.ENSP00000371958	TGFB1,IFNG,IL5,FLT3,LIF,CD81,IGF1R,IL9,VCAM1,CTLA4,CXCL8,CD6,CSF1,IL2RA,CD9
GO:0050900	Leukocyte migration	9	316	1.35	9.32e-08	9606.ENSP00000219244,9606.ENSP00000221930,9606.ENSP00000226317,9606.ENSP00000292174,9606.ENSP00000294728,9606.ENSP00000296028,9606.ENSP00000306512,9606.ENSP00000431254,9606.ENSP00000484431	CCL17,TGFB1,CXCL6,CXCR5,VCAM1,PPBP,CXCL8,IGLL5,CD48
GO:0008284	Positive regulation of cell population proliferation	12	919	1.01	2.12e-07	9606.ENSP00000221930,9606.ENSP00000229135,9606.ENSP00000231454,9606.ENSP00000241453,9606.ENSP00000249075,9606.ENSP00000263645,9606.ENSP00000268035,9606.ENSP00000274520,9606.ENSP00000294728,9606.ENSP00000323280,9606.ENSP00000327513,9606.ENSP00000369293	TGFB1,IFNG,IL5,FLT3,LIF,CD81,IGF1R,IL9,VCAM1,CD6,CSF1,IL2RA
GO:0030155	Regulation of cell adhesion	11	712	1.08	2.49e-07	9606.ENSP00000221930,9606.ENSP00000229135,9606.ENSP00000249075,9606.ENSP00000263645,9606.ENSP00000294728,9606.ENSP00000303939,9606.ENSP00000306512,9606.ENSP00000323280,9606.ENSP00000327513,9606.ENSP00000369293,9606.ENSP00000371958	TGFB1,IFNG,LIF,CD81,VCAM1,CTLA4,CXCL8,CD6,CSF1,IL2RA,CD9
GO:0048584	Positive regulation of response to stimulus	16	2257	0.74	4.01e-07	9606.ENSP00000219244,9606.ENSP00000221930,9606.ENSP00000229135,9606.ENSP00000231454,9606.ENSP00000241453,9606.ENSP00000249075,9606.ENSP00000263645,9606.ENSP00000264072,9606.ENSP00000268035,9606.ENSP00000296795,9606.ENSP00000303939,9606.ENSP00000306512,9606.ENSP00000323280,9606.ENSP00000327513,9606.ENSP00000386380,9606.ENSP00000431254	CCL17,TGFB1,IFNG,IL5,FLT3,LIF,CD81,FCER2,IGF1R,TLR3,CTLA4,CXCL8,CD6,CSF1,IL1R1,IGLL5
GO:0050865	Regulation of cell activation	10	571	1.14	5.27e-07	9606.ENSP00000221930,9606.ENSP00000229135,9606.ENSP00000231454,9606.ENSP00000263645,9606.ENSP00000294728,9606.ENSP00000303939,9606.ENSP00000323280,9606.ENSP00000369293,9606.ENSP00000371958,9606.ENSP00000431254	TGFB1,IFNG,IL5,CD81,VCAM1,CTLA4,CD6,IL2RA,CD9,IGLL5
GO:0051716	Cellular response to stimulus	23	6489	0.44	6.45e-07	9606.ENSP00000219244,9606.ENSP00000221930,9606.ENSP00000226317,9606.ENSP00000229135,9606.ENSP00000231454,9606.ENSP00000241453,9606.ENSP00000249075,9606.ENSP00000263645,9606.ENSP00000264072,9606.ENSP00000268035,9606.ENSP00000274520,9606.ENSP00000292174,9606.ENSP00000294728,9606.ENSP00000296028,9606.ENSP00000296795,9606.ENSP00000303939,9606.ENSP00000306512,9606.ENSP00000323280,9606.ENSP00000327513,…	CCL17,TGFB1,CXCL6,IFNG,IL5,FLT3,LIF,CD81,FCER2,IGF1R,IL9,CXCR5,VCAM1,PPBP,TLR3,CTLA4,CXCL8,CD6,CSF1,IL2RA,CD9,IL1R1,IGLL5
GO:1902105	Regulation of leukocyte differentiation	8	285	1.34	9.06e-07	9606.ENSP00000221930,9606.ENSP00000229135,9606.ENSP00000231454,9606.ENSP00000249075,9606.ENSP00000296795,9606.ENSP00000303939,9606.ENSP00000327513,9606.ENSP00000369293	TGFB1,IFNG,IL5,LIF,TLR3,CTLA4,CSF1,IL2RA
GO:0001775	Cell activation	12	1075	0.94	9.43e-07	9606.ENSP00000226317,9606.ENSP00000229135,9606.ENSP00000241453,9606.ENSP00000263645,9606.ENSP00000292174,9606.ENSP00000294728,9606.ENSP00000296028,9606.ENSP00000296795,9606.ENSP00000306512,9606.ENSP00000323280,9606.ENSP00000327513,9606.ENSP00000371958	CXCL6,IFNG,FLT3,CD81,CXCR5,VCAM1,PPBP,TLR3,CXCL8,CD6,CSF1,CD9
GO:0006950	Response to stress	18	3485	0.61	1.79e-06	9606.ENSP00000219244,9606.ENSP00000221930,9606.ENSP00000226317,9606.ENSP00000229135,9606.ENSP00000231454,9606.ENSP00000274520,9606.ENSP00000294728,9606.ENSP00000296028,9606.ENSP00000296795,9606.ENSP00000303939,9606.ENSP00000306512,9606.ENSP00000323280,9606.ENSP00000327513,9606.ENSP00000369293,9606.ENSP00000371958,9606.ENSP00000386380,9606.ENSP00000431254,9606.ENSP00000484431	CCL17,TGFB1,CXCL6,IFNG,IL5,IL9,VCAM1,PPBP,TLR3,CTLA4,CXCL8,CD6,CSF1,IL2RA,CD9,IL1R1,IGLL5,CD48
GO:0050776	Regulation of immune response	11	896	0.98	1.88e-06	9606.ENSP00000221930,9606.ENSP00000229135,9606.ENSP00000263645,9606.ENSP00000264072,9606.ENSP00000294728,9606.ENSP00000296795,9606.ENSP00000303939,9606.ENSP00000369293,9606.ENSP00000386380,9606.ENSP00000431254,9606.ENSP00000484431	TGFB1,IFNG,CD81,FCER2,VCAM1,TLR3,CTLA4,IL2RA,IL1R1,IGLL5,CD48
GO:0045321	Leukocyte activation	11	929	0.97	2.58e-06	9606.ENSP00000226317,9606.ENSP00000229135,9606.ENSP00000241453,9606.ENSP00000263645,9606.ENSP00000292174,9606.ENSP00000294728,9606.ENSP00000296028,9606.ENSP00000296795,9606.ENSP00000306512,9606.ENSP00000323280,9606.ENSP00000327513	CXCL6,IFNG,FLT3,CD81,CXCR5,VCAM1,PPBP,TLR3,CXCL8,CD6,CSF1
GO:0050896	Response to stimulus	24	8046	0.37	3.02e-06	9606.ENSP00000219244,9606.ENSP00000221930,9606.ENSP00000226317,9606.ENSP00000229135,9606.ENSP00000231454,9606.ENSP00000241453,9606.ENSP00000249075,9606.ENSP00000263645,9606.ENSP00000264072,9606.ENSP00000268035,9606.ENSP00000274520,9606.ENSP00000292174,9606.ENSP00000294728,9606.ENSP00000296028,9606.ENSP00000296795,9606.ENSP00000303939,9606.ENSP00000306512,9606.ENSP00000323280,9606.ENSP00000327513,…	CCL17,TGFB1,CXCL6,IFNG,IL5,FLT3,LIF,CD81,FCER2,IGF1R,IL9,CXCR5,VCAM1,PPBP,TLR3,CTLA4,CXCL8,CD6,CSF1,IL2RA,CD9,IL1R1,IGLL5,CD48
GO:0002761	Regulation of myeloid leukocyte differentiation	6	121	1.59	3.57e-06	9606.ENSP00000221930,9606.ENSP00000229135,9606.ENSP00000231454,9606.ENSP00000249075,9606.ENSP00000296795,9606.ENSP00000327513	TGFB1,IFNG,IL5,LIF,TLR3,CSF1
GO:0032944	Regulation of mononuclear cell proliferation	7	220	1.4	3.57e-06	9606.ENSP00000231454,9606.ENSP00000263645,9606.ENSP00000294728,9606.ENSP00000303939,9606.ENSP00000323280,9606.ENSP00000327513,9606.ENSP00000369293	IL5,CD81,VCAM1,CTLA4,CD6,CSF1,IL2RA
GO:0048522	Positive regulation of cellular process	21	5579	0.47	4.22e-06	9606.ENSP00000219244,9606.ENSP00000221930,9606.ENSP00000229135,9606.ENSP00000231454,9606.ENSP00000241453,9606.ENSP00000249075,9606.ENSP00000263645,9606.ENSP00000264072,9606.ENSP00000268035,9606.ENSP00000274520,9606.ENSP00000292174,9606.ENSP00000294728,9606.ENSP00000296028,9606.ENSP00000296795,9606.ENSP00000303939,9606.ENSP00000306512,9606.ENSP00000323280,9606.ENSP00000327513,9606.ENSP00000369293,…	CCL17,TGFB1,IFNG,IL5,FLT3,LIF,CD81,FCER2,IGF1R,IL9,CXCR5,VCAM1,PPBP,TLR3,CTLA4,CXCL8,CD6,CSF1,IL2RA,IL1R1,IGLL5
GO:0002763	Positive regulation of myeloid leukocyte differentiation	5	58	1.83	4.63e-06	9606.ENSP00000221930,9606.ENSP00000229135,9606.ENSP00000231454,9606.ENSP00000249075,9606.ENSP00000327513	TGFB1,IFNG,IL5,LIF,CSF1
GO:0032101	Regulation of response to external stimulus	11	1013	0.93	5.18e-06	9606.ENSP00000221930,9606.ENSP00000226317,9606.ENSP00000229135,9606.ENSP00000263645,9606.ENSP00000296795,9606.ENSP00000306512,9606.ENSP00000323280,9606.ENSP00000327513,9606.ENSP00000369293,9606.ENSP00000371958,9606.ENSP00000386380	TGFB1,CXCL6,IFNG,CD81,TLR3,CXCL8,CD6,CSF1,IL2RA,CD9,IL1R1
GO:0032946	Positive regulation of mononuclear cell proliferation	6	135	1.54	5.77e-06	9606.ENSP00000231454,9606.ENSP00000263645,9606.ENSP00000294728,9606.ENSP00000323280,9606.ENSP00000327513,9606.ENSP00000369293	IL5,CD81,VCAM1,CD6,CSF1,IL2RA
GO:0022407	Regulation of cell-cell adhesion	8	424	1.17	1.12e-05	9606.ENSP00000221930,9606.ENSP00000229135,9606.ENSP00000263645,9606.ENSP00000294728,9606.ENSP00000303939,9606.ENSP00000323280,9606.ENSP00000369293,9606.ENSP00000371958	TGFB1,IFNG,CD81,VCAM1,CTLA4,CD6,IL2RA,CD9
GO:0045785	Positive regulation of cell adhesion	8	423	1.17	1.12e-05	9606.ENSP00000229135,9606.ENSP00000249075,9606.ENSP00000263645,9606.ENSP00000294728,9606.ENSP00000303939,9606.ENSP00000323280,9606.ENSP00000327513,9606.ENSP00000369293	IFNG,LIF,CD81,VCAM1,CTLA4,CD6,CSF1,IL2RA
GO:0006959	Humoral immune response	7	275	1.3	1.21e-05	9606.ENSP00000219244,9606.ENSP00000226317,9606.ENSP00000229135,9606.ENSP00000263645,9606.ENSP00000296028,9606.ENSP00000306512,9606.ENSP00000431254	CCL17,CXCL6,IFNG,CD81,PPBP,CXCL8,IGLL5
GO:1902107	Positive regulation of leukocyte differentiation	6	156	1.48	1.21e-05	9606.ENSP00000221930,9606.ENSP00000229135,9606.ENSP00000231454,9606.ENSP00000249075,9606.ENSP00000327513,9606.ENSP00000369293	TGFB1,IFNG,IL5,LIF,CSF1,IL2RA
GO:0051240	Positive regulation of multicellular organismal process	13	1770	0.76	1.32e-05	9606.ENSP00000221930,9606.ENSP00000229135,9606.ENSP00000231454,9606.ENSP00000249075,9606.ENSP00000263645,9606.ENSP00000268035,9606.ENSP00000274520,9606.ENSP00000296795,9606.ENSP00000306512,9606.ENSP00000323280,9606.ENSP00000327513,9606.ENSP00000369293,9606.ENSP00000386380	TGFB1,IFNG,IL5,LIF,CD81,IGF1R,IL9,TLR3,CXCL8,CD6,CSF1,IL2RA,IL1R1
GO:0070098	Chemokine-mediated signaling pathway	5	80	1.69	1.71e-05	9606.ENSP00000219244,9606.ENSP00000226317,9606.ENSP00000292174,9606.ENSP00000296028,9606.ENSP00000306512	CCL17,CXCL6,CXCR5,PPBP,CXCL8
GO:0016477	Cell migration	10	896	0.94	1.82e-05	9606.ENSP00000219244,9606.ENSP00000221930,9606.ENSP00000226317,9606.ENSP00000292174,9606.ENSP00000294728,9606.ENSP00000296028,9606.ENSP00000306512,9606.ENSP00000371958,9606.ENSP00000431254,9606.ENSP00000484431	CCL17,TGFB1,CXCL6,CXCR5,VCAM1,PPBP,CXCL8,CD9,IGLL5,CD48
GO:0044419	Interspecies interaction between organisms	13	1899	0.73	2.81e-05	9606.ENSP00000219244,9606.ENSP00000221930,9606.ENSP00000226317,9606.ENSP00000229135,9606.ENSP00000241453,9606.ENSP00000263645,9606.ENSP00000294728,9606.ENSP00000296028,9606.ENSP00000296795,9606.ENSP00000306512,9606.ENSP00000323280,9606.ENSP00000327513,9606.ENSP00000431254	CCL17,TGFB1,CXCL6,IFNG,FLT3,CD81,VCAM1,PPBP,TLR3,CXCL8,CD6,CSF1,IGLL5
GO:0051239	Regulation of multicellular organismal process	16	3227	0.59	3.07e-05	9606.ENSP00000221930,9606.ENSP00000226317,9606.ENSP00000229135,9606.ENSP00000231454,9606.ENSP00000249075,9606.ENSP00000263645,9606.ENSP00000268035,9606.ENSP00000274520,9606.ENSP00000296795,9606.ENSP00000303939,9606.ENSP00000306512,9606.ENSP00000323280,9606.ENSP00000327513,9606.ENSP00000369293,9606.ENSP00000371958,9606.ENSP00000386380	TGFB1,CXCL6,IFNG,IL5,LIF,CD81,IGF1R,IL9,TLR3,CTLA4,CXCL8,CD6,CSF1,IL2RA,CD9,IL1R1
GO:0051707	Response to other organism	11	1256	0.84	3.31e-05	9606.ENSP00000219244,9606.ENSP00000221930,9606.ENSP00000226317,9606.ENSP00000229135,9606.ENSP00000294728,9606.ENSP00000296028,9606.ENSP00000296795,9606.ENSP00000306512,9606.ENSP00000323280,9606.ENSP00000327513,9606.ENSP00000431254	CCL17,TGFB1,CXCL6,IFNG,VCAM1,PPBP,TLR3,CXCL8,CD6,CSF1,IGLL5
GO:0050731	Positive regulation of peptidyl-tyrosine phosphorylation	6	196	1.38	3.53e-05	9606.ENSP00000221930,9606.ENSP00000229135,9606.ENSP00000231454,9606.ENSP00000241453,9606.ENSP00000249075,9606.ENSP00000263645	TGFB1,IFNG,IL5,FLT3,LIF,CD81
GO:0001934	Positive regulation of protein phosphorylation	10	1019	0.89	4.75e-05	9606.ENSP00000219244,9606.ENSP00000221930,9606.ENSP00000229135,9606.ENSP00000231454,9606.ENSP00000241453,9606.ENSP00000249075,9606.ENSP00000263645,9606.ENSP00000268035,9606.ENSP00000296795,9606.ENSP00000327513	CCL17,TGFB1,IFNG,IL5,FLT3,LIF,CD81,IGF1R,TLR3,CSF1
GO:0002703	Regulation of leukocyte mediated immunity	6	209	1.35	4.75e-05	9606.ENSP00000221930,9606.ENSP00000226317,9606.ENSP00000263645,9606.ENSP00000264072,9606.ENSP00000296795,9606.ENSP00000386380	TGFB1,CXCL6,CD81,FCER2,TLR3,IL1R1
GO:0050870	Positive regulation of T cell activation	6	209	1.35	4.75e-05	9606.ENSP00000229135,9606.ENSP00000263645,9606.ENSP00000294728,9606.ENSP00000303939,9606.ENSP00000323280,9606.ENSP00000369293	IFNG,CD81,VCAM1,CTLA4,CD6,IL2RA
GO:0050670	Regulation of lymphocyte proliferation	6	218	1.33	5.66e-05	9606.ENSP00000231454,9606.ENSP00000263645,9606.ENSP00000294728,9606.ENSP00000303939,9606.ENSP00000323280,9606.ENSP00000369293	IL5,CD81,VCAM1,CTLA4,CD6,IL2RA
GO:0002699	Positive regulation of immune effector process	6	223	1.32	6.36e-05	9606.ENSP00000221930,9606.ENSP00000229135,9606.ENSP00000231454,9606.ENSP00000263645,9606.ENSP00000264072,9606.ENSP00000386380	TGFB1,IFNG,IL5,CD81,FCER2,IL1R1
GO:0050864	Regulation of B cell activation	5	128	1.49	0.00011	9606.ENSP00000221930,9606.ENSP00000231454,9606.ENSP00000263645,9606.ENSP00000303939,9606.ENSP00000431254	TGFB1,IL5,CD81,CTLA4,IGLL5
GO:0050671	Positive regulation of lymphocyte proliferation	5	134	1.47	0.00014	9606.ENSP00000231454,9606.ENSP00000263645,9606.ENSP00000294728,9606.ENSP00000323280,9606.ENSP00000369293	IL5,CD81,VCAM1,CD6,IL2RA
GO:0098542	Defense response to other organism	9	900	0.89	0.00016	9606.ENSP00000219244,9606.ENSP00000226317,9606.ENSP00000229135,9606.ENSP00000294728,9606.ENSP00000296028,9606.ENSP00000296795,9606.ENSP00000323280,9606.ENSP00000327513,9606.ENSP00000431254	CCL17,CXCL6,IFNG,VCAM1,PPBP,TLR3,CD6,CSF1,IGLL5
GO:0030595	Leukocyte chemotaxis	5	142	1.44	0.00017	9606.ENSP00000219244,9606.ENSP00000226317,9606.ENSP00000292174,9606.ENSP00000296028,9606.ENSP00000306512	CCL17,CXCL6,CXCR5,PPBP,CXCL8
GO:0001819	Positive regulation of cytokine production	7	461	1.07	0.00022	9606.ENSP00000221930,9606.ENSP00000229135,9606.ENSP00000263645,9606.ENSP00000274520,9606.ENSP00000296795,9606.ENSP00000323280,9606.ENSP00000386380	TGFB1,IFNG,CD81,IL9,TLR3,CD6,IL1R1
GO:0002700	Regulation of production of molecular mediator of immune response	5	152	1.41	0.00022	9606.ENSP00000221930,9606.ENSP00000231454,9606.ENSP00000263645,9606.ENSP00000296795,9606.ENSP00000386380	TGFB1,IL5,CD81,TLR3,IL1R1
GO:0045651	Positive regulation of macrophage differentiation	3	15	2.19	0.00022	9606.ENSP00000221930,9606.ENSP00000249075,9606.ENSP00000327513	TGFB1,LIF,CSF1
GO:0051709	Regulation of killing of cells of other organism	3	15	2.19	0.00022	9606.ENSP00000226317,9606.ENSP00000229135,9606.ENSP00000264072	CXCL6,IFNG,FCER2
GO:0002819	Regulation of adaptive immune response	5	165	1.38	0.00031	9606.ENSP00000221930,9606.ENSP00000263645,9606.ENSP00000264072,9606.ENSP00000386380,9606.ENSP00000484431	TGFB1,CD81,FCER2,IL1R1,CD48
GO:0042129	Regulation of T cell proliferation	5	165	1.38	0.00031	9606.ENSP00000263645,9606.ENSP00000294728,9606.ENSP00000303939,9606.ENSP00000323280,9606.ENSP00000369293	CD81,VCAM1,CTLA4,CD6,IL2RA
GO:0009967	Positive regulation of signal transduction	11	1654	0.72	0.00033	9606.ENSP00000219244,9606.ENSP00000221930,9606.ENSP00000229135,9606.ENSP00000231454,9606.ENSP00000241453,9606.ENSP00000249075,9606.ENSP00000263645,9606.ENSP00000268035,9606.ENSP00000296795,9606.ENSP00000327513,9606.ENSP00000386380	CCL17,TGFB1,IFNG,IL5,FLT3,LIF,CD81,IGF1R,TLR3,CSF1,IL1R1
GO:0001817	Regulation of cytokine production	8	742	0.93	0.00037	9606.ENSP00000221930,9606.ENSP00000226317,9606.ENSP00000229135,9606.ENSP00000263645,9606.ENSP00000274520,9606.ENSP00000296795,9606.ENSP00000323280,9606.ENSP00000386380	TGFB1,CXCL6,IFNG,CD81,IL9,TLR3,CD6,IL1R1
GO:0030593	Neutrophil chemotaxis	4	74	1.63	0.00038	9606.ENSP00000219244,9606.ENSP00000226317,9606.ENSP00000296028,9606.ENSP00000306512	CCL17,CXCL6,PPBP,CXCL8
GO:0032103	Positive regulation of response to external stimulus	7	511	1.03	0.00038	9606.ENSP00000221930,9606.ENSP00000229135,9606.ENSP00000263645,9606.ENSP00000296795,9606.ENSP00000306512,9606.ENSP00000323280,9606.ENSP00000327513	TGFB1,IFNG,CD81,TLR3,CXCL8,CD6,CSF1
GO:0071222	Cellular response to lipopolysaccharide	5	185	1.33	0.00049	9606.ENSP00000221930,9606.ENSP00000226317,9606.ENSP00000296028,9606.ENSP00000306512,9606.ENSP00000323280	TGFB1,CXCL6,PPBP,CXCL8,CD6
GO:0043410	Positive regulation of MAPK cascade	7	543	1	0.00053	9606.ENSP00000219244,9606.ENSP00000221930,9606.ENSP00000241453,9606.ENSP00000249075,9606.ENSP00000263645,9606.ENSP00000268035,9606.ENSP00000296795	CCL17,TGFB1,FLT3,LIF,CD81,IGF1R,TLR3
GO:0046427	Positive regulation of receptor signaling pathway via JAK-STAT	4	85	1.57	0.00058	9606.ENSP00000229135,9606.ENSP00000231454,9606.ENSP00000241453,9606.ENSP00000249075	IFNG,IL5,FLT3,LIF
GO:0050727	Regulation of inflammatory response	6	351	1.13	0.00058	9606.ENSP00000229135,9606.ENSP00000263645,9606.ENSP00000296795,9606.ENSP00000323280,9606.ENSP00000369293,9606.ENSP00000386380	IFNG,CD81,TLR3,CD6,IL2RA,IL1R1
GO:0050871	Positive regulation of B cell activation	4	85	1.57	0.00058	9606.ENSP00000221930,9606.ENSP00000231454,9606.ENSP00000263645,9606.ENSP00000431254	TGFB1,IL5,CD81,IGLL5
GO:0002718	Regulation of cytokine production involved in immune response	4	89	1.55	0.00067	9606.ENSP00000221930,9606.ENSP00000263645,9606.ENSP00000296795,9606.ENSP00000386380	TGFB1,CD81,TLR3,IL1R1
GO:0002685	Regulation of leukocyte migration	5	209	1.27	0.00076	9606.ENSP00000263645,9606.ENSP00000306512,9606.ENSP00000327513,9606.ENSP00000371958,9606.ENSP00000386380	CD81,CXCL8,CSF1,CD9,IL1R1
GO:0042102	Positive regulation of T cell proliferation	4	97	1.51	0.00087	9606.ENSP00000263645,9606.ENSP00000294728,9606.ENSP00000323280,9606.ENSP00000369293	CD81,VCAM1,CD6,IL2RA
GO:0030334	Regulation of cell migration	8	865	0.86	0.00091	9606.ENSP00000221930,9606.ENSP00000229135,9606.ENSP00000263645,9606.ENSP00000268035,9606.ENSP00000306512,9606.ENSP00000327513,9606.ENSP00000371958,9606.ENSP00000386380	TGFB1,IFNG,CD81,IGF1R,CXCL8,CSF1,CD9,IL1R1
GO:0050778	Positive regulation of immune response	7	607	0.96	0.00092	9606.ENSP00000221930,9606.ENSP00000229135,9606.ENSP00000263645,9606.ENSP00000264072,9606.ENSP00000303939,9606.ENSP00000386380,9606.ENSP00000431254	TGFB1,IFNG,CD81,FCER2,CTLA4,IL1R1,IGLL5
GO:0009605	Response to external stimulus	12	2310	0.61	0.00095	9606.ENSP00000219244,9606.ENSP00000221930,9606.ENSP00000226317,9606.ENSP00000229135,9606.ENSP00000292174,9606.ENSP00000294728,9606.ENSP00000296028,9606.ENSP00000296795,9606.ENSP00000306512,9606.ENSP00000323280,9606.ENSP00000327513,9606.ENSP00000431254	CCL17,TGFB1,CXCL6,IFNG,CXCR5,VCAM1,PPBP,TLR3,CXCL8,CD6,CSF1,IGLL5
GO:0002824	Positive regulation of adaptive immune response based on somatic recombination of immune receptors built from immunoglobulin superfamily domains	4	101	1.49	0.00097	9606.ENSP00000221930,9606.ENSP00000263645,9606.ENSP00000264072,9606.ENSP00000386380	TGFB1,CD81,FCER2,IL1R1
GO:0045589	Regulation of regulatory T cell differentiation	3	30	1.89	0.001	9606.ENSP00000229135,9606.ENSP00000303939,9606.ENSP00000369293	IFNG,CTLA4,IL2RA
GO:0048534	Hematopoietic or lymphoid organ development	7	619	0.95	0.001	9606.ENSP00000221930,9606.ENSP00000229135,9606.ENSP00000241453,9606.ENSP00000263645,9606.ENSP00000292174,9606.ENSP00000294728,9606.ENSP00000327513	TGFB1,IFNG,FLT3,CD81,CXCR5,VCAM1,CSF1
GO:0002702	Positive regulation of production of molecular mediator of immune response	4	105	1.47	0.0011	9606.ENSP00000221930,9606.ENSP00000231454,9606.ENSP00000263645,9606.ENSP00000386380	TGFB1,IL5,CD81,IL1R1
GO:0002708	Positive regulation of lymphocyte mediated immunity	4	104	1.48	0.0011	9606.ENSP00000221930,9606.ENSP00000263645,9606.ENSP00000264072,9606.ENSP00000386380	TGFB1,CD81,FCER2,IL1R1
GO:0009617	Response to bacterium	7	634	0.94	0.0011	9606.ENSP00000221930,9606.ENSP00000226317,9606.ENSP00000296028,9606.ENSP00000296795,9606.ENSP00000306512,9606.ENSP00000323280,9606.ENSP00000431254	TGFB1,CXCL6,PPBP,TLR3,CXCL8,CD6,IGLL5
GO:0033674	Positive regulation of kinase activity	7	624	0.94	0.0011	9606.ENSP00000221930,9606.ENSP00000229135,9606.ENSP00000241453,9606.ENSP00000263645,9606.ENSP00000268035,9606.ENSP00000296795,9606.ENSP00000327513	TGFB1,IFNG,FLT3,CD81,IGF1R,TLR3,CSF1
GO:0043112	Receptor metabolic process	4	105	1.47	0.0011	9606.ENSP00000221930,9606.ENSP00000263645,9606.ENSP00000306512,9606.ENSP00000371958	TGFB1,CD81,CXCL8,CD9
GO:0061844	Antimicrobial humoral immune response mediated by antimicrobial peptide	4	113	1.44	0.0014	9606.ENSP00000219244,9606.ENSP00000226317,9606.ENSP00000296028,9606.ENSP00000306512	CCL17,CXCL6,PPBP,CXCL8
GO:0031347	Regulation of defense response	7	674	0.91	0.0016	9606.ENSP00000226317,9606.ENSP00000229135,9606.ENSP00000263645,9606.ENSP00000296795,9606.ENSP00000323280,9606.ENSP00000369293,9606.ENSP00000386380	CXCL6,IFNG,CD81,TLR3,CD6,IL2RA,IL1R1
GO:0008285	Negative regulation of cell population proliferation	7	696	0.9	0.0019	9606.ENSP00000221930,9606.ENSP00000229135,9606.ENSP00000249075,9606.ENSP00000303939,9606.ENSP00000306512,9606.ENSP00000369293,9606.ENSP00000371958	TGFB1,IFNG,LIF,CTLA4,CXCL8,IL2RA,CD9
GO:0090218	Positive regulation of lipid kinase activity	3	39	1.78	0.0019	9606.ENSP00000221930,9606.ENSP00000241453,9606.ENSP00000263645	TGFB1,FLT3,CD81
GO:0045087	Innate immune response	7	703	0.89	0.002	9606.ENSP00000219244,9606.ENSP00000229135,9606.ENSP00000294728,9606.ENSP00000296795,9606.ENSP00000323280,9606.ENSP00000327513,9606.ENSP00000431254	CCL17,IFNG,VCAM1,TLR3,CD6,CSF1,IGLL5
GO:0014905	Myoblast fusion involved in skeletal muscle regeneration	2	4	2.59	0.0021	9606.ENSP00000263645,9606.ENSP00000371958	CD81,CD9
GO:1905521	Regulation of macrophage migration	3	42	1.75	0.0023	9606.ENSP00000263645,9606.ENSP00000327513,9606.ENSP00000371958	CD81,CSF1,CD9
GO:0010604	Positive regulation of macromolecule metabolic process	14	3600	0.48	0.0025	9606.ENSP00000219244,9606.ENSP00000221930,9606.ENSP00000229135,9606.ENSP00000231454,9606.ENSP00000241453,9606.ENSP00000249075,9606.ENSP00000263645,9606.ENSP00000264072,9606.ENSP00000268035,9606.ENSP00000274520,9606.ENSP00000296795,9606.ENSP00000323280,9606.ENSP00000327513,9606.ENSP00000386380	CCL17,TGFB1,IFNG,IL5,FLT3,LIF,CD81,FCER2,IGF1R,IL9,TLR3,CD6,CSF1,IL1R1
GO:0050789	Regulation of biological process	24	11475	0.21	0.0026	9606.ENSP00000219244,9606.ENSP00000221930,9606.ENSP00000226317,9606.ENSP00000229135,9606.ENSP00000231454,9606.ENSP00000241453,9606.ENSP00000249075,9606.ENSP00000263645,9606.ENSP00000264072,9606.ENSP00000268035,9606.ENSP00000274520,9606.ENSP00000292174,9606.ENSP00000294728,9606.ENSP00000296028,9606.ENSP00000296795,9606.ENSP00000303939,9606.ENSP00000306512,9606.ENSP00000323280,9606.ENSP00000327513,…	CCL17,TGFB1,CXCL6,IFNG,IL5,FLT3,LIF,CD81,FCER2,IGF1R,IL9,CXCR5,VCAM1,PPBP,TLR3,CTLA4,CXCL8,CD6,CSF1,IL2RA,CD9,IL1R1,IGLL5,CD48
GO:1902533	Positive regulation of intracellular signal transduction	8	1041	0.78	0.0027	9606.ENSP00000219244,9606.ENSP00000221930,9606.ENSP00000241453,9606.ENSP00000249075,9606.ENSP00000263645,9606.ENSP00000268035,9606.ENSP00000296795,9606.ENSP00000327513	CCL17,TGFB1,FLT3,LIF,CD81,IGF1R,TLR3,CSF1
GO:0050729	Positive regulation of inflammatory response	4	144	1.34	0.003	9606.ENSP00000229135,9606.ENSP00000263645,9606.ENSP00000296795,9606.ENSP00000323280	IFNG,CD81,TLR3,CD6
GO:0008037	Cell recognition	4	148	1.33	0.0033	9606.ENSP00000263645,9606.ENSP00000323280,9606.ENSP00000371958,9606.ENSP00000431254	CD81,CD6,CD9,IGLL5
GO:0030335	Positive regulation of cell migration	6	522	0.95	0.0035	9606.ENSP00000221930,9606.ENSP00000229135,9606.ENSP00000268035,9606.ENSP00000306512,9606.ENSP00000327513,9606.ENSP00000386380	TGFB1,IFNG,IGF1R,CXCL8,CSF1,IL1R1
GO:0045834	Positive regulation of lipid metabolic process	4	152	1.31	0.0035	9606.ENSP00000221930,9606.ENSP00000229135,9606.ENSP00000241453,9606.ENSP00000263645	TGFB1,IFNG,FLT3,CD81
GO:0080134	Regulation of response to stress	9	1437	0.69	0.0035	9606.ENSP00000226317,9606.ENSP00000229135,9606.ENSP00000263645,9606.ENSP00000268035,9606.ENSP00000296795,9606.ENSP00000323280,9606.ENSP00000369293,9606.ENSP00000371958,9606.ENSP00000386380	CXCL6,IFNG,CD81,IGF1R,TLR3,CD6,IL2RA,CD9,IL1R1
GO:0071396	Cellular response to lipid	6	528	0.95	0.0036	9606.ENSP00000221930,9606.ENSP00000226317,9606.ENSP00000241453,9606.ENSP00000296028,9606.ENSP00000306512,9606.ENSP00000323280	TGFB1,CXCL6,FLT3,PPBP,CXCL8,CD6
GO:0002250	Adaptive immune response	5	317	1.09	0.0037	9606.ENSP00000229135,9606.ENSP00000263645,9606.ENSP00000303939,9606.ENSP00000323280,9606.ENSP00000431254	IFNG,CD81,CTLA4,CD6,IGLL5
GO:0044093	Positive regulation of molecular function	10	1842	0.63	0.0038	9606.ENSP00000219244,9606.ENSP00000221930,9606.ENSP00000229135,9606.ENSP00000231454,9606.ENSP00000241453,9606.ENSP00000263645,9606.ENSP00000264072,9606.ENSP00000268035,9606.ENSP00000296795,9606.ENSP00000327513	CCL17,TGFB1,IFNG,IL5,FLT3,CD81,FCER2,IGF1R,TLR3,CSF1
GO:1903727	Positive regulation of phospholipid metabolic process	3	53	1.65	0.0038	9606.ENSP00000221930,9606.ENSP00000241453,9606.ENSP00000263645	TGFB1,FLT3,CD81
GO:0045859	Regulation of protein kinase activity	7	812	0.83	0.0041	9606.ENSP00000221930,9606.ENSP00000229135,9606.ENSP00000241453,9606.ENSP00000263645,9606.ENSP00000268035,9606.ENSP00000296795,9606.ENSP00000327513	TGFB1,IFNG,FLT3,CD81,IGF1R,TLR3,CSF1
GO:0071346	Cellular response to interferon-gamma	4	161	1.29	0.0041	9606.ENSP00000219244,9606.ENSP00000229135,9606.ENSP00000294728,9606.ENSP00000296795	CCL17,IFNG,VCAM1,TLR3
GO:0043085	Positive regulation of catalytic activity	9	1489	0.67	0.0042	9606.ENSP00000219244,9606.ENSP00000221930,9606.ENSP00000229135,9606.ENSP00000241453,9606.ENSP00000263645,9606.ENSP00000264072,9606.ENSP00000268035,9606.ENSP00000296795,9606.ENSP00000327513	CCL17,TGFB1,IFNG,FLT3,CD81,FCER2,IGF1R,TLR3,CSF1
GO:0045860	Positive regulation of protein kinase activity	6	550	0.93	0.0042	9606.ENSP00000221930,9606.ENSP00000229135,9606.ENSP00000241453,9606.ENSP00000263645,9606.ENSP00000296795,9606.ENSP00000327513	TGFB1,IFNG,FLT3,CD81,TLR3,CSF1
GO:2000677	Regulation of transcription regulatory region DNA binding	3	56	1.62	0.0042	9606.ENSP00000221930,9606.ENSP00000229135,9606.ENSP00000249075	TGFB1,IFNG,LIF
GO:0002521	Leukocyte differentiation	5	338	1.06	0.0046	9606.ENSP00000229135,9606.ENSP00000241453,9606.ENSP00000263645,9606.ENSP00000294728,9606.ENSP00000327513	IFNG,FLT3,CD81,VCAM1,CSF1
GO:0030097	Hemopoiesis	6	570	0.92	0.005	9606.ENSP00000221930,9606.ENSP00000229135,9606.ENSP00000241453,9606.ENSP00000263645,9606.ENSP00000294728,9606.ENSP00000327513	TGFB1,IFNG,FLT3,CD81,VCAM1,CSF1
GO:0002274	Myeloid leukocyte activation	6	585	0.9	0.0057	9606.ENSP00000226317,9606.ENSP00000229135,9606.ENSP00000296028,9606.ENSP00000296795,9606.ENSP00000306512,9606.ENSP00000327513	CXCL6,IFNG,PPBP,TLR3,CXCL8,CSF1
GO:0030888	Regulation of B cell proliferation	3	64	1.56	0.0059	9606.ENSP00000231454,9606.ENSP00000263645,9606.ENSP00000303939	IL5,CD81,CTLA4
GO:0031623	Receptor internalization	3	64	1.56	0.0059	9606.ENSP00000263645,9606.ENSP00000306512,9606.ENSP00000371958	CD81,CXCL8,CD9
GO:0022408	Negative regulation of cell-cell adhesion	4	183	1.23	0.006	9606.ENSP00000221930,9606.ENSP00000303939,9606.ENSP00000369293,9606.ENSP00000371958	TGFB1,CTLA4,IL2RA,CD9
GO:0006898	Receptor-mediated endocytosis	4	184	1.23	0.0061	9606.ENSP00000263645,9606.ENSP00000306512,9606.ENSP00000371958,9606.ENSP00000431254	CD81,CXCL8,CD9,IGLL5
GO:0045670	Regulation of osteoclast differentiation	3	67	1.54	0.0065	9606.ENSP00000229135,9606.ENSP00000296795,9606.ENSP00000327513	IFNG,TLR3,CSF1
GO:0042531	Positive regulation of tyrosine phosphorylation of STAT protein	3	68	1.54	0.0067	9606.ENSP00000229135,9606.ENSP00000241453,9606.ENSP00000249075	IFNG,FLT3,LIF
GO:0050794	Regulation of cellular process	23	10932	0.22	0.0068	9606.ENSP00000219244,9606.ENSP00000221930,9606.ENSP00000226317,9606.ENSP00000229135,9606.ENSP00000231454,9606.ENSP00000241453,9606.ENSP00000249075,9606.ENSP00000263645,9606.ENSP00000264072,9606.ENSP00000268035,9606.ENSP00000274520,9606.ENSP00000292174,9606.ENSP00000294728,9606.ENSP00000296028,9606.ENSP00000296795,9606.ENSP00000303939,9606.ENSP00000306512,9606.ENSP00000323280,9606.ENSP00000327513,…	CCL17,TGFB1,CXCL6,IFNG,IL5,FLT3,LIF,CD81,FCER2,IGF1R,IL9,CXCR5,VCAM1,PPBP,TLR3,CTLA4,CXCL8,CD6,CSF1,IL2RA,CD9,IL1R1,IGLL5
GO:0001776	Leukocyte homeostasis	3	69	1.53	0.0069	9606.ENSP00000226317,9606.ENSP00000241453,9606.ENSP00000369293	CXCL6,FLT3,IL2RA
GO:0009988	Cell-cell recognition	3	70	1.53	0.0072	9606.ENSP00000263645,9606.ENSP00000323280,9606.ENSP00000371958	CD81,CD6,CD9
GO:0014015	Positive regulation of gliogenesis	3	72	1.51	0.0077	9606.ENSP00000221930,9606.ENSP00000249075,9606.ENSP00000327513	TGFB1,LIF,CSF1
GO:0046649	Lymphocyte activation	5	390	1	0.0081	9606.ENSP00000241453,9606.ENSP00000263645,9606.ENSP00000292174,9606.ENSP00000294728,9606.ENSP00000323280	FLT3,CD81,CXCR5,VCAM1,CD6
GO:0002920	Regulation of humoral immune response	3	75	1.5	0.0086	9606.ENSP00000263645,9606.ENSP00000264072,9606.ENSP00000431254	CD81,FCER2,IGLL5
GO:0048872	Homeostasis of number of cells	4	204	1.19	0.0086	9606.ENSP00000226317,9606.ENSP00000241453,9606.ENSP00000327513,9606.ENSP00000369293	CXCL6,FLT3,CSF1,IL2RA
GO:0001771	Immunological synapse formation	2	12	2.12	0.0091	9606.ENSP00000263645,9606.ENSP00000323280	CD81,CD6
GO:0051712	Positive regulation of killing of cells of other organism	2	12	2.12	0.0091	9606.ENSP00000229135,9606.ENSP00000264072	IFNG,FCER2
GO:0006468	Protein phosphorylation	7	952	0.76	0.0093	9606.ENSP00000221930,9606.ENSP00000231454,9606.ENSP00000241453,9606.ENSP00000249075,9606.ENSP00000268035,9606.ENSP00000296795,9606.ENSP00000369293	TGFB1,IL5,FLT3,LIF,IGF1R,TLR3,IL2RA
GO:0035556	Intracellular signal transduction	9	1712	0.61	0.0107	9606.ENSP00000221930,9606.ENSP00000231454,9606.ENSP00000241453,9606.ENSP00000268035,9606.ENSP00000292174,9606.ENSP00000294728,9606.ENSP00000296795,9606.ENSP00000306512,9606.ENSP00000369293	TGFB1,IL5,FLT3,IGF1R,CXCR5,VCAM1,TLR3,CXCL8,IL2RA
GO:1900182	Positive regulation of protein localization to nucleus	3	82	1.46	0.0107	9606.ENSP00000221930,9606.ENSP00000229135,9606.ENSP00000249075	TGFB1,IFNG,LIF
GO:0009966	Regulation of signal transduction	12	3107	0.48	0.011	9606.ENSP00000219244,9606.ENSP00000221930,9606.ENSP00000229135,9606.ENSP00000231454,9606.ENSP00000241453,9606.ENSP00000249075,9606.ENSP00000263645,9606.ENSP00000268035,9606.ENSP00000296795,9606.ENSP00000306512,9606.ENSP00000327513,9606.ENSP00000386380	CCL17,TGFB1,IFNG,IL5,FLT3,LIF,CD81,IGF1R,TLR3,CXCL8,CSF1,IL1R1
GO:0032642	Regulation of chemokine production	3	84	1.45	0.0113	9606.ENSP00000226317,9606.ENSP00000229135,9606.ENSP00000296795	CXCL6,IFNG,TLR3
GO:0006897	Endocytosis	5	433	0.96	0.0124	9606.ENSP00000263645,9606.ENSP00000306512,9606.ENSP00000323280,9606.ENSP00000371958,9606.ENSP00000431254	CD81,CXCL8,CD6,CD9,IGLL5
GO:0031640	Killing of cells of other organism	3	91	1.41	0.0141	9606.ENSP00000219244,9606.ENSP00000296028,9606.ENSP00000306512	CCL17,PPBP,CXCL8
GO:0065009	Regulation of molecular function	15	4913	0.38	0.0141	9606.ENSP00000219244,9606.ENSP00000221930,9606.ENSP00000226317,9606.ENSP00000229135,9606.ENSP00000231454,9606.ENSP00000241453,9606.ENSP00000249075,9606.ENSP00000263645,9606.ENSP00000264072,9606.ENSP00000268035,9606.ENSP00000274520,9606.ENSP00000296028,9606.ENSP00000296795,9606.ENSP00000306512,9606.ENSP00000327513	CCL17,TGFB1,CXCL6,IFNG,IL5,FLT3,LIF,CD81,FCER2,IGF1R,IL9,PPBP,TLR3,CXCL8,CSF1
GO:0051094	Positive regulation of developmental process	8	1389	0.65	0.0144	9606.ENSP00000221930,9606.ENSP00000229135,9606.ENSP00000231454,9606.ENSP00000249075,9606.ENSP00000296795,9606.ENSP00000306512,9606.ENSP00000327513,9606.ENSP00000369293	TGFB1,IFNG,IL5,LIF,TLR3,CXCL8,CSF1,IL2RA
GO:0051770	Positive regulation of nitric-oxide synthase biosynthetic process	2	16	1.99	0.0144	9606.ENSP00000229135,9606.ENSP00000264072	IFNG,FCER2
GO:1901701	Cellular response to oxygen-containing compound	7	1055	0.72	0.0164	9606.ENSP00000221930,9606.ENSP00000226317,9606.ENSP00000268035,9606.ENSP00000294728,9606.ENSP00000296028,9606.ENSP00000306512,9606.ENSP00000323280	TGFB1,CXCL6,IGF1R,VCAM1,PPBP,CXCL8,CD6
GO:0048535	Lymph node development	2	18	1.94	0.0174	9606.ENSP00000221930,9606.ENSP00000292174	TGFB1,CXCR5
GO:0097191	Extrinsic apoptotic signaling pathway	3	100	1.37	0.0177	9606.ENSP00000221930,9606.ENSP00000229135,9606.ENSP00000296795	TGFB1,IFNG,TLR3
GO:0071404	Cellular response to low-density lipoprotein particle stimulus	2	19	1.92	0.0191	9606.ENSP00000263645,9606.ENSP00000371958	CD81,CD9
GO:0045595	Regulation of cell differentiation	9	1874	0.58	0.0197	9606.ENSP00000219244,9606.ENSP00000221930,9606.ENSP00000229135,9606.ENSP00000231454,9606.ENSP00000249075,9606.ENSP00000296795,9606.ENSP00000303939,9606.ENSP00000327513,9606.ENSP00000369293	CCL17,TGFB1,IFNG,IL5,LIF,TLR3,CTLA4,CSF1,IL2RA
GO:0002726	Positive regulation of T cell cytokine production	2	20	1.89	0.0207	9606.ENSP00000263645,9606.ENSP00000386380	CD81,IL1R1
GO:0010628	Positive regulation of gene expression	10	2337	0.52	0.0207	9606.ENSP00000221930,9606.ENSP00000229135,9606.ENSP00000231454,9606.ENSP00000249075,9606.ENSP00000263645,9606.ENSP00000274520,9606.ENSP00000296795,9606.ENSP00000323280,9606.ENSP00000327513,9606.ENSP00000386380	TGFB1,IFNG,IL5,LIF,CD81,IL9,TLR3,CD6,CSF1,IL1R1
GO:0033141	Positive regulation of peptidyl-serine phosphorylation of STAT protein	2	21	1.87	0.0224	9606.ENSP00000229135,9606.ENSP00000249075	IFNG,LIF
GO:0033138	Positive regulation of peptidyl-serine phosphorylation	3	112	1.32	0.0237	9606.ENSP00000221930,9606.ENSP00000229135,9606.ENSP00000249075	TGFB1,IFNG,LIF
GO:0042742	Defense response to bacterium	4	277	1.05	0.0237	9606.ENSP00000226317,9606.ENSP00000296028,9606.ENSP00000296795,9606.ENSP00000431254	CXCL6,PPBP,TLR3,IGLL5
GO:0002573	Myeloid leukocyte differentiation	3	113	1.32	0.0241	9606.ENSP00000229135,9606.ENSP00000263645,9606.ENSP00000327513	IFNG,CD81,CSF1
GO:0051781	Positive regulation of cell division	3	117	1.3	0.0263	9606.ENSP00000221930,9606.ENSP00000292174,9606.ENSP00000296028	TGFB1,CXCR5,PPBP
GO:0071900	Regulation of protein serine/threonine kinase activity	5	521	0.88	0.0263	9606.ENSP00000221930,9606.ENSP00000229135,9606.ENSP00000241453,9606.ENSP00000263645,9606.ENSP00000268035	TGFB1,IFNG,FLT3,CD81,IGF1R
GO:1901700	Response to oxygen-containing compound	8	1567	0.6	0.0295	9606.ENSP00000221930,9606.ENSP00000226317,9606.ENSP00000268035,9606.ENSP00000294728,9606.ENSP00000296028,9606.ENSP00000306512,9606.ENSP00000323280,9606.ENSP00000371958	TGFB1,CXCL6,IGF1R,VCAM1,PPBP,CXCL8,CD6,CD9
GO:0030225	Macrophage differentiation	2	26	1.78	0.0314	9606.ENSP00000229135,9606.ENSP00000327513	IFNG,CSF1
GO:0002576	Platelet degranulation	3	129	1.26	0.033	9606.ENSP00000221930,9606.ENSP00000296028,9606.ENSP00000371958	TGFB1,PPBP,CD9
GO:0010720	Positive regulation of cell development	5	556	0.85	0.0331	9606.ENSP00000221930,9606.ENSP00000229135,9606.ENSP00000231454,9606.ENSP00000249075,9606.ENSP00000327513	TGFB1,IFNG,IL5,LIF,CSF1
GO:0045662	Negative regulation of myoblast differentiation	2	27	1.76	0.0331	9606.ENSP00000219244,9606.ENSP00000221930	CCL17,TGFB1
GO:0045672	Positive regulation of osteoclast differentiation	2	27	1.76	0.0331	9606.ENSP00000229135,9606.ENSP00000327513	IFNG,CSF1
GO:2000679	Positive regulation of transcription regulatory region DNA binding	2	27	1.76	0.0331	9606.ENSP00000221930,9606.ENSP00000229135	TGFB1,IFNG
GO:0032660	Regulation of interleukin-17 production	2	29	1.73	0.0367	9606.ENSP00000221930,9606.ENSP00000229135	TGFB1,IFNG
GO:0048585	Negative regulation of response to stimulus	8	1636	0.58	0.0367	9606.ENSP00000221930,9606.ENSP00000249075,9606.ENSP00000268035,9606.ENSP00000296795,9606.ENSP00000303939,9606.ENSP00000306512,9606.ENSP00000369293,9606.ENSP00000371958	TGFB1,LIF,IGF1R,TLR3,CTLA4,CXCL8,IL2RA,CD9
GO:2000026	Regulation of multicellular organismal development	9	2096	0.53	0.039	9606.ENSP00000221930,9606.ENSP00000229135,9606.ENSP00000231454,9606.ENSP00000249075,9606.ENSP00000296795,9606.ENSP00000303939,9606.ENSP00000306512,9606.ENSP00000327513,9606.ENSP00000369293	TGFB1,IFNG,IL5,LIF,TLR3,CTLA4,CXCL8,CSF1,IL2RA
GO:0007050	Cell cycle arrest	3	141	1.22	0.04	9606.ENSP00000221930,9606.ENSP00000229135,9606.ENSP00000306512	TGFB1,IFNG,CXCL8
GO:0032770	Positive regulation of monooxygenase activity	2	31	1.7	0.0404	9606.ENSP00000229135,9606.ENSP00000264072	IFNG,FCER2
GO:0002687	Positive regulation of leukocyte migration	3	144	1.21	0.042	9606.ENSP00000306512,9606.ENSP00000327513,9606.ENSP00000386380	CXCL8,CSF1,IL1R1
GO:0001774	Microglial cell activation	2	32	1.69	0.0424	9606.ENSP00000229135,9606.ENSP00000296795	IFNG,TLR3
GO:1902624	Positive regulation of neutrophil migration	2	32	1.69	0.0424	9606.ENSP00000306512,9606.ENSP00000386380	CXCL8,IL1R1
GO:0043405	Regulation of MAP kinase activity	4	342	0.96	0.0434	9606.ENSP00000221930,9606.ENSP00000241453,9606.ENSP00000263645,9606.ENSP00000268035	TGFB1,FLT3,CD81,IGF1R
GO:0050921	Positive regulation of chemotaxis	3	147	1.2	0.0434	9606.ENSP00000221930,9606.ENSP00000306512,9606.ENSP00000327513	TGFB1,CXCL8,CSF1
GO:1903829	Positive regulation of cellular protein localization	4	342	0.96	0.0434	9606.ENSP00000221930,9606.ENSP00000229135,9606.ENSP00000249075,9606.ENSP00000263645	TGFB1,IFNG,LIF,CD81
GO:0031663	Lipopolysaccharide-mediated signaling pathway	2	34	1.66	0.0458	9606.ENSP00000221930,9606.ENSP00000323280	TGFB1,CD6
GO:0050793	Regulation of developmental process	10	2648	0.47	0.0458	9606.ENSP00000219244,9606.ENSP00000221930,9606.ENSP00000229135,9606.ENSP00000231454,9606.ENSP00000249075,9606.ENSP00000296795,9606.ENSP00000303939,9606.ENSP00000306512,9606.ENSP00000327513,9606.ENSP00000369293	CCL17,TGFB1,IFNG,IL5,LIF,TLR3,CTLA4,CXCL8,CSF1,IL2RA
GO:0071902	Positive regulation of protein serine/threonine kinase activity	4	348	0.95	0.0458	9606.ENSP00000221930,9606.ENSP00000229135,9606.ENSP00000241453,9606.ENSP00000263645	TGFB1,IFNG,FLT3,CD81
GO:2000516	Positive regulation of CD4-positive, alpha-beta T cell activation	2	34	1.66	0.0458	9606.ENSP00000229135,9606.ENSP00000263645	IFNG,CD81
GO:0051222	Positive regulation of protein transport	4	352	0.95	0.047	9606.ENSP00000221930,9606.ENSP00000229135,9606.ENSP00000231454,9606.ENSP00000263645	TGFB1,IFNG,IL5,CD81
GO:0043552	Positive regulation of phosphatidylinositol 3-kinase activity	2	35	1.65	0.0473	9606.ENSP00000221930,9606.ENSP00000241453	TGFB1,FLT3
GO:0050777	Negative regulation of immune response	3	154	1.18	0.0475	9606.ENSP00000221930,9606.ENSP00000303939,9606.ENSP00000369293	TGFB1,CTLA4,IL2RA
GO:0018108	Peptidyl-tyrosine phosphorylation	3	155	1.18	0.0482	9606.ENSP00000241453,9606.ENSP00000249075,9606.ENSP00000268035	FLT3,LIF,IGF1R
GO:0048513	Animal organ development	11	3197	0.43	0.0486	9606.ENSP00000221930,9606.ENSP00000229135,9606.ENSP00000241453,9606.ENSP00000249075,9606.ENSP00000263645,9606.ENSP00000292174,9606.ENSP00000294728,9606.ENSP00000296795,9606.ENSP00000306512,9606.ENSP00000327513,9606.ENSP00000371958	TGFB1,IFNG,FLT3,LIF,CD81,CXCR5,VCAM1,TLR3,CXCL8,CSF1,CD9
GO:0031099	Regeneration	3	157	1.17	0.0496	9606.ENSP00000241453,9606.ENSP00000263645,9606.ENSP00000371958	FLT3,CD81,CD9

## Sheet: BioProcess Bacterial
#term ID	term description	observed gene count	background gene count	strength	false discovery rate	matching proteins in your network (IDs)	matching proteins in your network (labels)
GO:0002682	Regulation of immune system process	9	1514	1.07	1.22e-05	9606.ENSP00000269571,9606.ENSP00000320084,9606.ENSP00000329380,9606.ENSP00000333919,9606.ENSP00000354566,9606.ENSP00000362195,9606.ENSP00000397863,9606.ENSP00000478570,9606.ENSP00000483985	ERBB2,CD276,GP1BA,BTLA,CD3E,CSF3R,IL34,VEGFA,CD24
GO:0022407	Regulation of cell-cell adhesion	6	424	1.44	0.00013	9606.ENSP00000269571,9606.ENSP00000320084,9606.ENSP00000333919,9606.ENSP00000354566,9606.ENSP00000478570,9606.ENSP00000483985	ERBB2,CD276,BTLA,CD3E,VEGFA,CD24
GO:0045785	Positive regulation of cell adhesion	6	423	1.44	0.00013	9606.ENSP00000269571,9606.ENSP00000320084,9606.ENSP00000333919,9606.ENSP00000354566,9606.ENSP00000478570,9606.ENSP00000483985	ERBB2,CD276,BTLA,CD3E,VEGFA,CD24
GO:0007166	Cell surface receptor signaling pathway	9	2325	0.88	0.00014	9606.ENSP00000269571,9606.ENSP00000320084,9606.ENSP00000329380,9606.ENSP00000333919,9606.ENSP00000354566,9606.ENSP00000362195,9606.ENSP00000397863,9606.ENSP00000478570,9606.ENSP00000483985	ERBB2,CD276,GP1BA,BTLA,CD3E,CSF3R,IL34,VEGFA,CD24
GO:0070663	Regulation of leukocyte proliferation	5	237	1.62	0.00017	9606.ENSP00000269571,9606.ENSP00000320084,9606.ENSP00000354566,9606.ENSP00000397863,9606.ENSP00000483985	ERBB2,CD276,CD3E,IL34,CD24
GO:1903037	Regulation of leukocyte cell-cell adhesion	5	315	1.49	0.00057	9606.ENSP00000269571,9606.ENSP00000320084,9606.ENSP00000333919,9606.ENSP00000354566,9606.ENSP00000483985	ERBB2,CD276,BTLA,CD3E,CD24
GO:0050863	Regulation of T cell activation	5	329	1.47	0.00061	9606.ENSP00000269571,9606.ENSP00000320084,9606.ENSP00000333919,9606.ENSP00000354566,9606.ENSP00000483985	ERBB2,CD276,BTLA,CD3E,CD24
GO:0070665	Positive regulation of leukocyte proliferation	4	146	1.73	0.00096	9606.ENSP00000320084,9606.ENSP00000354566,9606.ENSP00000397863,9606.ENSP00000483985	CD276,CD3E,IL34,CD24
GO:0051239	Regulation of multicellular organismal process	9	3227	0.74	0.001	9606.ENSP00000269571,9606.ENSP00000320084,9606.ENSP00000329380,9606.ENSP00000354566,9606.ENSP00000358501,9606.ENSP00000362195,9606.ENSP00000397863,9606.ENSP00000478570,9606.ENSP00000483985	ERBB2,CD276,GP1BA,CD3E,CD58,CSF3R,IL34,VEGFA,CD24
GO:0042129	Regulation of T cell proliferation	4	165	1.68	0.0013	9606.ENSP00000269571,9606.ENSP00000320084,9606.ENSP00000354566,9606.ENSP00000483985	ERBB2,CD276,CD3E,CD24
GO:0008284	Positive regulation of cell population proliferation	6	919	1.11	0.0019	9606.ENSP00000269571,9606.ENSP00000320084,9606.ENSP00000354566,9606.ENSP00000397863,9606.ENSP00000478570,9606.ENSP00000483985	ERBB2,CD276,CD3E,IL34,VEGFA,CD24
GO:0050731	Positive regulation of peptidyl-tyrosine phosphorylation	4	196	1.6	0.0019	9606.ENSP00000354566,9606.ENSP00000397863,9606.ENSP00000478570,9606.ENSP00000483985	CD3E,IL34,VEGFA,CD24
GO:0002376	Immune system process	8	2481	0.8	0.002	9606.ENSP00000320084,9606.ENSP00000333919,9606.ENSP00000354566,9606.ENSP00000358501,9606.ENSP00000362195,9606.ENSP00000397863,9606.ENSP00000478570,9606.ENSP00000483985	CD276,BTLA,CD3E,CD58,CSF3R,IL34,VEGFA,CD24
GO:0002684	Positive regulation of immune system process	6	949	1.09	0.002	9606.ENSP00000320084,9606.ENSP00000333919,9606.ENSP00000354566,9606.ENSP00000397863,9606.ENSP00000478570,9606.ENSP00000483985	CD276,BTLA,CD3E,IL34,VEGFA,CD24
GO:0031295	T cell costimulation	3	55	2.03	0.0021	9606.ENSP00000333919,9606.ENSP00000354566,9606.ENSP00000483985	BTLA,CD3E,CD24
GO:0050870	Positive regulation of T cell activation	4	209	1.57	0.0021	9606.ENSP00000320084,9606.ENSP00000333919,9606.ENSP00000354566,9606.ENSP00000483985	CD276,BTLA,CD3E,CD24
GO:0043406	Positive regulation of MAP kinase activity	4	265	1.47	0.0034	9606.ENSP00000269571,9606.ENSP00000397863,9606.ENSP00000478570,9606.ENSP00000483985	ERBB2,IL34,VEGFA,CD24
GO:0042102	Positive regulation of T cell proliferation	3	97	1.78	0.0065	9606.ENSP00000320084,9606.ENSP00000354566,9606.ENSP00000483985	CD276,CD3E,CD24
GO:2000026	Regulation of multicellular organismal development	7	2096	0.82	0.0065	9606.ENSP00000269571,9606.ENSP00000329380,9606.ENSP00000354566,9606.ENSP00000362195,9606.ENSP00000397863,9606.ENSP00000478570,9606.ENSP00000483985	ERBB2,GP1BA,CD3E,CSF3R,IL34,VEGFA,CD24
GO:0051716	Cellular response to stimulus	10	6489	0.48	0.0067	9606.ENSP00000269571,9606.ENSP00000320084,9606.ENSP00000329380,9606.ENSP00000333919,9606.ENSP00000354566,9606.ENSP00000358501,9606.ENSP00000362195,9606.ENSP00000397863,9606.ENSP00000478570,9606.ENSP00000483985	ERBB2,CD276,GP1BA,BTLA,CD3E,CD58,CSF3R,IL34,VEGFA,CD24
GO:0002768	Immune response-regulating cell surface receptor signaling pathway	4	346	1.35	0.0073	9606.ENSP00000320084,9606.ENSP00000333919,9606.ENSP00000354566,9606.ENSP00000483985	CD276,BTLA,CD3E,CD24
GO:0009605	Response to external stimulus	7	2310	0.77	0.0095	9606.ENSP00000269571,9606.ENSP00000354566,9606.ENSP00000358501,9606.ENSP00000362195,9606.ENSP00000397863,9606.ENSP00000478570,9606.ENSP00000483985	ERBB2,CD3E,CD58,CSF3R,IL34,VEGFA,CD24
GO:1903706	Regulation of hemopoiesis	4	493	1.2	0.0213	9606.ENSP00000269571,9606.ENSP00000329380,9606.ENSP00000362195,9606.ENSP00000397863	ERBB2,GP1BA,CSF3R,IL34
GO:0001934	Positive regulation of protein phosphorylation	5	1019	0.98	0.0214	9606.ENSP00000269571,9606.ENSP00000354566,9606.ENSP00000397863,9606.ENSP00000478570,9606.ENSP00000483985	ERBB2,CD3E,IL34,VEGFA,CD24
GO:0051240	Positive regulation of multicellular organismal process	6	1770	0.82	0.0225	9606.ENSP00000320084,9606.ENSP00000354566,9606.ENSP00000358501,9606.ENSP00000397863,9606.ENSP00000478570,9606.ENSP00000483985	CD276,CD3E,CD58,IL34,VEGFA,CD24
GO:1902533	Positive regulation of intracellular signal transduction	5	1041	0.97	0.0228	9606.ENSP00000269571,9606.ENSP00000354566,9606.ENSP00000397863,9606.ENSP00000478570,9606.ENSP00000483985	ERBB2,CD3E,IL34,VEGFA,CD24
GO:0001775	Cell activation	5	1075	0.96	0.0255	9606.ENSP00000320084,9606.ENSP00000329380,9606.ENSP00000354566,9606.ENSP00000358501,9606.ENSP00000483985	CD276,GP1BA,CD3E,CD58,CD24
GO:0045595	Regulation of cell differentiation	6	1874	0.8	0.0272	9606.ENSP00000269571,9606.ENSP00000329380,9606.ENSP00000362195,9606.ENSP00000397863,9606.ENSP00000478570,9606.ENSP00000483985	ERBB2,GP1BA,CSF3R,IL34,VEGFA,CD24
GO:0048583	Regulation of response to stimulus	8	4114	0.58	0.0272	9606.ENSP00000269571,9606.ENSP00000320084,9606.ENSP00000329380,9606.ENSP00000333919,9606.ENSP00000354566,9606.ENSP00000397863,9606.ENSP00000478570,9606.ENSP00000483985	ERBB2,CD276,GP1BA,BTLA,CD3E,IL34,VEGFA,CD24
GO:0090184	Positive regulation of kidney development	2	40	1.99	0.0421	9606.ENSP00000478570,9606.ENSP00000483985	VEGFA,CD24
GO:0040011	Locomotion	5	1251	0.89	0.0429	9606.ENSP00000269571,9606.ENSP00000358501,9606.ENSP00000362195,9606.ENSP00000478570,9606.ENSP00000483985	ERBB2,CD58,CSF3R,VEGFA,CD24

## Sheet: BioProcess Protozoan 
none

## Sheet: Common Bioprocess Bact and Vir
21 common elements in "Viral" and "Bacterial":
Immune system process
Cell surface receptor signaling pathway
Regulation of immune system process
Positive regulation of immune system process
Regulation of response to stimulus
Positive regulation of cell population proliferation
Cellular response to stimulus
Cell activation
Regulation of cell-cell adhesion
Positive regulation of cell adhesion
Positive regulation of multicellular organismal process
Regulation of multicellular organismal process
Positive regulation of peptidyl-tyrosine phosphorylation
Positive regulation of protein phosphorylation
Positive regulation of T cell activation
Regulation of T cell proliferation
Positive regulation of T cell proliferation
Response to external stimulus
Positive regulation of intracellular signal transduction
Regulation of cell differentiation
Regulation of multicellular organismal development
