# Supplementary material for: Proteome Analysis for Inflammation Related to Acute and Convalescent Infection
Source: Inflammation. Author manuscript; Available in PMC 2024 Feb 5. (PMC10799112; doi:10.1007/s10753-023-01913-3)
Supplement: Supplementary File 4 [file NIHMS1956755-supplement-Supplementary_File_4.xlsx]

## Sheet: viral bioprocess
#term ID	term description	observed gene count	background gene count	strength	false discovery rate	matching proteins in your network (IDs)	matching proteins in your network (labels)
GO:0007166	Cell surface receptor signaling pathway	24	2325	0.83	2.58e-13	9606.ENSP00000172229,9606.ENSP00000225831,9606.ENSP00000225842,9606.ENSP00000246657,9606.ENSP00000261023,9606.ENSP00000261918,9606.ENSP00000263923,9606.ENSP00000264498,9606.ENSP00000264832,9606.ENSP00000269571,9606.ENSP00000281834,9606.ENSP00000294728,9606.ENSP00000312027,9606.ENSP00000327890,9606.ENSP00000330393,9606.ENSP00000333639,9606.ENSP00000349252,9606.ENSP00000351497,9606.ENSP00000365435,…	NGFR,CCL2,CCL1,CCR7,ITGAV,SEMA7A,KDR,FGF2,ICAM1,ERBB2,TNFSF4,VCAM1,CD7,IL3RA,LEPR,IFNL2,ITGAL,FCGR2B,TNFRSF1B,BMP2,BMP7,GDF2,TNFRSF11A,CCL14
GO:0009605	Response to external stimulus	22	2310	0.79	6.08e-11	9606.ENSP00000172229,9606.ENSP00000225831,9606.ENSP00000225842,9606.ENSP00000246657,9606.ENSP00000259631,9606.ENSP00000261023,9606.ENSP00000261918,9606.ENSP00000264498,9606.ENSP00000264832,9606.ENSP00000269571,9606.ENSP00000281834,9606.ENSP00000289707,9606.ENSP00000294728,9606.ENSP00000306190,9606.ENSP00000333639,9606.ENSP00000351497,9606.ENSP00000358501,9606.ENSP00000365435,9606.ENSP00000368104,…	NGFR,CCL2,CCL1,CCR7,CCL27,ITGAV,SEMA7A,FGF2,ICAM1,ERBB2,TNFSF4,SLAMF8,VCAM1,SLAMF1,IFNL2,FCGR2B,CD58,TNFRSF1B,BMP2,BMP7,TNFRSF11A,CCL14
GO:0040011	Locomotion	18	1251	0.97	6.08e-11	9606.ENSP00000172229,9606.ENSP00000225831,9606.ENSP00000225842,9606.ENSP00000246657,9606.ENSP00000259631,9606.ENSP00000261023,9606.ENSP00000261918,9606.ENSP00000263923,9606.ENSP00000264498,9606.ENSP00000264832,9606.ENSP00000269571,9606.ENSP00000289707,9606.ENSP00000294728,9606.ENSP00000349252,9606.ENSP00000358501,9606.ENSP00000379204,9606.ENSP00000465500,9606.ENSP00000479097	NGFR,CCL2,CCL1,CCR7,CCL27,ITGAV,SEMA7A,KDR,FGF2,ICAM1,ERBB2,SLAMF8,VCAM1,ITGAL,CD58,BMP7,TNFRSF11A,CCL14
GO:0070372	Regulation of erk1 and erk2 cascade	12	292	1.43	6.08e-11	9606.ENSP00000225831,9606.ENSP00000225842,9606.ENSP00000246657,9606.ENSP00000261918,9606.ENSP00000263923,9606.ENSP00000264498,9606.ENSP00000264832,9606.ENSP00000269571,9606.ENSP00000306190,9606.ENSP00000368104,9606.ENSP00000465500,9606.ENSP00000479097	CCL2,CCL1,CCR7,SEMA7A,KDR,FGF2,ICAM1,ERBB2,SLAMF1,BMP2,TNFRSF11A,CCL14
GO:0070374	Positive regulation of erk1 and erk2 cascade	11	209	1.54	6.08e-11	9606.ENSP00000225831,9606.ENSP00000225842,9606.ENSP00000246657,9606.ENSP00000261918,9606.ENSP00000263923,9606.ENSP00000264498,9606.ENSP00000264832,9606.ENSP00000306190,9606.ENSP00000368104,9606.ENSP00000465500,9606.ENSP00000479097	CCL2,CCL1,CCR7,SEMA7A,KDR,FGF2,ICAM1,SLAMF1,BMP2,TNFRSF11A,CCL14
GO:0070887	Cellular response to chemical stimulus	23	2919	0.71	1.58e-10	9606.ENSP00000172229,9606.ENSP00000225831,9606.ENSP00000225842,9606.ENSP00000246657,9606.ENSP00000259631,9606.ENSP00000263923,9606.ENSP00000264498,9606.ENSP00000264832,9606.ENSP00000269571,9606.ENSP00000281834,9606.ENSP00000289707,9606.ENSP00000294728,9606.ENSP00000327890,9606.ENSP00000330393,9606.ENSP00000333639,9606.ENSP00000351497,9606.ENSP00000358501,9606.ENSP00000365435,9606.ENSP00000368104,…	NGFR,CCL2,CCL1,CCR7,CCL27,KDR,FGF2,ICAM1,ERBB2,TNFSF4,SLAMF8,VCAM1,IL3RA,LEPR,IFNL2,FCGR2B,CD58,TNFRSF1B,BMP2,BMP7,GDF2,TNFRSF11A,CCL14
GO:0001934	Positive regulation of protein phosphorylation	16	1019	1.01	4.34e-10	9606.ENSP00000225831,9606.ENSP00000225842,9606.ENSP00000246657,9606.ENSP00000261918,9606.ENSP00000263923,9606.ENSP00000264498,9606.ENSP00000264832,9606.ENSP00000269571,9606.ENSP00000306190,9606.ENSP00000330393,9606.ENSP00000351497,9606.ENSP00000368104,9606.ENSP00000379204,9606.ENSP00000463051,9606.ENSP00000465500,9606.ENSP00000479097	CCL2,CCL1,CCR7,SEMA7A,KDR,FGF2,ICAM1,ERBB2,SLAMF1,LEPR,FCGR2B,BMP2,BMP7,GDF2,TNFRSF11A,CCL14
GO:0071310	Cellular response to organic substance	21	2369	0.76	4.56e-10	9606.ENSP00000172229,9606.ENSP00000225831,9606.ENSP00000225842,9606.ENSP00000246657,9606.ENSP00000263923,9606.ENSP00000264498,9606.ENSP00000264832,9606.ENSP00000269571,9606.ENSP00000281834,9606.ENSP00000294728,9606.ENSP00000327890,9606.ENSP00000330393,9606.ENSP00000333639,9606.ENSP00000351497,9606.ENSP00000358501,9606.ENSP00000365435,9606.ENSP00000368104,9606.ENSP00000379204,9606.ENSP00000463051,…	NGFR,CCL2,CCL1,CCR7,KDR,FGF2,ICAM1,ERBB2,TNFSF4,VCAM1,IL3RA,LEPR,IFNL2,FCGR2B,CD58,TNFRSF1B,BMP2,BMP7,GDF2,TNFRSF11A,CCL14
GO:0006928	Movement of cell or subcellular component	18	1501	0.89	4.65e-10	9606.ENSP00000172229,9606.ENSP00000225831,9606.ENSP00000225842,9606.ENSP00000246657,9606.ENSP00000259631,9606.ENSP00000261023,9606.ENSP00000261918,9606.ENSP00000263923,9606.ENSP00000264498,9606.ENSP00000264832,9606.ENSP00000269571,9606.ENSP00000289707,9606.ENSP00000294728,9606.ENSP00000349252,9606.ENSP00000358501,9606.ENSP00000379204,9606.ENSP00000465500,9606.ENSP00000479097	NGFR,CCL2,CCL1,CCR7,CCL27,ITGAV,SEMA7A,KDR,FGF2,ICAM1,ERBB2,SLAMF8,VCAM1,ITGAL,CD58,BMP7,TNFRSF11A,CCL14
GO:0002376	Immune system process	21	2481	0.74	6.65e-10	9606.ENSP00000225831,9606.ENSP00000225842,9606.ENSP00000246657,9606.ENSP00000259631,9606.ENSP00000261023,9606.ENSP00000261918,9606.ENSP00000263923,9606.ENSP00000264832,9606.ENSP00000281834,9606.ENSP00000289707,9606.ENSP00000294728,9606.ENSP00000306190,9606.ENSP00000312027,9606.ENSP00000330393,9606.ENSP00000333639,9606.ENSP00000349252,9606.ENSP00000351497,9606.ENSP00000358501,9606.ENSP00000365435,…	CCL2,CCL1,CCR7,CCL27,ITGAV,SEMA7A,KDR,ICAM1,TNFSF4,SLAMF8,VCAM1,SLAMF1,CD7,LEPR,IFNL2,ITGAL,FCGR2B,CD58,TNFRSF1B,TNFRSF11A,CCL14
GO:0006935	Chemotaxis	13	545	1.19	6.65e-10	9606.ENSP00000172229,9606.ENSP00000225831,9606.ENSP00000225842,9606.ENSP00000246657,9606.ENSP00000259631,9606.ENSP00000261023,9606.ENSP00000261918,9606.ENSP00000264498,9606.ENSP00000269571,9606.ENSP00000289707,9606.ENSP00000379204,9606.ENSP00000465500,9606.ENSP00000479097	NGFR,CCL2,CCL1,CCR7,CCL27,ITGAV,SEMA7A,FGF2,ERBB2,SLAMF8,BMP7,TNFRSF11A,CCL14
GO:0006955	Immune response	18	1588	0.87	6.65e-10	9606.ENSP00000225831,9606.ENSP00000225842,9606.ENSP00000246657,9606.ENSP00000259631,9606.ENSP00000261023,9606.ENSP00000261918,9606.ENSP00000264832,9606.ENSP00000281834,9606.ENSP00000294728,9606.ENSP00000306190,9606.ENSP00000312027,9606.ENSP00000333639,9606.ENSP00000349252,9606.ENSP00000351497,9606.ENSP00000358501,9606.ENSP00000365435,9606.ENSP00000465500,9606.ENSP00000479097	CCL2,CCL1,CCR7,CCL27,ITGAV,SEMA7A,ICAM1,TNFSF4,VCAM1,SLAMF1,CD7,IFNL2,ITGAL,FCGR2B,CD58,TNFRSF1B,TNFRSF11A,CCL14
GO:0016477	Cell migration	15	896	1.04	6.65e-10	9606.ENSP00000225831,9606.ENSP00000225842,9606.ENSP00000246657,9606.ENSP00000259631,9606.ENSP00000261023,9606.ENSP00000261918,9606.ENSP00000263923,9606.ENSP00000264498,9606.ENSP00000264832,9606.ENSP00000289707,9606.ENSP00000294728,9606.ENSP00000349252,9606.ENSP00000358501,9606.ENSP00000465500,9606.ENSP00000479097	CCL2,CCL1,CCR7,CCL27,ITGAV,SEMA7A,KDR,FGF2,ICAM1,SLAMF8,VCAM1,ITGAL,CD58,TNFRSF11A,CCL14
GO:0043408	Regulation of mapk cascade	14	725	1.1	6.65e-10	9606.ENSP00000225831,9606.ENSP00000225842,9606.ENSP00000246657,9606.ENSP00000261918,9606.ENSP00000263923,9606.ENSP00000264498,9606.ENSP00000264832,9606.ENSP00000269571,9606.ENSP00000306190,9606.ENSP00000351497,9606.ENSP00000368104,9606.ENSP00000379204,9606.ENSP00000465500,9606.ENSP00000479097	CCL2,CCL1,CCR7,SEMA7A,KDR,FGF2,ICAM1,ERBB2,SLAMF1,FCGR2B,BMP2,BMP7,TNFRSF11A,CCL14
GO:0043410	Positive regulation of mapk cascade	13	543	1.19	6.65e-10	9606.ENSP00000225831,9606.ENSP00000225842,9606.ENSP00000246657,9606.ENSP00000261918,9606.ENSP00000263923,9606.ENSP00000264498,9606.ENSP00000264832,9606.ENSP00000269571,9606.ENSP00000306190,9606.ENSP00000351497,9606.ENSP00000368104,9606.ENSP00000465500,9606.ENSP00000479097	CCL2,CCL1,CCR7,SEMA7A,KDR,FGF2,ICAM1,ERBB2,SLAMF1,FCGR2B,BMP2,TNFRSF11A,CCL14
GO:0048583	Regulation of response to stimulus	25	4114	0.6	6.65e-10	9606.ENSP00000172229,9606.ENSP00000225831,9606.ENSP00000225842,9606.ENSP00000246657,9606.ENSP00000259631,9606.ENSP00000261023,9606.ENSP00000261918,9606.ENSP00000263923,9606.ENSP00000264498,9606.ENSP00000264832,9606.ENSP00000269571,9606.ENSP00000281834,9606.ENSP00000289707,9606.ENSP00000294728,9606.ENSP00000306190,9606.ENSP00000333639,9606.ENSP00000349252,9606.ENSP00000351497,9606.ENSP00000355330,…	NGFR,CCL2,CCL1,CCR7,CCL27,ITGAV,SEMA7A,KDR,FGF2,ICAM1,ERBB2,TNFSF4,SLAMF8,VCAM1,SLAMF1,IFNL2,ITGAL,FCGR2B,TGM2,TNFRSF1B,BMP2,BMP7,GDF2,TNFRSF11A,CCL14
GO:0050900	Leukocyte migration	11	316	1.36	6.65e-10	9606.ENSP00000225831,9606.ENSP00000225842,9606.ENSP00000246657,9606.ENSP00000261023,9606.ENSP00000264832,9606.ENSP00000289707,9606.ENSP00000294728,9606.ENSP00000349252,9606.ENSP00000358501,9606.ENSP00000465500,9606.ENSP00000479097	CCL2,CCL1,CCR7,ITGAV,ICAM1,SLAMF8,VCAM1,ITGAL,CD58,TNFRSF11A,CCL14
GO:0044419	Interspecies interaction between organisms	19	1899	0.81	7.44e-10	9606.ENSP00000225831,9606.ENSP00000225842,9606.ENSP00000246657,9606.ENSP00000259631,9606.ENSP00000261023,9606.ENSP00000263923,9606.ENSP00000264832,9606.ENSP00000281834,9606.ENSP00000289707,9606.ENSP00000294728,9606.ENSP00000306190,9606.ENSP00000333639,9606.ENSP00000349252,9606.ENSP00000351497,9606.ENSP00000358501,9606.ENSP00000365435,9606.ENSP00000368104,9606.ENSP00000465500,9606.ENSP00000479097	CCL2,CCL1,CCR7,CCL27,ITGAV,KDR,ICAM1,TNFSF4,SLAMF8,VCAM1,SLAMF1,IFNL2,ITGAL,FCGR2B,CD58,TNFRSF1B,BMP2,TNFRSF11A,CCL14
GO:0032270	Positive regulation of cellular protein metabolic process	18	1635	0.86	8.46e-10	9606.ENSP00000172229,9606.ENSP00000225831,9606.ENSP00000225842,9606.ENSP00000246657,9606.ENSP00000261918,9606.ENSP00000263923,9606.ENSP00000264498,9606.ENSP00000264832,9606.ENSP00000269571,9606.ENSP00000306190,9606.ENSP00000330393,9606.ENSP00000351497,9606.ENSP00000365435,9606.ENSP00000368104,9606.ENSP00000379204,9606.ENSP00000463051,9606.ENSP00000465500,9606.ENSP00000479097	NGFR,CCL2,CCL1,CCR7,SEMA7A,KDR,FGF2,ICAM1,ERBB2,SLAMF1,LEPR,FCGR2B,TNFRSF1B,BMP2,BMP7,GDF2,TNFRSF11A,CCL14
GO:0007165	Signal transduction	26	4876	0.54	1.03e-09	9606.ENSP00000172229,9606.ENSP00000225831,9606.ENSP00000225842,9606.ENSP00000246657,9606.ENSP00000259631,9606.ENSP00000261023,9606.ENSP00000261918,9606.ENSP00000263923,9606.ENSP00000264498,9606.ENSP00000264832,9606.ENSP00000269571,9606.ENSP00000281834,9606.ENSP00000294728,9606.ENSP00000312027,9606.ENSP00000327890,9606.ENSP00000330393,9606.ENSP00000333639,9606.ENSP00000349252,9606.ENSP00000351497,…	NGFR,CCL2,CCL1,CCR7,CCL27,ITGAV,SEMA7A,KDR,FGF2,ICAM1,ERBB2,TNFSF4,VCAM1,CD7,IL3RA,LEPR,IFNL2,ITGAL,FCGR2B,TGM2,TNFRSF1B,BMP2,BMP7,GDF2,TNFRSF11A,CCL14
GO:0042221	Response to chemical	25	4333	0.58	1.03e-09	9606.ENSP00000172229,9606.ENSP00000225831,9606.ENSP00000225842,9606.ENSP00000246657,9606.ENSP00000259631,9606.ENSP00000261023,9606.ENSP00000261918,9606.ENSP00000263923,9606.ENSP00000264498,9606.ENSP00000264832,9606.ENSP00000269571,9606.ENSP00000281834,9606.ENSP00000289707,9606.ENSP00000294728,9606.ENSP00000327890,9606.ENSP00000330393,9606.ENSP00000333639,9606.ENSP00000351497,9606.ENSP00000358501,…	NGFR,CCL2,CCL1,CCR7,CCL27,ITGAV,SEMA7A,KDR,FGF2,ICAM1,ERBB2,TNFSF4,SLAMF8,VCAM1,IL3RA,LEPR,IFNL2,FCGR2B,CD58,TNFRSF1B,BMP2,BMP7,GDF2,TNFRSF11A,CCL14
GO:0048584	Positive regulation of response to stimulus	20	2257	0.76	1.03e-09	9606.ENSP00000172229,9606.ENSP00000225831,9606.ENSP00000225842,9606.ENSP00000246657,9606.ENSP00000259631,9606.ENSP00000261918,9606.ENSP00000263923,9606.ENSP00000264498,9606.ENSP00000264832,9606.ENSP00000269571,9606.ENSP00000281834,9606.ENSP00000306190,9606.ENSP00000333639,9606.ENSP00000351497,9606.ENSP00000355330,9606.ENSP00000368104,9606.ENSP00000379204,9606.ENSP00000463051,9606.ENSP00000465500,…	NGFR,CCL2,CCL1,CCR7,CCL27,SEMA7A,KDR,FGF2,ICAM1,ERBB2,TNFSF4,SLAMF1,IFNL2,FCGR2B,TGM2,BMP2,BMP7,GDF2,TNFRSF11A,CCL14
GO:0051707	Response to other organism	16	1256	0.92	2.29e-09	9606.ENSP00000225831,9606.ENSP00000225842,9606.ENSP00000246657,9606.ENSP00000259631,9606.ENSP00000264832,9606.ENSP00000281834,9606.ENSP00000289707,9606.ENSP00000294728,9606.ENSP00000306190,9606.ENSP00000333639,9606.ENSP00000351497,9606.ENSP00000358501,9606.ENSP00000365435,9606.ENSP00000368104,9606.ENSP00000465500,9606.ENSP00000479097	CCL2,CCL1,CCR7,CCL27,ICAM1,TNFSF4,SLAMF8,VCAM1,SLAMF1,IFNL2,FCGR2B,CD58,TNFRSF1B,BMP2,TNFRSF11A,CCL14
GO:0006954	Inflammatory response	12	515	1.18	2.74e-09	9606.ENSP00000225831,9606.ENSP00000225842,9606.ENSP00000246657,9606.ENSP00000261918,9606.ENSP00000264832,9606.ENSP00000281834,9606.ENSP00000289707,9606.ENSP00000349252,9606.ENSP00000351497,9606.ENSP00000365435,9606.ENSP00000368104,9606.ENSP00000479097	CCL2,CCL1,CCR7,SEMA7A,ICAM1,TNFSF4,SLAMF8,ITGAL,FCGR2B,TNFRSF1B,BMP2,CCL14
GO:0019221	Cytokine-mediated signaling pathway	13	678	1.1	3e-09	9606.ENSP00000225831,9606.ENSP00000225842,9606.ENSP00000246657,9606.ENSP00000264498,9606.ENSP00000264832,9606.ENSP00000281834,9606.ENSP00000294728,9606.ENSP00000327890,9606.ENSP00000330393,9606.ENSP00000333639,9606.ENSP00000365435,9606.ENSP00000465500,9606.ENSP00000479097	CCL2,CCL1,CCR7,FGF2,ICAM1,TNFSF4,VCAM1,IL3RA,LEPR,IFNL2,TNFRSF1B,TNFRSF11A,CCL14
GO:0051716	Cellular response to stimulus	28	6489	0.45	3e-09	9606.ENSP00000172229,9606.ENSP00000225831,9606.ENSP00000225842,9606.ENSP00000246657,9606.ENSP00000259631,9606.ENSP00000261023,9606.ENSP00000261918,9606.ENSP00000263923,9606.ENSP00000264498,9606.ENSP00000264832,9606.ENSP00000269571,9606.ENSP00000281834,9606.ENSP00000289707,9606.ENSP00000294728,9606.ENSP00000312027,9606.ENSP00000327890,9606.ENSP00000330393,9606.ENSP00000333639,9606.ENSP00000349252,…	NGFR,CCL2,CCL1,CCR7,CCL27,ITGAV,SEMA7A,KDR,FGF2,ICAM1,ERBB2,TNFSF4,SLAMF8,VCAM1,CD7,IL3RA,LEPR,IFNL2,ITGAL,FCGR2B,TGM2,CD58,TNFRSF1B,BMP2,BMP7,GDF2,TNFRSF11A,CCL14
GO:0006952	Defense response	16	1296	0.91	3.07e-09	9606.ENSP00000225831,9606.ENSP00000225842,9606.ENSP00000246657,9606.ENSP00000261918,9606.ENSP00000264832,9606.ENSP00000281834,9606.ENSP00000289707,9606.ENSP00000294728,9606.ENSP00000306190,9606.ENSP00000333639,9606.ENSP00000349252,9606.ENSP00000351497,9606.ENSP00000358501,9606.ENSP00000365435,9606.ENSP00000368104,9606.ENSP00000479097	CCL2,CCL1,CCR7,SEMA7A,ICAM1,TNFSF4,SLAMF8,VCAM1,SLAMF1,IFNL2,ITGAL,FCGR2B,CD58,TNFRSF1B,BMP2,CCL14
GO:0042325	Regulation of phosphorylation	17	1626	0.83	6.17e-09	9606.ENSP00000225831,9606.ENSP00000225842,9606.ENSP00000246657,9606.ENSP00000261918,9606.ENSP00000263923,9606.ENSP00000264498,9606.ENSP00000264832,9606.ENSP00000269571,9606.ENSP00000289707,9606.ENSP00000306190,9606.ENSP00000330393,9606.ENSP00000351497,9606.ENSP00000368104,9606.ENSP00000379204,9606.ENSP00000463051,9606.ENSP00000465500,9606.ENSP00000479097	CCL2,CCL1,CCR7,SEMA7A,KDR,FGF2,ICAM1,ERBB2,SLAMF8,SLAMF1,LEPR,FCGR2B,BMP2,BMP7,GDF2,TNFRSF11A,CCL14
GO:0042127	Regulation of cell population proliferation	17	1642	0.83	7.03e-09	9606.ENSP00000172229,9606.ENSP00000225831,9606.ENSP00000261023,9606.ENSP00000263923,9606.ENSP00000264498,9606.ENSP00000269571,9606.ENSP00000281834,9606.ENSP00000294728,9606.ENSP00000306190,9606.ENSP00000351497,9606.ENSP00000355330,9606.ENSP00000365435,9606.ENSP00000368104,9606.ENSP00000379204,9606.ENSP00000463051,9606.ENSP00000465500,9606.ENSP00000479097	NGFR,CCL2,ITGAV,KDR,FGF2,ERBB2,TNFSF4,VCAM1,SLAMF1,FCGR2B,TGM2,TNFRSF1B,BMP2,BMP7,GDF2,TNFRSF11A,CCL14
GO:2000145	Regulation of cell motility	14	929	0.99	7.03e-09	9606.ENSP00000225831,9606.ENSP00000225842,9606.ENSP00000246657,9606.ENSP00000259631,9606.ENSP00000261023,9606.ENSP00000261918,9606.ENSP00000263923,9606.ENSP00000264498,9606.ENSP00000264832,9606.ENSP00000269571,9606.ENSP00000289707,9606.ENSP00000368104,9606.ENSP00000379204,9606.ENSP00000463051	CCL2,CCL1,CCR7,CCL27,ITGAV,SEMA7A,KDR,FGF2,ICAM1,ERBB2,SLAMF8,BMP2,BMP7,GDF2
GO:0009967	Positive regulation of signal transduction	17	1654	0.83	7.52e-09	9606.ENSP00000172229,9606.ENSP00000225831,9606.ENSP00000225842,9606.ENSP00000246657,9606.ENSP00000261918,9606.ENSP00000263923,9606.ENSP00000264498,9606.ENSP00000264832,9606.ENSP00000269571,9606.ENSP00000306190,9606.ENSP00000351497,9606.ENSP00000355330,9606.ENSP00000368104,9606.ENSP00000379204,9606.ENSP00000463051,9606.ENSP00000465500,9606.ENSP00000479097	NGFR,CCL2,CCL1,CCR7,SEMA7A,KDR,FGF2,ICAM1,ERBB2,SLAMF1,FCGR2B,TGM2,BMP2,BMP7,GDF2,TNFRSF11A,CCL14
GO:0032879	Regulation of localization	20	2740	0.68	1.75e-08	9606.ENSP00000172229,9606.ENSP00000225831,9606.ENSP00000225842,9606.ENSP00000246657,9606.ENSP00000259631,9606.ENSP00000261023,9606.ENSP00000261918,9606.ENSP00000263923,9606.ENSP00000264498,9606.ENSP00000264832,9606.ENSP00000269571,9606.ENSP00000281834,9606.ENSP00000289707,9606.ENSP00000330393,9606.ENSP00000351497,9606.ENSP00000365435,9606.ENSP00000368104,9606.ENSP00000379204,9606.ENSP00000463051,…	NGFR,CCL2,CCL1,CCR7,CCL27,ITGAV,SEMA7A,KDR,FGF2,ICAM1,ERBB2,TNFSF4,SLAMF8,LEPR,FCGR2B,TNFRSF1B,BMP2,BMP7,GDF2,TNFRSF11A
GO:0071345	Cellular response to cytokine stimulus	14	1013	0.95	1.87e-08	9606.ENSP00000225831,9606.ENSP00000225842,9606.ENSP00000246657,9606.ENSP00000264498,9606.ENSP00000264832,9606.ENSP00000281834,9606.ENSP00000294728,9606.ENSP00000327890,9606.ENSP00000330393,9606.ENSP00000333639,9606.ENSP00000358501,9606.ENSP00000365435,9606.ENSP00000465500,9606.ENSP00000479097	CCL2,CCL1,CCR7,FGF2,ICAM1,TNFSF4,VCAM1,IL3RA,LEPR,IFNL2,CD58,TNFRSF1B,TNFRSF11A,CCL14
GO:1902533	Positive regulation of intracellular signal transduction	14	1041	0.94	2.62e-08	9606.ENSP00000225831,9606.ENSP00000225842,9606.ENSP00000246657,9606.ENSP00000261918,9606.ENSP00000263923,9606.ENSP00000264498,9606.ENSP00000264832,9606.ENSP00000269571,9606.ENSP00000306190,9606.ENSP00000351497,9606.ENSP00000355330,9606.ENSP00000368104,9606.ENSP00000465500,9606.ENSP00000479097	CCL2,CCL1,CCR7,SEMA7A,KDR,FGF2,ICAM1,ERBB2,SLAMF1,FCGR2B,TGM2,BMP2,TNFRSF11A,CCL14
GO:0050896	Response to stimulus	29	8046	0.37	2.85e-08	9606.ENSP00000172229,9606.ENSP00000225831,9606.ENSP00000225842,9606.ENSP00000246657,9606.ENSP00000259631,9606.ENSP00000261023,9606.ENSP00000261918,9606.ENSP00000263923,9606.ENSP00000264498,9606.ENSP00000264832,9606.ENSP00000269571,9606.ENSP00000281834,9606.ENSP00000289707,9606.ENSP00000294728,9606.ENSP00000306190,9606.ENSP00000312027,9606.ENSP00000327890,9606.ENSP00000330393,9606.ENSP00000333639,…	NGFR,CCL2,CCL1,CCR7,CCL27,ITGAV,SEMA7A,KDR,FGF2,ICAM1,ERBB2,TNFSF4,SLAMF8,VCAM1,SLAMF1,CD7,IL3RA,LEPR,IFNL2,ITGAL,FCGR2B,TGM2,CD58,TNFRSF1B,BMP2,BMP7,GDF2,TNFRSF11A,CCL14
GO:0030334	Regulation of cell migration	13	865	0.99	3.63e-08	9606.ENSP00000225831,9606.ENSP00000225842,9606.ENSP00000246657,9606.ENSP00000259631,9606.ENSP00000261023,9606.ENSP00000261918,9606.ENSP00000263923,9606.ENSP00000264498,9606.ENSP00000264832,9606.ENSP00000289707,9606.ENSP00000368104,9606.ENSP00000379204,9606.ENSP00000463051	CCL2,CCL1,CCR7,CCL27,ITGAV,SEMA7A,KDR,FGF2,ICAM1,SLAMF8,BMP2,BMP7,GDF2
GO:0046649	Lymphocyte activation	10	390	1.22	5.19e-08	9606.ENSP00000246657,9606.ENSP00000264832,9606.ENSP00000281834,9606.ENSP00000289707,9606.ENSP00000294728,9606.ENSP00000306190,9606.ENSP00000312027,9606.ENSP00000330393,9606.ENSP00000349252,9606.ENSP00000351497	CCR7,ICAM1,TNFSF4,SLAMF8,VCAM1,SLAMF1,CD7,LEPR,ITGAL,FCGR2B
GO:0030155	Regulation of cell adhesion	12	712	1.04	6.04e-08	9606.ENSP00000225831,9606.ENSP00000246657,9606.ENSP00000261023,9606.ENSP00000263923,9606.ENSP00000264832,9606.ENSP00000269571,9606.ENSP00000281834,9606.ENSP00000294728,9606.ENSP00000351497,9606.ENSP00000355330,9606.ENSP00000368104,9606.ENSP00000379204	CCL2,CCR7,ITGAV,KDR,ICAM1,ERBB2,TNFSF4,VCAM1,FCGR2B,TGM2,BMP2,BMP7
GO:0008284	Positive regulation of cell population proliferation	13	919	0.97	7.08e-08	9606.ENSP00000172229,9606.ENSP00000261023,9606.ENSP00000263923,9606.ENSP00000264498,9606.ENSP00000269571,9606.ENSP00000281834,9606.ENSP00000294728,9606.ENSP00000306190,9606.ENSP00000355330,9606.ENSP00000368104,9606.ENSP00000463051,9606.ENSP00000465500,9606.ENSP00000479097	NGFR,ITGAV,KDR,FGF2,ERBB2,TNFSF4,VCAM1,SLAMF1,TGM2,BMP2,GDF2,TNFRSF11A,CCL14
GO:0045321	Leukocyte activation	13	929	0.96	7.94e-08	9606.ENSP00000246657,9606.ENSP00000261023,9606.ENSP00000264832,9606.ENSP00000281834,9606.ENSP00000289707,9606.ENSP00000294728,9606.ENSP00000306190,9606.ENSP00000312027,9606.ENSP00000330393,9606.ENSP00000349252,9606.ENSP00000351497,9606.ENSP00000358501,9606.ENSP00000365435	CCR7,ITGAV,ICAM1,TNFSF4,SLAMF8,VCAM1,SLAMF1,CD7,LEPR,ITGAL,FCGR2B,CD58,TNFRSF1B
GO:0045785	Positive regulation of cell adhesion	10	423	1.19	1.05e-07	9606.ENSP00000225831,9606.ENSP00000246657,9606.ENSP00000261023,9606.ENSP00000263923,9606.ENSP00000264832,9606.ENSP00000269571,9606.ENSP00000281834,9606.ENSP00000294728,9606.ENSP00000355330,9606.ENSP00000379204	CCL2,CCR7,ITGAV,KDR,ICAM1,ERBB2,TNFSF4,VCAM1,TGM2,BMP7
GO:0051246	Regulation of protein metabolic process	19	2828	0.64	2.53e-07	9606.ENSP00000172229,9606.ENSP00000225831,9606.ENSP00000225842,9606.ENSP00000246657,9606.ENSP00000261023,9606.ENSP00000261918,9606.ENSP00000263923,9606.ENSP00000264498,9606.ENSP00000264832,9606.ENSP00000269571,9606.ENSP00000306190,9606.ENSP00000330393,9606.ENSP00000351497,9606.ENSP00000365435,9606.ENSP00000368104,9606.ENSP00000379204,9606.ENSP00000463051,9606.ENSP00000465500,9606.ENSP00000479097	NGFR,CCL2,CCL1,CCR7,ITGAV,SEMA7A,KDR,FGF2,ICAM1,ERBB2,SLAMF1,LEPR,FCGR2B,TNFRSF1B,BMP2,BMP7,GDF2,TNFRSF11A,CCL14
GO:0051239	Regulation of multicellular organismal process	20	3227	0.61	2.54e-07	9606.ENSP00000172229,9606.ENSP00000225842,9606.ENSP00000246657,9606.ENSP00000261023,9606.ENSP00000261918,9606.ENSP00000263923,9606.ENSP00000264498,9606.ENSP00000264832,9606.ENSP00000269571,9606.ENSP00000281834,9606.ENSP00000289707,9606.ENSP00000306190,9606.ENSP00000330393,9606.ENSP00000351497,9606.ENSP00000358501,9606.ENSP00000365435,9606.ENSP00000368104,9606.ENSP00000379204,9606.ENSP00000463051,…	NGFR,CCL1,CCR7,ITGAV,SEMA7A,KDR,FGF2,ICAM1,ERBB2,TNFSF4,SLAMF8,SLAMF1,LEPR,FCGR2B,CD58,TNFRSF1B,BMP2,BMP7,GDF2,TNFRSF11A
GO:0050920	Regulation of chemotaxis	8	223	1.37	3.06e-07	9606.ENSP00000225831,9606.ENSP00000225842,9606.ENSP00000246657,9606.ENSP00000259631,9606.ENSP00000261918,9606.ENSP00000263923,9606.ENSP00000264498,9606.ENSP00000289707	CCL2,CCL1,CCR7,CCL27,SEMA7A,KDR,FGF2,SLAMF8
GO:0072676	Lymphocyte migration	6	74	1.72	4.03e-07	9606.ENSP00000225831,9606.ENSP00000225842,9606.ENSP00000246657,9606.ENSP00000264832,9606.ENSP00000349252,9606.ENSP00000479097	CCL2,CCL1,CCR7,ICAM1,ITGAL,CCL14
GO:0071356	Cellular response to tumor necrosis factor	8	245	1.33	5.89e-07	9606.ENSP00000225831,9606.ENSP00000225842,9606.ENSP00000264832,9606.ENSP00000281834,9606.ENSP00000358501,9606.ENSP00000365435,9606.ENSP00000465500,9606.ENSP00000479097	CCL2,CCL1,ICAM1,TNFSF4,CD58,TNFRSF1B,TNFRSF11A,CCL14
GO:0030335	Positive regulation of cell migration	10	522	1.1	6.77e-07	9606.ENSP00000225842,9606.ENSP00000246657,9606.ENSP00000259631,9606.ENSP00000261023,9606.ENSP00000261918,9606.ENSP00000263923,9606.ENSP00000264498,9606.ENSP00000264832,9606.ENSP00000368104,9606.ENSP00000379204	CCL1,CCR7,CCL27,ITGAV,SEMA7A,KDR,FGF2,ICAM1,BMP2,BMP7
GO:0006950	Response to stress	20	3485	0.57	9.15e-07	9606.ENSP00000225831,9606.ENSP00000225842,9606.ENSP00000246657,9606.ENSP00000261918,9606.ENSP00000263923,9606.ENSP00000264498,9606.ENSP00000264832,9606.ENSP00000269571,9606.ENSP00000281834,9606.ENSP00000289707,9606.ENSP00000294728,9606.ENSP00000306190,9606.ENSP00000333639,9606.ENSP00000349252,9606.ENSP00000351497,9606.ENSP00000358501,9606.ENSP00000365435,9606.ENSP00000368104,9606.ENSP00000379204,…	CCL2,CCL1,CCR7,SEMA7A,KDR,FGF2,ICAM1,ERBB2,TNFSF4,SLAMF8,VCAM1,SLAMF1,IFNL2,ITGAL,FCGR2B,CD58,TNFRSF1B,BMP2,BMP7,CCL14
GO:0048518	Positive regulation of biological process	25	6112	0.43	1.01e-06	9606.ENSP00000172229,9606.ENSP00000225831,9606.ENSP00000225842,9606.ENSP00000246657,9606.ENSP00000259631,9606.ENSP00000261023,9606.ENSP00000261918,9606.ENSP00000263923,9606.ENSP00000264498,9606.ENSP00000264832,9606.ENSP00000269571,9606.ENSP00000281834,9606.ENSP00000294728,9606.ENSP00000306190,9606.ENSP00000330393,9606.ENSP00000333639,9606.ENSP00000351497,9606.ENSP00000355330,9606.ENSP00000358501,…	NGFR,CCL2,CCL1,CCR7,CCL27,ITGAV,SEMA7A,KDR,FGF2,ICAM1,ERBB2,TNFSF4,VCAM1,SLAMF1,LEPR,IFNL2,FCGR2B,TGM2,CD58,TNFRSF1B,BMP2,BMP7,GDF2,TNFRSF11A,CCL14
GO:0010604	Positive regulation of macromolecule metabolic process	20	3600	0.56	1.49e-06	9606.ENSP00000172229,9606.ENSP00000225831,9606.ENSP00000225842,9606.ENSP00000246657,9606.ENSP00000261918,9606.ENSP00000263923,9606.ENSP00000264498,9606.ENSP00000264832,9606.ENSP00000269571,9606.ENSP00000281834,9606.ENSP00000306190,9606.ENSP00000330393,9606.ENSP00000351497,9606.ENSP00000358501,9606.ENSP00000365435,9606.ENSP00000368104,9606.ENSP00000379204,9606.ENSP00000463051,9606.ENSP00000465500,…	NGFR,CCL2,CCL1,CCR7,SEMA7A,KDR,FGF2,ICAM1,ERBB2,TNFSF4,SLAMF1,LEPR,FCGR2B,CD58,TNFRSF1B,BMP2,BMP7,GDF2,TNFRSF11A,CCL14
GO:0051240	Positive regulation of multicellular organismal process	15	1770	0.74	1.57e-06	9606.ENSP00000172229,9606.ENSP00000225842,9606.ENSP00000246657,9606.ENSP00000261918,9606.ENSP00000263923,9606.ENSP00000264498,9606.ENSP00000264832,9606.ENSP00000281834,9606.ENSP00000330393,9606.ENSP00000358501,9606.ENSP00000365435,9606.ENSP00000368104,9606.ENSP00000379204,9606.ENSP00000463051,9606.ENSP00000465500	NGFR,CCL1,CCR7,SEMA7A,KDR,FGF2,ICAM1,TNFSF4,LEPR,CD58,TNFRSF1B,BMP2,BMP7,GDF2,TNFRSF11A
GO:0022407	Regulation of cell-cell adhesion	9	424	1.14	1.76e-06	9606.ENSP00000225831,9606.ENSP00000246657,9606.ENSP00000264832,9606.ENSP00000269571,9606.ENSP00000281834,9606.ENSP00000294728,9606.ENSP00000351497,9606.ENSP00000368104,9606.ENSP00000379204	CCL2,CCR7,ICAM1,ERBB2,TNFSF4,VCAM1,FCGR2B,BMP2,BMP7
GO:0051241	Negative regulation of multicellular organismal process	13	1231	0.84	1.76e-06	9606.ENSP00000172229,9606.ENSP00000246657,9606.ENSP00000261918,9606.ENSP00000264498,9606.ENSP00000269571,9606.ENSP00000281834,9606.ENSP00000289707,9606.ENSP00000306190,9606.ENSP00000351497,9606.ENSP00000365435,9606.ENSP00000368104,9606.ENSP00000379204,9606.ENSP00000463051	NGFR,CCR7,SEMA7A,FGF2,ERBB2,TNFSF4,SLAMF8,SLAMF1,FCGR2B,TNFRSF1B,BMP2,BMP7,GDF2
GO:0002682	Regulation of immune system process	14	1514	0.78	1.97e-06	9606.ENSP00000225831,9606.ENSP00000225842,9606.ENSP00000246657,9606.ENSP00000259631,9606.ENSP00000261918,9606.ENSP00000264832,9606.ENSP00000269571,9606.ENSP00000281834,9606.ENSP00000289707,9606.ENSP00000294728,9606.ENSP00000333639,9606.ENSP00000349252,9606.ENSP00000351497,9606.ENSP00000365435	CCL2,CCL1,CCR7,CCL27,SEMA7A,ICAM1,ERBB2,TNFSF4,SLAMF8,VCAM1,IFNL2,ITGAL,FCGR2B,TNFRSF1B
GO:0051173	Positive regulation of nitrogen compound metabolic process	19	3239	0.58	1.97e-06	9606.ENSP00000172229,9606.ENSP00000225831,9606.ENSP00000225842,9606.ENSP00000246657,9606.ENSP00000261918,9606.ENSP00000263923,9606.ENSP00000264498,9606.ENSP00000264832,9606.ENSP00000269571,9606.ENSP00000281834,9606.ENSP00000306190,9606.ENSP00000330393,9606.ENSP00000351497,9606.ENSP00000365435,9606.ENSP00000368104,9606.ENSP00000379204,9606.ENSP00000463051,9606.ENSP00000465500,9606.ENSP00000479097	NGFR,CCL2,CCL1,CCR7,SEMA7A,KDR,FGF2,ICAM1,ERBB2,TNFSF4,SLAMF1,LEPR,FCGR2B,TNFRSF1B,BMP2,BMP7,GDF2,TNFRSF11A,CCL14
GO:1902531	Regulation of intracellular signal transduction	15	1807	0.73	1.97e-06	9606.ENSP00000225831,9606.ENSP00000225842,9606.ENSP00000246657,9606.ENSP00000261918,9606.ENSP00000263923,9606.ENSP00000264498,9606.ENSP00000264832,9606.ENSP00000269571,9606.ENSP00000306190,9606.ENSP00000351497,9606.ENSP00000355330,9606.ENSP00000368104,9606.ENSP00000379204,9606.ENSP00000465500,9606.ENSP00000479097	CCL2,CCL1,CCR7,SEMA7A,KDR,FGF2,ICAM1,ERBB2,SLAMF1,FCGR2B,TGM2,BMP2,BMP7,TNFRSF11A,CCL14
GO:0032101	Regulation of response to external stimulus	12	1013	0.89	2.14e-06	9606.ENSP00000225831,9606.ENSP00000225842,9606.ENSP00000246657,9606.ENSP00000259631,9606.ENSP00000261918,9606.ENSP00000263923,9606.ENSP00000264498,9606.ENSP00000281834,9606.ENSP00000289707,9606.ENSP00000351497,9606.ENSP00000355330,9606.ENSP00000465500	CCL2,CCL1,CCR7,CCL27,SEMA7A,KDR,FGF2,TNFSF4,SLAMF8,FCGR2B,TGM2,TNFRSF11A
GO:0060326	Cell chemotaxis	7	204	1.35	3.74e-06	9606.ENSP00000225831,9606.ENSP00000225842,9606.ENSP00000246657,9606.ENSP00000259631,9606.ENSP00000289707,9606.ENSP00000465500,9606.ENSP00000479097	CCL2,CCL1,CCR7,CCL27,SLAMF8,TNFRSF11A,CCL14
GO:0031325	Positive regulation of cellular metabolic process	19	3413	0.56	4.47e-06	9606.ENSP00000172229,9606.ENSP00000225831,9606.ENSP00000225842,9606.ENSP00000246657,9606.ENSP00000261918,9606.ENSP00000263923,9606.ENSP00000264498,9606.ENSP00000264832,9606.ENSP00000269571,9606.ENSP00000281834,9606.ENSP00000306190,9606.ENSP00000330393,9606.ENSP00000351497,9606.ENSP00000365435,9606.ENSP00000368104,9606.ENSP00000379204,9606.ENSP00000463051,9606.ENSP00000465500,9606.ENSP00000479097	NGFR,CCL2,CCL1,CCR7,SEMA7A,KDR,FGF2,ICAM1,ERBB2,TNFSF4,SLAMF1,LEPR,FCGR2B,TNFRSF1B,BMP2,BMP7,GDF2,TNFRSF11A,CCL14
GO:0072359	Circulatory system development	11	872	0.92	5.28e-06	9606.ENSP00000172229,9606.ENSP00000225831,9606.ENSP00000261023,9606.ENSP00000263923,9606.ENSP00000264498,9606.ENSP00000269571,9606.ENSP00000330393,9606.ENSP00000365435,9606.ENSP00000368104,9606.ENSP00000379204,9606.ENSP00000463051	NGFR,CCL2,ITGAV,KDR,FGF2,ERBB2,LEPR,TNFRSF1B,BMP2,BMP7,GDF2
GO:0071363	Cellular response to growth factor stimulus	9	494	1.07	5.69e-06	9606.ENSP00000172229,9606.ENSP00000225831,9606.ENSP00000263923,9606.ENSP00000264498,9606.ENSP00000269571,9606.ENSP00000365435,9606.ENSP00000368104,9606.ENSP00000379204,9606.ENSP00000463051	NGFR,CCL2,KDR,FGF2,ERBB2,TNFRSF1B,BMP2,BMP7,GDF2
GO:0048878	Chemical homeostasis	12	1124	0.84	6.27e-06	9606.ENSP00000172229,9606.ENSP00000225842,9606.ENSP00000246657,9606.ENSP00000261023,9606.ENSP00000263923,9606.ENSP00000264498,9606.ENSP00000264832,9606.ENSP00000289707,9606.ENSP00000330393,9606.ENSP00000355330,9606.ENSP00000463051,9606.ENSP00000479097	NGFR,CCL1,CCR7,ITGAV,KDR,FGF2,ICAM1,SLAMF8,LEPR,TGM2,GDF2,CCL14
GO:0042592	Homeostatic process	14	1676	0.74	6.45e-06	9606.ENSP00000172229,9606.ENSP00000225831,9606.ENSP00000225842,9606.ENSP00000246657,9606.ENSP00000261023,9606.ENSP00000263923,9606.ENSP00000264498,9606.ENSP00000264832,9606.ENSP00000289707,9606.ENSP00000330393,9606.ENSP00000355330,9606.ENSP00000463051,9606.ENSP00000465500,9606.ENSP00000479097	NGFR,CCL2,CCL1,CCR7,ITGAV,KDR,FGF2,ICAM1,SLAMF8,LEPR,TGM2,GDF2,TNFRSF11A,CCL14
GO:0019725	Cellular homeostasis	11	895	0.9	6.53e-06	9606.ENSP00000172229,9606.ENSP00000225831,9606.ENSP00000225842,9606.ENSP00000246657,9606.ENSP00000261023,9606.ENSP00000264498,9606.ENSP00000264832,9606.ENSP00000289707,9606.ENSP00000355330,9606.ENSP00000463051,9606.ENSP00000479097	NGFR,CCL2,CCL1,CCR7,ITGAV,FGF2,ICAM1,SLAMF8,TGM2,GDF2,CCL14
GO:0050727	Regulation of inflammatory response	8	351	1.17	6.61e-06	9606.ENSP00000225842,9606.ENSP00000246657,9606.ENSP00000261918,9606.ENSP00000281834,9606.ENSP00000289707,9606.ENSP00000351497,9606.ENSP00000355330,9606.ENSP00000465500	CCL1,CCR7,SEMA7A,TNFSF4,SLAMF8,FCGR2B,TGM2,TNFRSF11A
GO:0009966	Regulation of signal transduction	18	3107	0.58	7.11e-06	9606.ENSP00000172229,9606.ENSP00000225831,9606.ENSP00000225842,9606.ENSP00000246657,9606.ENSP00000261023,9606.ENSP00000261918,9606.ENSP00000263923,9606.ENSP00000264498,9606.ENSP00000264832,9606.ENSP00000269571,9606.ENSP00000306190,9606.ENSP00000351497,9606.ENSP00000355330,9606.ENSP00000368104,9606.ENSP00000379204,9606.ENSP00000463051,9606.ENSP00000465500,9606.ENSP00000479097	NGFR,CCL2,CCL1,CCR7,ITGAV,SEMA7A,KDR,FGF2,ICAM1,ERBB2,SLAMF1,FCGR2B,TGM2,BMP2,BMP7,GDF2,TNFRSF11A,CCL14
GO:0001936	Regulation of endothelial cell proliferation	6	134	1.47	8.24e-06	9606.ENSP00000172229,9606.ENSP00000225831,9606.ENSP00000263923,9606.ENSP00000264498,9606.ENSP00000368104,9606.ENSP00000463051	NGFR,CCL2,KDR,FGF2,BMP2,GDF2
GO:0048522	Positive regulation of cellular process	23	5579	0.43	8.67e-06	9606.ENSP00000172229,9606.ENSP00000225831,9606.ENSP00000225842,9606.ENSP00000246657,9606.ENSP00000259631,9606.ENSP00000261023,9606.ENSP00000261918,9606.ENSP00000263923,9606.ENSP00000264498,9606.ENSP00000264832,9606.ENSP00000269571,9606.ENSP00000281834,9606.ENSP00000294728,9606.ENSP00000306190,9606.ENSP00000330393,9606.ENSP00000351497,9606.ENSP00000355330,9606.ENSP00000365435,9606.ENSP00000368104,…	NGFR,CCL2,CCL1,CCR7,CCL27,ITGAV,SEMA7A,KDR,FGF2,ICAM1,ERBB2,TNFSF4,VCAM1,SLAMF1,LEPR,FCGR2B,TGM2,TNFRSF1B,BMP2,BMP7,GDF2,TNFRSF11A,CCL14
GO:0009719	Response to endogenous stimulus	13	1447	0.77	9.66e-06	9606.ENSP00000172229,9606.ENSP00000225831,9606.ENSP00000246657,9606.ENSP00000264498,9606.ENSP00000264832,9606.ENSP00000269571,9606.ENSP00000281834,9606.ENSP00000294728,9606.ENSP00000330393,9606.ENSP00000351497,9606.ENSP00000368104,9606.ENSP00000379204,9606.ENSP00000463051	NGFR,CCL2,CCR7,FGF2,ICAM1,ERBB2,TNFSF4,VCAM1,LEPR,FCGR2B,BMP2,BMP7,GDF2
GO:0071495	Cellular response to endogenous stimulus	12	1181	0.82	9.78e-06	9606.ENSP00000172229,9606.ENSP00000225831,9606.ENSP00000264498,9606.ENSP00000264832,9606.ENSP00000269571,9606.ENSP00000281834,9606.ENSP00000294728,9606.ENSP00000330393,9606.ENSP00000351497,9606.ENSP00000368104,9606.ENSP00000379204,9606.ENSP00000463051	NGFR,CCL2,FGF2,ICAM1,ERBB2,TNFSF4,VCAM1,LEPR,FCGR2B,BMP2,BMP7,GDF2
GO:0048513	Animal organ development	18	3197	0.56	1.05e-05	9606.ENSP00000172229,9606.ENSP00000225831,9606.ENSP00000246657,9606.ENSP00000261918,9606.ENSP00000263923,9606.ENSP00000264498,9606.ENSP00000264832,9606.ENSP00000269571,9606.ENSP00000289707,9606.ENSP00000294728,9606.ENSP00000330393,9606.ENSP00000351497,9606.ENSP00000355330,9606.ENSP00000365435,9606.ENSP00000368104,9606.ENSP00000379204,9606.ENSP00000463051,9606.ENSP00000465500	NGFR,CCL2,CCR7,SEMA7A,KDR,FGF2,ICAM1,ERBB2,SLAMF8,VCAM1,LEPR,FCGR2B,TGM2,TNFRSF1B,BMP2,BMP7,GDF2,TNFRSF11A
GO:0030595	Leukocyte chemotaxis	6	142	1.44	1.08e-05	9606.ENSP00000225831,9606.ENSP00000225842,9606.ENSP00000246657,9606.ENSP00000289707,9606.ENSP00000465500,9606.ENSP00000479097	CCL2,CCL1,CCR7,SLAMF8,TNFRSF11A,CCL14
GO:0001817	Regulation of cytokine production	10	742	0.94	1.22e-05	9606.ENSP00000225842,9606.ENSP00000246657,9606.ENSP00000261023,9606.ENSP00000261918,9606.ENSP00000281834,9606.ENSP00000306190,9606.ENSP00000351497,9606.ENSP00000358501,9606.ENSP00000365435,9606.ENSP00000463051	CCL1,CCR7,ITGAV,SEMA7A,TNFSF4,SLAMF1,FCGR2B,CD58,TNFRSF1B,GDF2
GO:0055082	Cellular chemical homeostasis	10	753	0.94	1.38e-05	9606.ENSP00000172229,9606.ENSP00000225842,9606.ENSP00000246657,9606.ENSP00000261023,9606.ENSP00000264498,9606.ENSP00000264832,9606.ENSP00000289707,9606.ENSP00000355330,9606.ENSP00000463051,9606.ENSP00000479097	NGFR,CCL1,CCR7,ITGAV,FGF2,ICAM1,SLAMF8,TGM2,GDF2,CCL14
GO:0030154	Cell differentiation	19	3702	0.52	1.44e-05	9606.ENSP00000172229,9606.ENSP00000225831,9606.ENSP00000246657,9606.ENSP00000261023,9606.ENSP00000261918,9606.ENSP00000263923,9606.ENSP00000264498,9606.ENSP00000264832,9606.ENSP00000269571,9606.ENSP00000289707,9606.ENSP00000294728,9606.ENSP00000330393,9606.ENSP00000351497,9606.ENSP00000365435,9606.ENSP00000368104,9606.ENSP00000369915,9606.ENSP00000379204,9606.ENSP00000463051,9606.ENSP00000465500	NGFR,CCL2,CCR7,ITGAV,SEMA7A,KDR,FGF2,ICAM1,ERBB2,SLAMF8,VCAM1,LEPR,FCGR2B,TNFRSF1B,BMP2,NAP1L4,BMP7,GDF2,TNFRSF11A
GO:0061138	Morphogenesis of a branching epithelium	6	159	1.39	1.96e-05	9606.ENSP00000263923,9606.ENSP00000264498,9606.ENSP00000355330,9606.ENSP00000368104,9606.ENSP00000379204,9606.ENSP00000463051	KDR,FGF2,TGM2,BMP2,BMP7,GDF2
GO:0071346	Cellular response to interferon-gamma	6	161	1.39	2.09e-05	9606.ENSP00000225831,9606.ENSP00000225842,9606.ENSP00000264832,9606.ENSP00000294728,9606.ENSP00000358501,9606.ENSP00000479097	CCL2,CCL1,ICAM1,VCAM1,CD58,CCL14
GO:0051249	Regulation of lymphocyte activation	8	445	1.07	3.35e-05	9606.ENSP00000225831,9606.ENSP00000246657,9606.ENSP00000269571,9606.ENSP00000281834,9606.ENSP00000289707,9606.ENSP00000294728,9606.ENSP00000351497,9606.ENSP00000365435	CCL2,CCR7,ERBB2,TNFSF4,SLAMF8,VCAM1,FCGR2B,TNFRSF1B
GO:0048585	Negative regulation of response to stimulus	13	1636	0.71	3.59e-05	9606.ENSP00000172229,9606.ENSP00000225831,9606.ENSP00000261023,9606.ENSP00000261918,9606.ENSP00000264498,9606.ENSP00000264832,9606.ENSP00000269571,9606.ENSP00000281834,9606.ENSP00000289707,9606.ENSP00000306190,9606.ENSP00000351497,9606.ENSP00000368104,9606.ENSP00000379204	NGFR,CCL2,ITGAV,SEMA7A,FGF2,ICAM1,ERBB2,TNFSF4,SLAMF8,SLAMF1,FCGR2B,BMP2,BMP7
GO:0009617	Response to bacterium	9	634	0.97	3.69e-05	9606.ENSP00000225831,9606.ENSP00000246657,9606.ENSP00000264832,9606.ENSP00000281834,9606.ENSP00000289707,9606.ENSP00000351497,9606.ENSP00000365435,9606.ENSP00000368104,9606.ENSP00000465500	CCL2,CCR7,ICAM1,TNFSF4,SLAMF8,FCGR2B,TNFRSF1B,BMP2,TNFRSF11A
GO:0022603	Regulation of anatomical structure morphogenesis	11	1095	0.82	4.01e-05	9606.ENSP00000172229,9606.ENSP00000225831,9606.ENSP00000261918,9606.ENSP00000263923,9606.ENSP00000264498,9606.ENSP00000264832,9606.ENSP00000269571,9606.ENSP00000365435,9606.ENSP00000368104,9606.ENSP00000379204,9606.ENSP00000463051	NGFR,CCL2,SEMA7A,KDR,FGF2,ICAM1,ERBB2,TNFRSF1B,BMP2,BMP7,GDF2
GO:0035239	Tube morphogenesis	9	656	0.95	4.73e-05	9606.ENSP00000225831,9606.ENSP00000261023,9606.ENSP00000263923,9606.ENSP00000264498,9606.ENSP00000330393,9606.ENSP00000355330,9606.ENSP00000368104,9606.ENSP00000379204,9606.ENSP00000463051	CCL2,ITGAV,KDR,FGF2,LEPR,TGM2,BMP2,BMP7,GDF2
GO:1903037	Regulation of leukocyte cell-cell adhesion	7	315	1.16	4.86e-05	9606.ENSP00000225831,9606.ENSP00000246657,9606.ENSP00000264832,9606.ENSP00000269571,9606.ENSP00000281834,9606.ENSP00000294728,9606.ENSP00000351497	CCL2,CCR7,ICAM1,ERBB2,TNFSF4,VCAM1,FCGR2B
GO:0051179	Localization	22	5591	0.41	5.46e-05	9606.ENSP00000172229,9606.ENSP00000225831,9606.ENSP00000225842,9606.ENSP00000246657,9606.ENSP00000259631,9606.ENSP00000261023,9606.ENSP00000261918,9606.ENSP00000263923,9606.ENSP00000264498,9606.ENSP00000264832,9606.ENSP00000289707,9606.ENSP00000294728,9606.ENSP00000306190,9606.ENSP00000330393,9606.ENSP00000349252,9606.ENSP00000351497,9606.ENSP00000355330,9606.ENSP00000358501,9606.ENSP00000365435,…	NGFR,CCL2,CCL1,CCR7,CCL27,ITGAV,SEMA7A,KDR,FGF2,ICAM1,SLAMF8,VCAM1,SLAMF1,LEPR,ITGAL,FCGR2B,TGM2,CD58,TNFRSF1B,BMP7,TNFRSF11A,CCL14
GO:0072683	T cell extravasation	3	8	2.39	5.66e-05	9606.ENSP00000225831,9606.ENSP00000264832,9606.ENSP00000349252	CCL2,ICAM1,ITGAL
GO:1904646	Cellular response to amyloid-beta	4	39	1.83	5.66e-05	9606.ENSP00000172229,9606.ENSP00000264832,9606.ENSP00000294728,9606.ENSP00000351497	NGFR,ICAM1,VCAM1,FCGR2B
GO:0050776	Regulation of immune response	10	896	0.86	5.77e-05	9606.ENSP00000246657,9606.ENSP00000261918,9606.ENSP00000264832,9606.ENSP00000281834,9606.ENSP00000289707,9606.ENSP00000294728,9606.ENSP00000333639,9606.ENSP00000349252,9606.ENSP00000351497,9606.ENSP00000365435	CCR7,SEMA7A,ICAM1,TNFSF4,SLAMF8,VCAM1,IFNL2,ITGAL,FCGR2B,TNFRSF1B
GO:0098542	Defense response to other organism	10	900	0.86	5.96e-05	9606.ENSP00000225831,9606.ENSP00000225842,9606.ENSP00000264832,9606.ENSP00000281834,9606.ENSP00000289707,9606.ENSP00000294728,9606.ENSP00000306190,9606.ENSP00000333639,9606.ENSP00000358501,9606.ENSP00000479097	CCL2,CCL1,ICAM1,TNFSF4,SLAMF8,VCAM1,SLAMF1,IFNL2,CD58,CCL14
GO:0050863	Regulation of t cell activation	7	329	1.14	6.15e-05	9606.ENSP00000225831,9606.ENSP00000246657,9606.ENSP00000269571,9606.ENSP00000281834,9606.ENSP00000294728,9606.ENSP00000351497,9606.ENSP00000365435	CCL2,CCR7,ERBB2,TNFSF4,VCAM1,FCGR2B,TNFRSF1B
GO:0002237	Response to molecule of bacterial origin	7	330	1.14	6.23e-05	9606.ENSP00000225831,9606.ENSP00000246657,9606.ENSP00000264832,9606.ENSP00000281834,9606.ENSP00000351497,9606.ENSP00000365435,9606.ENSP00000465500	CCL2,CCR7,ICAM1,TNFSF4,FCGR2B,TNFRSF1B,TNFRSF11A
GO:0080134	Regulation of response to stress	12	1437	0.74	6.42e-05	9606.ENSP00000225842,9606.ENSP00000246657,9606.ENSP00000261918,9606.ENSP00000264498,9606.ENSP00000281834,9606.ENSP00000289707,9606.ENSP00000306190,9606.ENSP00000351497,9606.ENSP00000355330,9606.ENSP00000368104,9606.ENSP00000379204,9606.ENSP00000465500	CCL1,CCR7,SEMA7A,FGF2,TNFSF4,SLAMF8,SLAMF1,FCGR2B,TGM2,BMP2,BMP7,TNFRSF11A
GO:0045123	Cellular extravasation	4	42	1.79	7.04e-05	9606.ENSP00000225831,9606.ENSP00000264832,9606.ENSP00000294728,9606.ENSP00000349252	CCL2,ICAM1,VCAM1,ITGAL
GO:0050678	Regulation of epithelial cell proliferation	7	339	1.13	7.25e-05	9606.ENSP00000172229,9606.ENSP00000225831,9606.ENSP00000263923,9606.ENSP00000264498,9606.ENSP00000269571,9606.ENSP00000368104,9606.ENSP00000463051	NGFR,CCL2,KDR,FGF2,ERBB2,BMP2,GDF2
GO:0002548	Monocyte chemotaxis	4	43	1.78	7.57e-05	9606.ENSP00000225831,9606.ENSP00000225842,9606.ENSP00000465500,9606.ENSP00000479097	CCL2,CCL1,TNFRSF11A,CCL14
GO:0002685	Regulation of leukocyte migration	6	209	1.27	7.66e-05	9606.ENSP00000225831,9606.ENSP00000225842,9606.ENSP00000246657,9606.ENSP00000259631,9606.ENSP00000264832,9606.ENSP00000289707	CCL2,CCL1,CCR7,CCL27,ICAM1,SLAMF8
GO:0006909	Phagocytosis	6	210	1.27	7.81e-05	9606.ENSP00000261023,9606.ENSP00000306190,9606.ENSP00000330393,9606.ENSP00000349252,9606.ENSP00000351497,9606.ENSP00000355330	ITGAV,SLAMF1,LEPR,ITGAL,FCGR2B,TGM2
GO:0032103	Positive regulation of response to external stimulus	8	511	1.01	7.82e-05	9606.ENSP00000225842,9606.ENSP00000246657,9606.ENSP00000259631,9606.ENSP00000263923,9606.ENSP00000264498,9606.ENSP00000281834,9606.ENSP00000355330,9606.ENSP00000465500	CCL1,CCR7,CCL27,KDR,FGF2,TNFSF4,TGM2,TNFRSF11A
GO:0002684	Positive regulation of immune system process	10	949	0.84	8.89e-05	9606.ENSP00000225831,9606.ENSP00000225842,9606.ENSP00000246657,9606.ENSP00000259631,9606.ENSP00000261918,9606.ENSP00000264832,9606.ENSP00000281834,9606.ENSP00000294728,9606.ENSP00000333639,9606.ENSP00000351497	CCL2,CCL1,CCR7,CCL27,SEMA7A,ICAM1,TNFSF4,VCAM1,IFNL2,FCGR2B
GO:0007167	Enzyme linked receptor protein signaling pathway	9	720	0.91	8.89e-05	9606.ENSP00000172229,9606.ENSP00000261023,9606.ENSP00000263923,9606.ENSP00000264498,9606.ENSP00000269571,9606.ENSP00000312027,9606.ENSP00000368104,9606.ENSP00000379204,9606.ENSP00000463051	NGFR,ITGAV,KDR,FGF2,ERBB2,CD7,BMP2,BMP7,GDF2
GO:0002688	Regulation of leukocyte chemotaxis	5	124	1.42	0.00013	9606.ENSP00000225831,9606.ENSP00000225842,9606.ENSP00000246657,9606.ENSP00000259631,9606.ENSP00000289707	CCL2,CCL1,CCR7,CCL27,SLAMF8
GO:0045595	Regulation of cell differentiation	13	1874	0.66	0.00013	9606.ENSP00000172229,9606.ENSP00000261023,9606.ENSP00000261918,9606.ENSP00000263923,9606.ENSP00000264498,9606.ENSP00000269571,9606.ENSP00000281834,9606.ENSP00000289707,9606.ENSP00000351497,9606.ENSP00000365435,9606.ENSP00000368104,9606.ENSP00000379204,9606.ENSP00000463051	NGFR,ITGAV,SEMA7A,KDR,FGF2,ERBB2,TNFSF4,SLAMF8,FCGR2B,TNFRSF1B,BMP2,BMP7,GDF2
GO:0097529	Myeloid leukocyte migration	5	123	1.42	0.00013	9606.ENSP00000225831,9606.ENSP00000225842,9606.ENSP00000246657,9606.ENSP00000465500,9606.ENSP00000479097	CCL2,CCL1,CCR7,TNFRSF11A,CCL14
GO:0051345	Positive regulation of hydrolase activity	9	772	0.88	0.00015	9606.ENSP00000172229,9606.ENSP00000225831,9606.ENSP00000225842,9606.ENSP00000246657,9606.ENSP00000264498,9606.ENSP00000264832,9606.ENSP00000269571,9606.ENSP00000368104,9606.ENSP00000479097	NGFR,CCL2,CCL1,CCR7,FGF2,ICAM1,ERBB2,BMP2,CCL14
GO:0042110	T cell activation	6	243	1.21	0.00016	9606.ENSP00000246657,9606.ENSP00000264832,9606.ENSP00000281834,9606.ENSP00000312027,9606.ENSP00000330393,9606.ENSP00000349252	CCR7,ICAM1,TNFSF4,CD7,LEPR,ITGAL
GO:0048754	Branching morphogenesis of an epithelial tube	5	131	1.4	0.00017	9606.ENSP00000263923,9606.ENSP00000264498,9606.ENSP00000368104,9606.ENSP00000379204,9606.ENSP00000463051	KDR,FGF2,BMP2,BMP7,GDF2
GO:0050793	Regulation of developmental process	15	2648	0.57	0.00017	9606.ENSP00000172229,9606.ENSP00000225831,9606.ENSP00000261023,9606.ENSP00000261918,9606.ENSP00000263923,9606.ENSP00000264498,9606.ENSP00000264832,9606.ENSP00000269571,9606.ENSP00000281834,9606.ENSP00000289707,9606.ENSP00000351497,9606.ENSP00000365435,9606.ENSP00000368104,9606.ENSP00000379204,9606.ENSP00000463051	NGFR,CCL2,ITGAV,SEMA7A,KDR,FGF2,ICAM1,ERBB2,TNFSF4,SLAMF8,FCGR2B,TNFRSF1B,BMP2,BMP7,GDF2
GO:0007159	Leukocyte cell-cell adhesion	4	56	1.67	0.00018	9606.ENSP00000264832,9606.ENSP00000294728,9606.ENSP00000349252,9606.ENSP00000379204	ICAM1,VCAM1,ITGAL,BMP7
GO:0050801	Ion homeostasis	9	796	0.87	0.00018	9606.ENSP00000225842,9606.ENSP00000246657,9606.ENSP00000261023,9606.ENSP00000263923,9606.ENSP00000264498,9606.ENSP00000289707,9606.ENSP00000355330,9606.ENSP00000463051,9606.ENSP00000479097	CCL1,CCR7,ITGAV,KDR,FGF2,SLAMF8,TGM2,GDF2,CCL14
GO:0065009	Regulation of molecular function	20	4913	0.42	0.00018	9606.ENSP00000172229,9606.ENSP00000225831,9606.ENSP00000225842,9606.ENSP00000246657,9606.ENSP00000259631,9606.ENSP00000261918,9606.ENSP00000263923,9606.ENSP00000264498,9606.ENSP00000264832,9606.ENSP00000269571,9606.ENSP00000281834,9606.ENSP00000289707,9606.ENSP00000330393,9606.ENSP00000333639,9606.ENSP00000351497,9606.ENSP00000368104,9606.ENSP00000379204,9606.ENSP00000463051,9606.ENSP00000465500,…	NGFR,CCL2,CCL1,CCR7,CCL27,SEMA7A,KDR,FGF2,ICAM1,ERBB2,TNFSF4,SLAMF8,LEPR,IFNL2,FCGR2B,BMP2,BMP7,GDF2,TNFRSF11A,CCL14
GO:0048731	System development	19	4426	0.45	0.00019	9606.ENSP00000172229,9606.ENSP00000225831,9606.ENSP00000246657,9606.ENSP00000261023,9606.ENSP00000261918,9606.ENSP00000263923,9606.ENSP00000264498,9606.ENSP00000264832,9606.ENSP00000269571,9606.ENSP00000289707,9606.ENSP00000294728,9606.ENSP00000330393,9606.ENSP00000351497,9606.ENSP00000355330,9606.ENSP00000365435,9606.ENSP00000368104,9606.ENSP00000379204,9606.ENSP00000463051,9606.ENSP00000465500	NGFR,CCL2,CCR7,ITGAV,SEMA7A,KDR,FGF2,ICAM1,ERBB2,SLAMF8,VCAM1,LEPR,FCGR2B,TGM2,TNFRSF1B,BMP2,BMP7,GDF2,TNFRSF11A
GO:0050789	Regulation of biological process	29	11475	0.22	0.00021	9606.ENSP00000172229,9606.ENSP00000225831,9606.ENSP00000225842,9606.ENSP00000246657,9606.ENSP00000259631,9606.ENSP00000261023,9606.ENSP00000261918,9606.ENSP00000263923,9606.ENSP00000264498,9606.ENSP00000264832,9606.ENSP00000269571,9606.ENSP00000281834,9606.ENSP00000289707,9606.ENSP00000294728,9606.ENSP00000306190,9606.ENSP00000312027,9606.ENSP00000327890,9606.ENSP00000330393,9606.ENSP00000333639,…	NGFR,CCL2,CCL1,CCR7,CCL27,ITGAV,SEMA7A,KDR,FGF2,ICAM1,ERBB2,TNFSF4,SLAMF8,VCAM1,SLAMF1,CD7,IL3RA,LEPR,IFNL2,ITGAL,FCGR2B,TGM2,CD58,TNFRSF1B,BMP2,BMP7,GDF2,TNFRSF11A,CCL14
GO:0050729	Positive regulation of inflammatory response	5	144	1.35	0.00025	9606.ENSP00000225842,9606.ENSP00000246657,9606.ENSP00000281834,9606.ENSP00000355330,9606.ENSP00000465500	CCL1,CCR7,TNFSF4,TGM2,TNFRSF11A
GO:0065008	Regulation of biological quality	18	4042	0.46	0.00026	9606.ENSP00000172229,9606.ENSP00000225831,9606.ENSP00000225842,9606.ENSP00000246657,9606.ENSP00000261023,9606.ENSP00000261918,9606.ENSP00000263923,9606.ENSP00000264498,9606.ENSP00000264832,9606.ENSP00000289707,9606.ENSP00000330393,9606.ENSP00000351497,9606.ENSP00000355330,9606.ENSP00000365435,9606.ENSP00000368104,9606.ENSP00000463051,9606.ENSP00000465500,9606.ENSP00000479097	NGFR,CCL2,CCL1,CCR7,ITGAV,SEMA7A,KDR,FGF2,ICAM1,SLAMF8,LEPR,FCGR2B,TGM2,TNFRSF1B,BMP2,GDF2,TNFRSF11A,CCL14
GO:0050921	Positive regulation of chemotaxis	5	147	1.35	0.00027	9606.ENSP00000225842,9606.ENSP00000246657,9606.ENSP00000259631,9606.ENSP00000263923,9606.ENSP00000264498	CCL1,CCR7,CCL27,KDR,FGF2
GO:0022409	Positive regulation of cell-cell adhesion	6	272	1.16	0.00029	9606.ENSP00000225831,9606.ENSP00000246657,9606.ENSP00000264832,9606.ENSP00000281834,9606.ENSP00000294728,9606.ENSP00000379204	CCL2,CCR7,ICAM1,TNFSF4,VCAM1,BMP7
GO:0050790	Regulation of catalytic activity	14	2386	0.58	0.00029	9606.ENSP00000172229,9606.ENSP00000225831,9606.ENSP00000225842,9606.ENSP00000246657,9606.ENSP00000263923,9606.ENSP00000264498,9606.ENSP00000264832,9606.ENSP00000269571,9606.ENSP00000289707,9606.ENSP00000330393,9606.ENSP00000368104,9606.ENSP00000379204,9606.ENSP00000465500,9606.ENSP00000479097	NGFR,CCL2,CCL1,CCR7,KDR,FGF2,ICAM1,ERBB2,SLAMF8,LEPR,BMP2,BMP7,TNFRSF11A,CCL14
GO:0002009	Morphogenesis of an epithelium	7	435	1.02	0.0003	9606.ENSP00000172229,9606.ENSP00000263923,9606.ENSP00000264498,9606.ENSP00000355330,9606.ENSP00000368104,9606.ENSP00000379204,9606.ENSP00000463051	NGFR,KDR,FGF2,TGM2,BMP2,BMP7,GDF2
GO:0010941	Regulation of cell death	12	1696	0.66	0.0003	9606.ENSP00000172229,9606.ENSP00000225831,9606.ENSP00000246657,9606.ENSP00000261023,9606.ENSP00000263923,9606.ENSP00000264498,9606.ENSP00000264832,9606.ENSP00000351497,9606.ENSP00000355330,9606.ENSP00000365435,9606.ENSP00000368104,9606.ENSP00000379204	NGFR,CCL2,CCR7,ITGAV,KDR,FGF2,ICAM1,FCGR2B,TGM2,TNFRSF1B,BMP2,BMP7
GO:0030003	Cellular cation homeostasis	8	644	0.91	0.00036	9606.ENSP00000225842,9606.ENSP00000246657,9606.ENSP00000261023,9606.ENSP00000264498,9606.ENSP00000289707,9606.ENSP00000355330,9606.ENSP00000463051,9606.ENSP00000479097	CCL1,CCR7,ITGAV,FGF2,SLAMF8,TGM2,GDF2,CCL14
GO:0032874	Positive regulation of stress-activated mapk cascade	5	164	1.3	0.00043	9606.ENSP00000246657,9606.ENSP00000306190,9606.ENSP00000351497,9606.ENSP00000368104,9606.ENSP00000465500	CCR7,SLAMF1,FCGR2B,BMP2,TNFRSF11A
GO:0043085	Positive regulation of catalytic activity	11	1489	0.68	0.00056	9606.ENSP00000172229,9606.ENSP00000225831,9606.ENSP00000225842,9606.ENSP00000246657,9606.ENSP00000263923,9606.ENSP00000264498,9606.ENSP00000264832,9606.ENSP00000269571,9606.ENSP00000368104,9606.ENSP00000465500,9606.ENSP00000479097	NGFR,CCL2,CCL1,CCR7,KDR,FGF2,ICAM1,ERBB2,BMP2,TNFRSF11A,CCL14
GO:0032496	Response to lipopolysaccharide	6	313	1.1	0.00059	9606.ENSP00000225831,9606.ENSP00000246657,9606.ENSP00000264832,9606.ENSP00000281834,9606.ENSP00000365435,9606.ENSP00000465500	CCL2,CCR7,ICAM1,TNFSF4,TNFRSF1B,TNFRSF11A
GO:0001525	Angiogenesis	6	315	1.09	0.00061	9606.ENSP00000225831,9606.ENSP00000261023,9606.ENSP00000263923,9606.ENSP00000264498,9606.ENSP00000330393,9606.ENSP00000463051	CCL2,ITGAV,KDR,FGF2,LEPR,GDF2
GO:0050794	Regulation of cellular process	28	10932	0.22	0.00061	9606.ENSP00000172229,9606.ENSP00000225831,9606.ENSP00000225842,9606.ENSP00000246657,9606.ENSP00000259631,9606.ENSP00000261023,9606.ENSP00000261918,9606.ENSP00000263923,9606.ENSP00000264498,9606.ENSP00000264832,9606.ENSP00000269571,9606.ENSP00000281834,9606.ENSP00000289707,9606.ENSP00000294728,9606.ENSP00000306190,9606.ENSP00000312027,9606.ENSP00000327890,9606.ENSP00000330393,9606.ENSP00000333639,…	NGFR,CCL2,CCL1,CCR7,CCL27,ITGAV,SEMA7A,KDR,FGF2,ICAM1,ERBB2,TNFSF4,SLAMF8,VCAM1,SLAMF1,CD7,IL3RA,LEPR,IFNL2,ITGAL,FCGR2B,TGM2,TNFRSF1B,BMP2,BMP7,GDF2,TNFRSF11A,CCL14
GO:0070098	Chemokine-mediated signaling pathway	4	80	1.51	0.00061	9606.ENSP00000225831,9606.ENSP00000225842,9606.ENSP00000246657,9606.ENSP00000479097	CCL2,CCL1,CCR7,CCL14
GO:0045087	Innate immune response	8	703	0.87	0.00063	9606.ENSP00000225831,9606.ENSP00000225842,9606.ENSP00000264832,9606.ENSP00000294728,9606.ENSP00000306190,9606.ENSP00000333639,9606.ENSP00000358501,9606.ENSP00000479097	CCL2,CCL1,ICAM1,VCAM1,SLAMF1,IFNL2,CD58,CCL14
GO:0001568	Blood vessel development	7	500	0.96	0.00068	9606.ENSP00000172229,9606.ENSP00000225831,9606.ENSP00000261023,9606.ENSP00000263923,9606.ENSP00000264498,9606.ENSP00000330393,9606.ENSP00000463051	NGFR,CCL2,ITGAV,KDR,FGF2,LEPR,GDF2
GO:0098771	Inorganic ion homeostasis	8	723	0.86	0.00076	9606.ENSP00000225842,9606.ENSP00000246657,9606.ENSP00000261023,9606.ENSP00000264498,9606.ENSP00000289707,9606.ENSP00000355330,9606.ENSP00000463051,9606.ENSP00000479097	CCL1,CCR7,ITGAV,FGF2,SLAMF8,TGM2,GDF2,CCL14
GO:0045596	Negative regulation of cell differentiation	8	728	0.86	0.00079	9606.ENSP00000172229,9606.ENSP00000261023,9606.ENSP00000261918,9606.ENSP00000269571,9606.ENSP00000281834,9606.ENSP00000351497,9606.ENSP00000368104,9606.ENSP00000379204	NGFR,ITGAV,SEMA7A,ERBB2,TNFSF4,FCGR2B,BMP2,BMP7
GO:0050679	Positive regulation of epithelial cell proliferation	5	192	1.23	0.00083	9606.ENSP00000263923,9606.ENSP00000264498,9606.ENSP00000269571,9606.ENSP00000368104,9606.ENSP00000463051	KDR,FGF2,ERBB2,BMP2,GDF2
GO:1901342	Regulation of vasculature development	6	336	1.07	0.00083	9606.ENSP00000172229,9606.ENSP00000263923,9606.ENSP00000264498,9606.ENSP00000269571,9606.ENSP00000379204,9606.ENSP00000463051	NGFR,KDR,FGF2,ERBB2,BMP7,GDF2
GO:0051093	Negative regulation of developmental process	9	983	0.78	0.00084	9606.ENSP00000172229,9606.ENSP00000261023,9606.ENSP00000261918,9606.ENSP00000269571,9606.ENSP00000281834,9606.ENSP00000351497,9606.ENSP00000368104,9606.ENSP00000379204,9606.ENSP00000463051	NGFR,ITGAV,SEMA7A,ERBB2,TNFSF4,FCGR2B,BMP2,BMP7,GDF2
GO:0002521	Leukocyte differentiation	6	338	1.06	0.00085	9606.ENSP00000246657,9606.ENSP00000289707,9606.ENSP00000294728,9606.ENSP00000330393,9606.ENSP00000351497,9606.ENSP00000465500	CCR7,SLAMF8,VCAM1,LEPR,FCGR2B,TNFRSF11A
GO:0030198	Extracellular matrix organization	6	338	1.06	0.00085	9606.ENSP00000261023,9606.ENSP00000263923,9606.ENSP00000264498,9606.ENSP00000264832,9606.ENSP00000294728,9606.ENSP00000349252	ITGAV,KDR,FGF2,ICAM1,VCAM1,ITGAL
GO:0045597	Positive regulation of cell differentiation	9	993	0.77	0.00087	9606.ENSP00000172229,9606.ENSP00000261918,9606.ENSP00000263923,9606.ENSP00000264498,9606.ENSP00000281834,9606.ENSP00000365435,9606.ENSP00000368104,9606.ENSP00000379204,9606.ENSP00000463051	NGFR,SEMA7A,KDR,FGF2,TNFSF4,TNFRSF1B,BMP2,BMP7,GDF2
GO:0071219	Cellular response to molecule of bacterial origin	5	195	1.22	0.00087	9606.ENSP00000225831,9606.ENSP00000264832,9606.ENSP00000281834,9606.ENSP00000351497,9606.ENSP00000365435	CCL2,ICAM1,TNFSF4,FCGR2B,TNFRSF1B
GO:0060548	Negative regulation of cell death	9	999	0.77	0.0009	9606.ENSP00000172229,9606.ENSP00000225831,9606.ENSP00000246657,9606.ENSP00000261023,9606.ENSP00000263923,9606.ENSP00000264498,9606.ENSP00000264832,9606.ENSP00000365435,9606.ENSP00000379204	NGFR,CCL2,CCR7,ITGAV,KDR,FGF2,ICAM1,TNFRSF1B,BMP7
GO:0051336	Regulation of hydrolase activity	10	1284	0.71	0.00092	9606.ENSP00000172229,9606.ENSP00000225831,9606.ENSP00000225842,9606.ENSP00000246657,9606.ENSP00000264498,9606.ENSP00000264832,9606.ENSP00000269571,9606.ENSP00000330393,9606.ENSP00000368104,9606.ENSP00000479097	NGFR,CCL2,CCL1,CCR7,FGF2,ICAM1,ERBB2,LEPR,BMP2,CCL14
GO:0070555	Response to interleukin-1	5	199	1.21	0.00092	9606.ENSP00000225831,9606.ENSP00000225842,9606.ENSP00000264832,9606.ENSP00000465500,9606.ENSP00000479097	CCL2,CCL1,ICAM1,TNFRSF11A,CCL14
GO:2000525	Positive regulation of t cell costimulation	2	2	2.81	0.00092	9606.ENSP00000246657,9606.ENSP00000281834	CCR7,TNFSF4
GO:0001938	Positive regulation of endothelial cell proliferation	4	94	1.44	0.00099	9606.ENSP00000263923,9606.ENSP00000264498,9606.ENSP00000368104,9606.ENSP00000463051	KDR,FGF2,BMP2,GDF2
GO:0016032	Viral process	8	776	0.83	0.0011	9606.ENSP00000225831,9606.ENSP00000225842,9606.ENSP00000261023,9606.ENSP00000263923,9606.ENSP00000264832,9606.ENSP00000306190,9606.ENSP00000349252,9606.ENSP00000351497	CCL2,CCL1,ITGAV,KDR,ICAM1,SLAMF1,ITGAL,FCGR2B
GO:0000165	MAPK cascade	6	370	1.02	0.0013	9606.ENSP00000225831,9606.ENSP00000261023,9606.ENSP00000263923,9606.ENSP00000264498,9606.ENSP00000269571,9606.ENSP00000327890	CCL2,ITGAV,KDR,FGF2,ERBB2,IL3RA
GO:0006875	Cellular metal ion homeostasis	7	565	0.91	0.0013	9606.ENSP00000225842,9606.ENSP00000246657,9606.ENSP00000261023,9606.ENSP00000264498,9606.ENSP00000355330,9606.ENSP00000463051,9606.ENSP00000479097	CCL1,CCR7,ITGAV,FGF2,TGM2,GDF2,CCL14
GO:0050670	Regulation of lymphocyte proliferation	5	218	1.17	0.0013	9606.ENSP00000269571,9606.ENSP00000281834,9606.ENSP00000294728,9606.ENSP00000351497,9606.ENSP00000365435	ERBB2,TNFSF4,VCAM1,FCGR2B,TNFRSF1B
GO:0030097	Hemopoiesis	7	570	0.9	0.0014	9606.ENSP00000246657,9606.ENSP00000263923,9606.ENSP00000289707,9606.ENSP00000294728,9606.ENSP00000330393,9606.ENSP00000351497,9606.ENSP00000465500	CCR7,KDR,SLAMF8,VCAM1,LEPR,FCGR2B,TNFRSF11A
GO:0031323	Regulation of cellular metabolic process	21	6239	0.34	0.0014	9606.ENSP00000172229,9606.ENSP00000225831,9606.ENSP00000225842,9606.ENSP00000246657,9606.ENSP00000261023,9606.ENSP00000261918,9606.ENSP00000263923,9606.ENSP00000264498,9606.ENSP00000264832,9606.ENSP00000269571,9606.ENSP00000281834,9606.ENSP00000289707,9606.ENSP00000306190,9606.ENSP00000330393,9606.ENSP00000351497,9606.ENSP00000365435,9606.ENSP00000368104,9606.ENSP00000379204,9606.ENSP00000463051,…	NGFR,CCL2,CCL1,CCR7,ITGAV,SEMA7A,KDR,FGF2,ICAM1,ERBB2,TNFSF4,SLAMF8,SLAMF1,LEPR,FCGR2B,TNFRSF1B,BMP2,BMP7,GDF2,TNFRSF11A,CCL14
GO:1903039	Positive regulation of leukocyte cell-cell adhesion	5	228	1.16	0.0016	9606.ENSP00000225831,9606.ENSP00000246657,9606.ENSP00000264832,9606.ENSP00000281834,9606.ENSP00000294728	CCL2,CCR7,ICAM1,TNFSF4,VCAM1
GO:0019222	Regulation of metabolic process	22	6948	0.31	0.0017	9606.ENSP00000172229,9606.ENSP00000225831,9606.ENSP00000225842,9606.ENSP00000246657,9606.ENSP00000261023,9606.ENSP00000261918,9606.ENSP00000263923,9606.ENSP00000264498,9606.ENSP00000264832,9606.ENSP00000269571,9606.ENSP00000281834,9606.ENSP00000289707,9606.ENSP00000306190,9606.ENSP00000330393,9606.ENSP00000351497,9606.ENSP00000358501,9606.ENSP00000365435,9606.ENSP00000368104,9606.ENSP00000379204,…	NGFR,CCL2,CCL1,CCR7,ITGAV,SEMA7A,KDR,FGF2,ICAM1,ERBB2,TNFSF4,SLAMF8,SLAMF1,LEPR,FCGR2B,CD58,TNFRSF1B,BMP2,BMP7,GDF2,TNFRSF11A,CCL14
GO:0034113	Heterotypic cell-cell adhesion	3	36	1.74	0.0018	9606.ENSP00000261023,9606.ENSP00000294728,9606.ENSP00000358501	ITGAV,VCAM1,CD58
GO:2000026	Regulation of multicellular organismal development	12	2096	0.57	0.0019	9606.ENSP00000172229,9606.ENSP00000261918,9606.ENSP00000263923,9606.ENSP00000264498,9606.ENSP00000269571,9606.ENSP00000281834,9606.ENSP00000289707,9606.ENSP00000351497,9606.ENSP00000365435,9606.ENSP00000368104,9606.ENSP00000379204,9606.ENSP00000463051	NGFR,SEMA7A,KDR,FGF2,ERBB2,TNFSF4,SLAMF8,FCGR2B,TNFRSF1B,BMP2,BMP7,GDF2
GO:0002291	T cell activation via T cell receptor contact with antigen bound to MHC molecule on antigen presenting cell	2	4	2.51	0.002	9606.ENSP00000264832,9606.ENSP00000349252	ICAM1,ITGAL
GO:0030098	Lymphocyte differentiation	5	242	1.13	0.002	9606.ENSP00000246657,9606.ENSP00000289707,9606.ENSP00000294728,9606.ENSP00000330393,9606.ENSP00000351497	CCR7,SLAMF8,VCAM1,LEPR,FCGR2B
GO:0043547	Positive regulation of gtpase activity	6	407	0.98	0.002	9606.ENSP00000225831,9606.ENSP00000225842,9606.ENSP00000246657,9606.ENSP00000264832,9606.ENSP00000269571,9606.ENSP00000479097	CCL2,CCL1,CCR7,ICAM1,ERBB2,CCL14
GO:0051171	Regulation of nitrogen compound metabolic process	20	5836	0.35	0.002	9606.ENSP00000172229,9606.ENSP00000225831,9606.ENSP00000225842,9606.ENSP00000246657,9606.ENSP00000261023,9606.ENSP00000261918,9606.ENSP00000263923,9606.ENSP00000264498,9606.ENSP00000264832,9606.ENSP00000269571,9606.ENSP00000281834,9606.ENSP00000306190,9606.ENSP00000330393,9606.ENSP00000351497,9606.ENSP00000365435,9606.ENSP00000368104,9606.ENSP00000379204,9606.ENSP00000463051,9606.ENSP00000465500,…	NGFR,CCL2,CCL1,CCR7,ITGAV,SEMA7A,KDR,FGF2,ICAM1,ERBB2,TNFSF4,SLAMF1,LEPR,FCGR2B,TNFRSF1B,BMP2,BMP7,GDF2,TNFRSF11A,CCL14
GO:0060255	Regulation of macromolecule metabolic process	21	6407	0.33	0.002	9606.ENSP00000172229,9606.ENSP00000225831,9606.ENSP00000225842,9606.ENSP00000246657,9606.ENSP00000261023,9606.ENSP00000261918,9606.ENSP00000263923,9606.ENSP00000264498,9606.ENSP00000264832,9606.ENSP00000269571,9606.ENSP00000281834,9606.ENSP00000306190,9606.ENSP00000330393,9606.ENSP00000351497,9606.ENSP00000358501,9606.ENSP00000365435,9606.ENSP00000368104,9606.ENSP00000379204,9606.ENSP00000463051,…	NGFR,CCL2,CCL1,CCR7,ITGAV,SEMA7A,KDR,FGF2,ICAM1,ERBB2,TNFSF4,SLAMF1,LEPR,FCGR2B,CD58,TNFRSF1B,BMP2,BMP7,GDF2,TNFRSF11A,CCL14
GO:0032502	Developmental process	20	5841	0.35	0.0021	9606.ENSP00000172229,9606.ENSP00000225831,9606.ENSP00000246657,9606.ENSP00000261023,9606.ENSP00000261918,9606.ENSP00000263923,9606.ENSP00000264498,9606.ENSP00000264832,9606.ENSP00000269571,9606.ENSP00000289707,9606.ENSP00000294728,9606.ENSP00000330393,9606.ENSP00000351497,9606.ENSP00000355330,9606.ENSP00000365435,9606.ENSP00000368104,9606.ENSP00000369915,9606.ENSP00000379204,9606.ENSP00000463051,…	NGFR,CCL2,CCR7,ITGAV,SEMA7A,KDR,FGF2,ICAM1,ERBB2,SLAMF8,VCAM1,LEPR,FCGR2B,TGM2,TNFRSF1B,BMP2,NAP1L4,BMP7,GDF2,TNFRSF11A
GO:0002366	Leukocyte activation involved in immune response	7	626	0.86	0.0022	9606.ENSP00000261023,9606.ENSP00000264832,9606.ENSP00000306190,9606.ENSP00000349252,9606.ENSP00000351497,9606.ENSP00000358501,9606.ENSP00000365435	ITGAV,ICAM1,SLAMF1,ITGAL,FCGR2B,CD58,TNFRSF1B
GO:0002697	Regulation of immune effector process	6	418	0.97	0.0022	9606.ENSP00000261918,9606.ENSP00000264832,9606.ENSP00000281834,9606.ENSP00000289707,9606.ENSP00000351497,9606.ENSP00000365435	SEMA7A,ICAM1,TNFSF4,SLAMF8,FCGR2B,TNFRSF1B
GO:1902895	Positive regulation of pri-mirna transcription by rna polymerase ii	3	40	1.69	0.0022	9606.ENSP00000172229,9606.ENSP00000264498,9606.ENSP00000368104	NGFR,FGF2,BMP2
GO:0010468	Regulation of gene expression	18	4813	0.39	0.0023	9606.ENSP00000172229,9606.ENSP00000225842,9606.ENSP00000246657,9606.ENSP00000261023,9606.ENSP00000261918,9606.ENSP00000263923,9606.ENSP00000264498,9606.ENSP00000264832,9606.ENSP00000269571,9606.ENSP00000281834,9606.ENSP00000306190,9606.ENSP00000351497,9606.ENSP00000358501,9606.ENSP00000365435,9606.ENSP00000368104,9606.ENSP00000379204,9606.ENSP00000463051,9606.ENSP00000465500	NGFR,CCL1,CCR7,ITGAV,SEMA7A,KDR,FGF2,ICAM1,ERBB2,TNFSF4,SLAMF1,FCGR2B,CD58,TNFRSF1B,BMP2,BMP7,GDF2,TNFRSF11A
GO:0048646	Anatomical structure formation involved in morphogenesis	8	883	0.77	0.0024	9606.ENSP00000225831,9606.ENSP00000261023,9606.ENSP00000263923,9606.ENSP00000264498,9606.ENSP00000330393,9606.ENSP00000355330,9606.ENSP00000379204,9606.ENSP00000463051	CCL2,ITGAV,KDR,FGF2,LEPR,TGM2,BMP7,GDF2
GO:0009653	Anatomical structure morphogenesis	12	2165	0.56	0.0025	9606.ENSP00000172229,9606.ENSP00000225831,9606.ENSP00000261023,9606.ENSP00000261918,9606.ENSP00000263923,9606.ENSP00000264498,9606.ENSP00000269571,9606.ENSP00000330393,9606.ENSP00000355330,9606.ENSP00000368104,9606.ENSP00000379204,9606.ENSP00000463051	NGFR,CCL2,ITGAV,SEMA7A,KDR,FGF2,ERBB2,LEPR,TGM2,BMP2,BMP7,GDF2
GO:0001937	Negative regulation of endothelial cell proliferation	3	43	1.66	0.0026	9606.ENSP00000172229,9606.ENSP00000225831,9606.ENSP00000463051	NGFR,CCL2,GDF2
GO:0022614	Membrane to membrane docking	2	5	2.42	0.0027	9606.ENSP00000264832,9606.ENSP00000294728	ICAM1,VCAM1
GO:0048523	Negative regulation of cellular process	18	4874	0.38	0.0027	9606.ENSP00000172229,9606.ENSP00000225831,9606.ENSP00000246657,9606.ENSP00000261023,9606.ENSP00000261918,9606.ENSP00000263923,9606.ENSP00000264498,9606.ENSP00000264832,9606.ENSP00000269571,9606.ENSP00000281834,9606.ENSP00000289707,9606.ENSP00000306190,9606.ENSP00000330393,9606.ENSP00000351497,9606.ENSP00000365435,9606.ENSP00000368104,9606.ENSP00000379204,9606.ENSP00000463051	NGFR,CCL2,CCR7,ITGAV,SEMA7A,KDR,FGF2,ICAM1,ERBB2,TNFSF4,SLAMF8,SLAMF1,LEPR,FCGR2B,TNFRSF1B,BMP2,BMP7,GDF2
GO:0001503	Ossification	5	265	1.09	0.0028	9606.ENSP00000261918,9606.ENSP00000368104,9606.ENSP00000379204,9606.ENSP00000463051,9606.ENSP00000465500	SEMA7A,BMP2,BMP7,GDF2,TNFRSF11A
GO:0006874	Cellular calcium ion homeostasis	6	442	0.95	0.0028	9606.ENSP00000225842,9606.ENSP00000246657,9606.ENSP00000261023,9606.ENSP00000264498,9606.ENSP00000355330,9606.ENSP00000479097	CCL1,CCR7,ITGAV,FGF2,TGM2,CCL14
GO:0043549	Regulation of kinase activity	8	918	0.75	0.003	9606.ENSP00000246657,9606.ENSP00000263923,9606.ENSP00000264498,9606.ENSP00000269571,9606.ENSP00000289707,9606.ENSP00000368104,9606.ENSP00000379204,9606.ENSP00000465500	CCR7,KDR,FGF2,ERBB2,SLAMF8,BMP2,BMP7,TNFRSF11A
GO:0080090	Regulation of primary metabolic process	20	6032	0.33	0.0031	9606.ENSP00000172229,9606.ENSP00000225831,9606.ENSP00000225842,9606.ENSP00000246657,9606.ENSP00000261023,9606.ENSP00000261918,9606.ENSP00000263923,9606.ENSP00000264498,9606.ENSP00000264832,9606.ENSP00000269571,9606.ENSP00000281834,9606.ENSP00000306190,9606.ENSP00000330393,9606.ENSP00000351497,9606.ENSP00000365435,9606.ENSP00000368104,9606.ENSP00000379204,9606.ENSP00000463051,9606.ENSP00000465500,…	NGFR,CCL2,CCL1,CCR7,ITGAV,SEMA7A,KDR,FGF2,ICAM1,ERBB2,TNFSF4,SLAMF1,LEPR,FCGR2B,TNFRSF1B,BMP2,BMP7,GDF2,TNFRSF11A,CCL14
GO:0002673	Regulation of acute inflammatory response	3	47	1.62	0.0032	9606.ENSP00000246657,9606.ENSP00000351497,9606.ENSP00000465500	CCR7,FCGR2B,TNFRSF11A
GO:0007155	Cell adhesion	8	925	0.75	0.0032	9606.ENSP00000225831,9606.ENSP00000261023,9606.ENSP00000264832,9606.ENSP00000294728,9606.ENSP00000306190,9606.ENSP00000349252,9606.ENSP00000358501,9606.ENSP00000379204	CCL2,ITGAV,ICAM1,VCAM1,SLAMF1,ITGAL,CD58,BMP7
GO:0046330	Positive regulation of jnk cascade	4	137	1.28	0.0032	9606.ENSP00000246657,9606.ENSP00000306190,9606.ENSP00000351497,9606.ENSP00000465500	CCR7,SLAMF1,FCGR2B,TNFRSF11A
GO:0001819	Positive regulation of cytokine production	6	461	0.93	0.0034	9606.ENSP00000225842,9606.ENSP00000246657,9606.ENSP00000261918,9606.ENSP00000281834,9606.ENSP00000358501,9606.ENSP00000463051	CCL1,CCR7,SEMA7A,TNFSF4,CD58,GDF2
GO:0007157	Heterophilic cell-cell adhesion via plasma membrane cell adhesion molecules	3	49	1.6	0.0036	9606.ENSP00000264832,9606.ENSP00000294728,9606.ENSP00000349252	ICAM1,VCAM1,ITGAL
GO:0010862	Positive regulation of pathway-restricted smad protein phosphorylation	3	49	1.6	0.0036	9606.ENSP00000368104,9606.ENSP00000379204,9606.ENSP00000463051	BMP2,BMP7,GDF2
GO:0042981	Regulation of apoptotic process	10	1550	0.62	0.0036	9606.ENSP00000172229,9606.ENSP00000225831,9606.ENSP00000246657,9606.ENSP00000261023,9606.ENSP00000263923,9606.ENSP00000264832,9606.ENSP00000355330,9606.ENSP00000365435,9606.ENSP00000368104,9606.ENSP00000379204	NGFR,CCL2,CCR7,ITGAV,KDR,ICAM1,TGM2,TNFRSF1B,BMP2,BMP7
GO:0006468	Protein phosphorylation	8	952	0.74	0.0037	9606.ENSP00000225831,9606.ENSP00000261023,9606.ENSP00000263923,9606.ENSP00000264498,9606.ENSP00000269571,9606.ENSP00000327890,9606.ENSP00000368104,9606.ENSP00000463051	CCL2,ITGAV,KDR,FGF2,ERBB2,IL3RA,BMP2,GDF2
GO:0048247	Lymphocyte chemotaxis	3	50	1.59	0.0037	9606.ENSP00000225831,9606.ENSP00000225842,9606.ENSP00000479097	CCL2,CCL1,CCL14
GO:2000351	Regulation of endothelial cell apoptotic process	3	50	1.59	0.0037	9606.ENSP00000225831,9606.ENSP00000263923,9606.ENSP00000264832	CCL2,KDR,ICAM1
GO:0002687	Positive regulation of leukocyte migration	4	144	1.26	0.0038	9606.ENSP00000225842,9606.ENSP00000246657,9606.ENSP00000259631,9606.ENSP00000264832	CCL1,CCR7,CCL27,ICAM1
GO:0008285	Negative regulation of cell population proliferation	7	696	0.82	0.0038	9606.ENSP00000172229,9606.ENSP00000225831,9606.ENSP00000269571,9606.ENSP00000351497,9606.ENSP00000368104,9606.ENSP00000379204,9606.ENSP00000463051	NGFR,CCL2,ERBB2,FCGR2B,BMP2,BMP7,GDF2
GO:1901700	Response to oxygen-containing compound	10	1567	0.62	0.0038	9606.ENSP00000172229,9606.ENSP00000225831,9606.ENSP00000246657,9606.ENSP00000264832,9606.ENSP00000281834,9606.ENSP00000294728,9606.ENSP00000351497,9606.ENSP00000365435,9606.ENSP00000379204,9606.ENSP00000465500	NGFR,CCL2,CCR7,ICAM1,TNFSF4,VCAM1,FCGR2B,TNFRSF1B,BMP7,TNFRSF11A
GO:0002252	Immune effector process	8	969	0.73	0.0041	9606.ENSP00000261023,9606.ENSP00000264832,9606.ENSP00000306190,9606.ENSP00000333639,9606.ENSP00000349252,9606.ENSP00000351497,9606.ENSP00000358501,9606.ENSP00000365435	ITGAV,ICAM1,SLAMF1,IFNL2,ITGAL,FCGR2B,CD58,TNFRSF1B
GO:0071675	Regulation of mononuclear cell migration	3	53	1.57	0.0042	9606.ENSP00000225842,9606.ENSP00000259631,9606.ENSP00000289707	CCL1,CCL27,SLAMF8
GO:0007204	Positive regulation of cytosolic calcium ion concentration	5	297	1.04	0.0043	9606.ENSP00000225842,9606.ENSP00000246657,9606.ENSP00000261023,9606.ENSP00000264498,9606.ENSP00000355330	CCL1,CCR7,ITGAV,FGF2,TGM2
GO:0009968	Negative regulation of signal transduction	9	1271	0.66	0.0043	9606.ENSP00000172229,9606.ENSP00000261023,9606.ENSP00000264498,9606.ENSP00000264832,9606.ENSP00000269571,9606.ENSP00000306190,9606.ENSP00000351497,9606.ENSP00000368104,9606.ENSP00000379204	NGFR,ITGAV,FGF2,ICAM1,ERBB2,SLAMF1,FCGR2B,BMP2,BMP7
GO:0002700	Regulation of production of molecular mediator of immune response	4	152	1.23	0.0044	9606.ENSP00000261918,9606.ENSP00000281834,9606.ENSP00000351497,9606.ENSP00000365435	SEMA7A,TNFSF4,FCGR2B,TNFRSF1B
GO:0010942	Positive regulation of cell death	7	719	0.8	0.0044	9606.ENSP00000172229,9606.ENSP00000225831,9606.ENSP00000351497,9606.ENSP00000355330,9606.ENSP00000365435,9606.ENSP00000368104,9606.ENSP00000379204	NGFR,CCL2,FCGR2B,TGM2,TNFRSF1B,BMP2,BMP7
GO:0045765	Regulation of angiogenesis	5	303	1.03	0.0047	9606.ENSP00000172229,9606.ENSP00000263923,9606.ENSP00000264498,9606.ENSP00000269571,9606.ENSP00000463051	NGFR,KDR,FGF2,ERBB2,GDF2
GO:0040013	Negative regulation of locomotion	5	310	1.02	0.0051	9606.ENSP00000225831,9606.ENSP00000261918,9606.ENSP00000264498,9606.ENSP00000289707,9606.ENSP00000463051	CCL2,SEMA7A,FGF2,SLAMF8,GDF2
GO:0098609	Cell-cell adhesion	6	505	0.89	0.0051	9606.ENSP00000261023,9606.ENSP00000264832,9606.ENSP00000294728,9606.ENSP00000349252,9606.ENSP00000358501,9606.ENSP00000379204	ITGAV,ICAM1,VCAM1,ITGAL,CD58,BMP7
GO:0050922	Negative regulation of chemotaxis	3	58	1.53	0.0052	9606.ENSP00000225831,9606.ENSP00000261918,9606.ENSP00000289707	CCL2,SEMA7A,SLAMF8
GO:0051271	Negative regulation of cellular component movement	5	311	1.02	0.0052	9606.ENSP00000225831,9606.ENSP00000261918,9606.ENSP00000264498,9606.ENSP00000289707,9606.ENSP00000463051	CCL2,SEMA7A,FGF2,SLAMF8,GDF2
GO:0060395	SMAD protein signal transduction	3	59	1.52	0.0055	9606.ENSP00000368104,9606.ENSP00000379204,9606.ENSP00000463051	BMP2,BMP7,GDF2
GO:0002250	Adaptive immune response	5	317	1.01	0.0056	9606.ENSP00000264832,9606.ENSP00000306190,9606.ENSP00000312027,9606.ENSP00000351497,9606.ENSP00000465500	ICAM1,SLAMF1,CD7,FCGR2B,TNFRSF11A
GO:0002883	Regulation of hypersensitivity	2	9	2.16	0.0058	9606.ENSP00000246657,9606.ENSP00000351497	CCR7,FCGR2B
GO:0007169	Transmembrane receptor protein tyrosine kinase signaling pathway	6	518	0.88	0.0058	9606.ENSP00000172229,9606.ENSP00000261023,9606.ENSP00000263923,9606.ENSP00000264498,9606.ENSP00000269571,9606.ENSP00000312027	NGFR,ITGAV,KDR,FGF2,ERBB2,CD7
GO:0042129	Regulation of t cell proliferation	4	165	1.2	0.0058	9606.ENSP00000269571,9606.ENSP00000281834,9606.ENSP00000294728,9606.ENSP00000365435	ERBB2,TNFSF4,VCAM1,TNFRSF1B
GO:0032655	Regulation of interleukin-12 production	3	61	1.51	0.0059	9606.ENSP00000246657,9606.ENSP00000281834,9606.ENSP00000306190	CCR7,TNFSF4,SLAMF1
GO:0051216	Cartilage development	4	171	1.18	0.0065	9606.ENSP00000264498,9606.ENSP00000368104,9606.ENSP00000379204,9606.ENSP00000463051	FGF2,BMP2,BMP7,GDF2
GO:0072111	Cell proliferation involved in kidney development	2	10	2.12	0.0068	9606.ENSP00000368104,9606.ENSP00000379204	BMP2,BMP7
GO:2000508	Regulation of dendritic cell chemotaxis	2	10	2.12	0.0068	9606.ENSP00000246657,9606.ENSP00000289707	CCR7,SLAMF8
GO:0071347	Cellular response to interleukin-1	4	174	1.18	0.0069	9606.ENSP00000225831,9606.ENSP00000225842,9606.ENSP00000264832,9606.ENSP00000479097	CCL2,CCL1,ICAM1,CCL14
GO:0035556	Intracellular signal transduction	10	1712	0.58	0.0071	9606.ENSP00000172229,9606.ENSP00000225831,9606.ENSP00000246657,9606.ENSP00000261023,9606.ENSP00000263923,9606.ENSP00000264498,9606.ENSP00000269571,9606.ENSP00000294728,9606.ENSP00000327890,9606.ENSP00000365435	NGFR,CCL2,CCR7,ITGAV,KDR,FGF2,ERBB2,VCAM1,IL3RA,TNFRSF1B
GO:0043405	Regulation of map kinase activity	5	342	0.98	0.0075	9606.ENSP00000264498,9606.ENSP00000269571,9606.ENSP00000368104,9606.ENSP00000379204,9606.ENSP00000465500	FGF2,ERBB2,BMP2,BMP7,TNFRSF11A
GO:0002604	Regulation of dendritic cell antigen processing and presentation	2	11	2.07	0.0078	9606.ENSP00000246657,9606.ENSP00000351497	CCR7,FCGR2B
GO:0042482	Positive regulation of odontogenesis	2	11	2.07	0.0078	9606.ENSP00000172229,9606.ENSP00000368104	NGFR,BMP2
GO:0022408	Negative regulation of cell-cell adhesion	4	183	1.15	0.008	9606.ENSP00000269571,9606.ENSP00000281834,9606.ENSP00000351497,9606.ENSP00000368104	ERBB2,TNFSF4,FCGR2B,BMP2
GO:0071222	Cellular response to lipopolysaccharide	4	185	1.15	0.0083	9606.ENSP00000225831,9606.ENSP00000264832,9606.ENSP00000281834,9606.ENSP00000365435	CCL2,ICAM1,TNFSF4,TNFRSF1B
GO:0002709	Regulation of t cell mediated immunity	3	71	1.44	0.0086	9606.ENSP00000281834,9606.ENSP00000351497,9606.ENSP00000365435	TNFSF4,FCGR2B,TNFRSF1B
GO:0009888	Tissue development	10	1760	0.57	0.0086	9606.ENSP00000172229,9606.ENSP00000261023,9606.ENSP00000261918,9606.ENSP00000263923,9606.ENSP00000264498,9606.ENSP00000264832,9606.ENSP00000355330,9606.ENSP00000368104,9606.ENSP00000379204,9606.ENSP00000463051	NGFR,ITGAV,SEMA7A,KDR,FGF2,ICAM1,TGM2,BMP2,BMP7,GDF2
GO:0001570	Vasculogenesis	3	72	1.43	0.0088	9606.ENSP00000261023,9606.ENSP00000263923,9606.ENSP00000463051	ITGAV,KDR,GDF2
GO:0033690	Positive regulation of osteoblast proliferation	2	12	2.04	0.0088	9606.ENSP00000261023,9606.ENSP00000368104	ITGAV,BMP2
GO:1903670	Regulation of sprouting angiogenesis	3	72	1.43	0.0088	9606.ENSP00000172229,9606.ENSP00000263923,9606.ENSP00000264498	NGFR,KDR,FGF2
GO:0060429	Epithelium development	8	1109	0.67	0.0089	9606.ENSP00000172229,9606.ENSP00000263923,9606.ENSP00000264498,9606.ENSP00000264832,9606.ENSP00000355330,9606.ENSP00000368104,9606.ENSP00000379204,9606.ENSP00000463051	NGFR,KDR,FGF2,ICAM1,TGM2,BMP2,BMP7,GDF2
GO:0030593	Neutrophil chemotaxis	3	74	1.42	0.0094	9606.ENSP00000225831,9606.ENSP00000225842,9606.ENSP00000479097	CCL2,CCL1,CCL14
GO:0032102	Negative regulation of response to external stimulus	5	367	0.95	0.0099	9606.ENSP00000225831,9606.ENSP00000261918,9606.ENSP00000264498,9606.ENSP00000289707,9606.ENSP00000351497	CCL2,SEMA7A,FGF2,SLAMF8,FCGR2B
GO:0060389	Pathway-restricted smad protein phosphorylation	2	13	2	0.01	9606.ENSP00000368104,9606.ENSP00000463051	BMP2,GDF2
GO:1902337	Regulation of apoptotic process involved in morphogenesis	2	13	2	0.01	9606.ENSP00000365435,9606.ENSP00000379204	TNFRSF1B,BMP7
GO:0019058	Viral life cycle	4	202	1.11	0.011	9606.ENSP00000225831,9606.ENSP00000261023,9606.ENSP00000264832,9606.ENSP00000306190	CCL2,ITGAV,ICAM1,SLAMF1
GO:0033993	Response to lipid	7	858	0.73	0.0111	9606.ENSP00000225831,9606.ENSP00000246657,9606.ENSP00000264832,9606.ENSP00000281834,9606.ENSP00000365435,9606.ENSP00000379204,9606.ENSP00000465500	CCL2,CCR7,ICAM1,TNFSF4,TNFRSF1B,BMP7,TNFRSF11A
GO:0002703	Regulation of leukocyte mediated immunity	4	209	1.1	0.0124	9606.ENSP00000264832,9606.ENSP00000281834,9606.ENSP00000351497,9606.ENSP00000365435	ICAM1,TNFSF4,FCGR2B,TNFRSF1B
GO:0050870	Positive regulation of t cell activation	4	209	1.1	0.0124	9606.ENSP00000225831,9606.ENSP00000246657,9606.ENSP00000281834,9606.ENSP00000294728	CCL2,CCR7,TNFSF4,VCAM1
GO:2001028	Positive regulation of endothelial cell chemotaxis	2	15	1.94	0.0126	9606.ENSP00000263923,9606.ENSP00000264498	KDR,FGF2
GO:0033674	Positive regulation of kinase activity	6	624	0.8	0.0135	9606.ENSP00000246657,9606.ENSP00000263923,9606.ENSP00000264498,9606.ENSP00000269571,9606.ENSP00000368104,9606.ENSP00000465500	CCR7,KDR,FGF2,ERBB2,BMP2,TNFRSF11A
GO:0001657	Ureteric bud development	3	86	1.36	0.0137	9606.ENSP00000264498,9606.ENSP00000368104,9606.ENSP00000379204	FGF2,BMP2,BMP7
GO:0010463	Mesenchymal cell proliferation	2	16	1.91	0.0138	9606.ENSP00000368104,9606.ENSP00000379204	BMP2,BMP7
GO:0042487	Regulation of odontogenesis of dentin-containing tooth	2	16	1.91	0.0138	9606.ENSP00000172229,9606.ENSP00000368104	NGFR,BMP2
GO:0043066	Negative regulation of apoptotic process	7	893	0.71	0.0138	9606.ENSP00000172229,9606.ENSP00000225831,9606.ENSP00000246657,9606.ENSP00000261023,9606.ENSP00000263923,9606.ENSP00000264832,9606.ENSP00000379204	NGFR,CCL2,CCR7,ITGAV,KDR,ICAM1,BMP7
GO:0051770	Positive regulation of nitric-oxide synthase biosynthetic process	2	16	1.91	0.0138	9606.ENSP00000225831,9606.ENSP00000263923	CCL2,KDR
GO:1903587	Regulation of blood vessel endothelial cell proliferation involved in sprouting angiogenesis	2	16	1.91	0.0138	9606.ENSP00000172229,9606.ENSP00000264498	NGFR,FGF2
GO:0009892	Negative regulation of metabolic process	13	3124	0.43	0.0141	9606.ENSP00000172229,9606.ENSP00000246657,9606.ENSP00000261023,9606.ENSP00000263923,9606.ENSP00000264498,9606.ENSP00000281834,9606.ENSP00000289707,9606.ENSP00000306190,9606.ENSP00000330393,9606.ENSP00000351497,9606.ENSP00000368104,9606.ENSP00000379204,9606.ENSP00000463051	NGFR,CCR7,ITGAV,KDR,FGF2,TNFSF4,SLAMF8,SLAMF1,LEPR,FCGR2B,BMP2,BMP7,GDF2
GO:0009987	Cellular process	30	15024	0.11	0.0144	9606.ENSP00000172229,9606.ENSP00000225831,9606.ENSP00000225842,9606.ENSP00000246657,9606.ENSP00000259631,9606.ENSP00000261023,9606.ENSP00000261918,9606.ENSP00000263923,9606.ENSP00000264498,9606.ENSP00000264832,9606.ENSP00000269571,9606.ENSP00000281834,9606.ENSP00000289707,9606.ENSP00000294728,9606.ENSP00000306190,9606.ENSP00000312027,9606.ENSP00000327890,9606.ENSP00000330393,9606.ENSP00000333639,…	NGFR,CCL2,CCL1,CCR7,CCL27,ITGAV,SEMA7A,KDR,FGF2,ICAM1,ERBB2,TNFSF4,SLAMF8,VCAM1,SLAMF1,CD7,IL3RA,LEPR,IFNL2,ITGAL,FCGR2B,TGM2,CD58,TNFRSF1B,BMP2,NAP1L4,BMP7,GDF2,TNFRSF11A,CCL14
GO:0002718	Regulation of cytokine production involved in immune response	3	89	1.34	0.0146	9606.ENSP00000261918,9606.ENSP00000281834,9606.ENSP00000365435	SEMA7A,TNFSF4,TNFRSF1B
GO:0110110	Positive regulation of animal organ morphogenesis	3	89	1.34	0.0146	9606.ENSP00000172229,9606.ENSP00000368104,9606.ENSP00000379204	NGFR,BMP2,BMP7
GO:0002443	Leukocyte mediated immunity	6	641	0.79	0.0148	9606.ENSP00000261023,9606.ENSP00000264832,9606.ENSP00000349252,9606.ENSP00000351497,9606.ENSP00000358501,9606.ENSP00000365435	ITGAV,ICAM1,ITGAL,FCGR2B,CD58,TNFRSF1B
GO:0002922	Positive regulation of humoral immune response	2	17	1.88	0.0148	9606.ENSP00000246657,9606.ENSP00000351497	CCR7,FCGR2B
GO:0030509	BMP signaling pathway	3	90	1.34	0.0148	9606.ENSP00000368104,9606.ENSP00000379204,9606.ENSP00000463051	BMP2,BMP7,GDF2
GO:0060445	Branching involved in salivary gland morphogenesis	2	17	1.88	0.0148	9606.ENSP00000355330,9606.ENSP00000379204	TGM2,BMP7
GO:0050764	Regulation of phagocytosis	3	92	1.33	0.0156	9606.ENSP00000225831,9606.ENSP00000261023,9606.ENSP00000351497	CCL2,ITGAV,FCGR2B
GO:0032695	Negative regulation of interleukin-12 production	2	18	1.86	0.0161	9606.ENSP00000246657,9606.ENSP00000306190	CCR7,SLAMF1
GO:0040037	Negative regulation of fibroblast growth factor receptor signaling pathway	2	18	1.86	0.0161	9606.ENSP00000172229,9606.ENSP00000264498	NGFR,FGF2
GO:0043535	Regulation of blood vessel endothelial cell migration	3	93	1.32	0.0161	9606.ENSP00000263923,9606.ENSP00000264498,9606.ENSP00000463051	KDR,FGF2,GDF2
GO:0007229	Integrin-mediated signaling pathway	3	94	1.32	0.0164	9606.ENSP00000261023,9606.ENSP00000261918,9606.ENSP00000349252	ITGAV,SEMA7A,ITGAL
GO:0010628	Positive regulation of gene expression	11	2337	0.49	0.0166	9606.ENSP00000172229,9606.ENSP00000225842,9606.ENSP00000246657,9606.ENSP00000261918,9606.ENSP00000264498,9606.ENSP00000269571,9606.ENSP00000281834,9606.ENSP00000358501,9606.ENSP00000368104,9606.ENSP00000379204,9606.ENSP00000463051	NGFR,CCL1,CCR7,SEMA7A,FGF2,ERBB2,TNFSF4,CD58,BMP2,BMP7,GDF2
GO:0043065	Positive regulation of apoptotic process	6	660	0.77	0.0167	9606.ENSP00000172229,9606.ENSP00000225831,9606.ENSP00000355330,9606.ENSP00000365435,9606.ENSP00000368104,9606.ENSP00000379204	NGFR,CCL2,TGM2,TNFRSF1B,BMP2,BMP7
GO:0002689	Negative regulation of leukocyte chemotaxis	2	19	1.84	0.0174	9606.ENSP00000225831,9606.ENSP00000289707	CCL2,SLAMF8
GO:0048245	Eosinophil chemotaxis	2	19	1.84	0.0174	9606.ENSP00000225831,9606.ENSP00000225842	CCL2,CCL1
GO:0002690	Positive regulation of leukocyte chemotaxis	3	98	1.3	0.0181	9606.ENSP00000225842,9606.ENSP00000246657,9606.ENSP00000259631	CCL1,CCR7,CCL27
GO:0032501	Multicellular organismal process	20	6933	0.27	0.0183	9606.ENSP00000172229,9606.ENSP00000225831,9606.ENSP00000246657,9606.ENSP00000261023,9606.ENSP00000261918,9606.ENSP00000263923,9606.ENSP00000264498,9606.ENSP00000264832,9606.ENSP00000269571,9606.ENSP00000281834,9606.ENSP00000289707,9606.ENSP00000294728,9606.ENSP00000330393,9606.ENSP00000351497,9606.ENSP00000355330,9606.ENSP00000365435,9606.ENSP00000368104,9606.ENSP00000379204,9606.ENSP00000463051,…	NGFR,CCL2,CCR7,ITGAV,SEMA7A,KDR,FGF2,ICAM1,ERBB2,TNFSF4,SLAMF8,VCAM1,LEPR,FCGR2B,TGM2,TNFRSF1B,BMP2,BMP7,GDF2,TNFRSF11A
GO:0060039	Pericardium development	2	20	1.81	0.0189	9606.ENSP00000368104,9606.ENSP00000379204	BMP2,BMP7
GO:0009889	Regulation of biosynthetic process	15	4210	0.37	0.0196	9606.ENSP00000172229,9606.ENSP00000225831,9606.ENSP00000246657,9606.ENSP00000261023,9606.ENSP00000263923,9606.ENSP00000264498,9606.ENSP00000264832,9606.ENSP00000269571,9606.ENSP00000281834,9606.ENSP00000330393,9606.ENSP00000365435,9606.ENSP00000368104,9606.ENSP00000379204,9606.ENSP00000463051,9606.ENSP00000465500	NGFR,CCL2,CCR7,ITGAV,KDR,FGF2,ICAM1,ERBB2,TNFSF4,LEPR,TNFRSF1B,BMP2,BMP7,GDF2,TNFRSF11A
GO:0120035	Regulation of plasma membrane bounded cell projection organization	6	687	0.76	0.0199	9606.ENSP00000172229,9606.ENSP00000246657,9606.ENSP00000261918,9606.ENSP00000264832,9606.ENSP00000351497,9606.ENSP00000379204	NGFR,CCR7,SEMA7A,ICAM1,FCGR2B,BMP7
GO:0002042	Cell migration involved in sprouting angiogenesis	2	21	1.79	0.0202	9606.ENSP00000263923,9606.ENSP00000264498	KDR,FGF2
GO:0051128	Regulation of cellular component organization	11	2402	0.48	0.0202	9606.ENSP00000172229,9606.ENSP00000246657,9606.ENSP00000259631,9606.ENSP00000261918,9606.ENSP00000263923,9606.ENSP00000264832,9606.ENSP00000269571,9606.ENSP00000351497,9606.ENSP00000365435,9606.ENSP00000379204,9606.ENSP00000463051	NGFR,CCR7,CCL27,SEMA7A,KDR,ICAM1,ERBB2,FCGR2B,TNFRSF1B,BMP7,GDF2
GO:0090050	Positive regulation of cell migration involved in sprouting angiogenesis	2	21	1.79	0.0202	9606.ENSP00000263923,9606.ENSP00000264498	KDR,FGF2
GO:1905562	Regulation of vascular endothelial cell proliferation	2	21	1.79	0.0202	9606.ENSP00000225831,9606.ENSP00000264498	CCL2,FGF2
GO:1902106	Negative regulation of leukocyte differentiation	3	104	1.27	0.0205	9606.ENSP00000269571,9606.ENSP00000281834,9606.ENSP00000351497	ERBB2,TNFSF4,FCGR2B
GO:0002683	Negative regulation of immune system process	5	450	0.86	0.0206	9606.ENSP00000225831,9606.ENSP00000269571,9606.ENSP00000281834,9606.ENSP00000289707,9606.ENSP00000351497	CCL2,ERBB2,TNFSF4,SLAMF8,FCGR2B
GO:0009891	Positive regulation of biosynthetic process	10	2040	0.5	0.0224	9606.ENSP00000172229,9606.ENSP00000225831,9606.ENSP00000246657,9606.ENSP00000263923,9606.ENSP00000264498,9606.ENSP00000264832,9606.ENSP00000269571,9606.ENSP00000368104,9606.ENSP00000379204,9606.ENSP00000463051	NGFR,CCL2,CCR7,KDR,FGF2,ICAM1,ERBB2,BMP2,BMP7,GDF2
GO:0030183	B cell differentiation	3	110	1.25	0.0235	9606.ENSP00000289707,9606.ENSP00000294728,9606.ENSP00000351497	SLAMF8,VCAM1,FCGR2B
GO:0030336	Negative regulation of cell migration	4	262	1	0.0238	9606.ENSP00000225831,9606.ENSP00000264498,9606.ENSP00000289707,9606.ENSP00000463051	CCL2,FGF2,SLAMF8,GDF2
GO:0002285	Lymphocyte activation involved in immune response	3	112	1.24	0.0245	9606.ENSP00000264832,9606.ENSP00000349252,9606.ENSP00000351497	ICAM1,ITGAL,FCGR2B
GO:0002335	Mature b cell differentiation	2	24	1.74	0.0247	9606.ENSP00000289707,9606.ENSP00000351497	SLAMF8,FCGR2B
GO:0033627	Cell adhesion mediated by integrin	2	24	1.74	0.0247	9606.ENSP00000261023,9606.ENSP00000264832	ITGAV,ICAM1
GO:0035584	Calcium-mediated signaling using intracellular calcium source	2	24	1.74	0.0247	9606.ENSP00000263923,9606.ENSP00000294728	KDR,VCAM1
GO:0043406	Positive regulation of map kinase activity	4	265	0.99	0.0247	9606.ENSP00000264498,9606.ENSP00000269571,9606.ENSP00000368104,9606.ENSP00000465500	FGF2,ERBB2,BMP2,TNFRSF11A
GO:1901652	Response to peptide	5	476	0.84	0.0254	9606.ENSP00000172229,9606.ENSP00000264832,9606.ENSP00000294728,9606.ENSP00000351497,9606.ENSP00000379204	NGFR,ICAM1,VCAM1,FCGR2B,BMP7
GO:0050769	Positive regulation of neurogenesis	5	479	0.83	0.026	9606.ENSP00000172229,9606.ENSP00000261918,9606.ENSP00000365435,9606.ENSP00000368104,9606.ENSP00000379204	NGFR,SEMA7A,TNFRSF1B,BMP2,BMP7
GO:0034695	Response to prostaglandin e	2	25	1.72	0.0262	9606.ENSP00000246657,9606.ENSP00000281834	CCR7,TNFSF4
GO:0050868	Negative regulation of t cell activation	3	117	1.22	0.027	9606.ENSP00000269571,9606.ENSP00000281834,9606.ENSP00000351497	ERBB2,TNFSF4,FCGR2B
GO:0080135	Regulation of cellular response to stress	6	739	0.72	0.027	9606.ENSP00000246657,9606.ENSP00000306190,9606.ENSP00000351497,9606.ENSP00000368104,9606.ENSP00000379204,9606.ENSP00000465500	CCR7,SLAMF1,FCGR2B,BMP2,BMP7,TNFRSF11A
GO:0007411	Axon guidance	4	275	0.98	0.0275	9606.ENSP00000172229,9606.ENSP00000261918,9606.ENSP00000269571,9606.ENSP00000379204	NGFR,SEMA7A,ERBB2,BMP7
GO:0001818	Negative regulation of cytokine production	4	280	0.97	0.0292	9606.ENSP00000246657,9606.ENSP00000281834,9606.ENSP00000306190,9606.ENSP00000351497	CCR7,TNFSF4,SLAMF1,FCGR2B
GO:0071677	Positive regulation of mononuclear cell migration	2	27	1.68	0.0296	9606.ENSP00000225842,9606.ENSP00000259631	CCL1,CCL27
GO:1901623	Regulation of lymphocyte chemotaxis	2	27	1.68	0.0296	9606.ENSP00000225831,9606.ENSP00000259631	CCL2,CCL27
GO:1901701	Cellular response to oxygen-containing compound	7	1055	0.64	0.0298	9606.ENSP00000172229,9606.ENSP00000225831,9606.ENSP00000264832,9606.ENSP00000281834,9606.ENSP00000294728,9606.ENSP00000351497,9606.ENSP00000365435	NGFR,CCL2,ICAM1,TNFSF4,VCAM1,FCGR2B,TNFRSF1B
GO:0022604	Regulation of cell morphogenesis	5	498	0.82	0.0299	9606.ENSP00000172229,9606.ENSP00000225831,9606.ENSP00000261918,9606.ENSP00000263923,9606.ENSP00000264832	NGFR,CCL2,SEMA7A,KDR,ICAM1
GO:1902105	Regulation of leukocyte differentiation	4	285	0.96	0.0305	9606.ENSP00000269571,9606.ENSP00000281834,9606.ENSP00000289707,9606.ENSP00000351497	ERBB2,TNFSF4,SLAMF8,FCGR2B
GO:0090025	Regulation of monocyte chemotaxis	2	28	1.67	0.0311	9606.ENSP00000225842,9606.ENSP00000289707	CCL1,SLAMF8
GO:0002698	Negative regulation of immune effector process	3	125	1.19	0.0314	9606.ENSP00000281834,9606.ENSP00000289707,9606.ENSP00000351497	TNFSF4,SLAMF8,FCGR2B
GO:0033209	Tumor necrosis factor-mediated signaling pathway	3	125	1.19	0.0314	9606.ENSP00000281834,9606.ENSP00000365435,9606.ENSP00000465500	TNFSF4,TNFRSF1B,TNFRSF11A
GO:0072006	Nephron development	3	126	1.19	0.0318	9606.ENSP00000264498,9606.ENSP00000368104,9606.ENSP00000379204	FGF2,BMP2,BMP7
GO:1901698	Response to nitrogen compound	7	1070	0.63	0.0318	9606.ENSP00000172229,9606.ENSP00000246657,9606.ENSP00000264832,9606.ENSP00000281834,9606.ENSP00000294728,9606.ENSP00000351497,9606.ENSP00000379204	NGFR,CCR7,ICAM1,TNFSF4,VCAM1,FCGR2B,BMP7
GO:0001649	Osteoblast differentiation	3	127	1.19	0.0325	9606.ENSP00000261918,9606.ENSP00000368104,9606.ENSP00000463051	SEMA7A,BMP2,GDF2
GO:0007160	Cell-matrix adhesion	3	127	1.19	0.0325	9606.ENSP00000261023,9606.ENSP00000294728,9606.ENSP00000349252	ITGAV,VCAM1,ITGAL
GO:0001569	Branching involved in blood vessel morphogenesis	2	29	1.65	0.0326	9606.ENSP00000263923,9606.ENSP00000463051	KDR,GDF2
GO:0002675	Positive regulation of acute inflammatory response	2	29	1.65	0.0326	9606.ENSP00000246657,9606.ENSP00000465500	CCR7,TNFRSF11A
GO:0032660	Regulation of interleukin-17 production	2	29	1.65	0.0326	9606.ENSP00000225842,9606.ENSP00000281834	CCL1,TNFSF4
GO:0050864	Regulation of b cell activation	3	128	1.18	0.0326	9606.ENSP00000281834,9606.ENSP00000289707,9606.ENSP00000351497	TNFSF4,SLAMF8,FCGR2B
GO:0051049	Regulation of transport	9	1776	0.52	0.0326	9606.ENSP00000225831,9606.ENSP00000261023,9606.ENSP00000264832,9606.ENSP00000269571,9606.ENSP00000281834,9606.ENSP00000330393,9606.ENSP00000351497,9606.ENSP00000365435,9606.ENSP00000465500	CCL2,ITGAV,ICAM1,ERBB2,TNFSF4,LEPR,FCGR2B,TNFRSF1B,TNFRSF11A
GO:0070371	ERK1 and ERK2 cascade	2	29	1.65	0.0326	9606.ENSP00000261023,9606.ENSP00000263923	ITGAV,KDR
GO:2000352	Negative regulation of endothelial cell apoptotic process	2	29	1.65	0.0326	9606.ENSP00000263923,9606.ENSP00000264832	KDR,ICAM1
GO:0010556	Regulation of macromolecule biosynthetic process	14	3976	0.36	0.0336	9606.ENSP00000172229,9606.ENSP00000225831,9606.ENSP00000246657,9606.ENSP00000261023,9606.ENSP00000263923,9606.ENSP00000264498,9606.ENSP00000264832,9606.ENSP00000269571,9606.ENSP00000281834,9606.ENSP00000365435,9606.ENSP00000368104,9606.ENSP00000379204,9606.ENSP00000463051,9606.ENSP00000465500	NGFR,CCL2,CCR7,ITGAV,KDR,FGF2,ICAM1,ERBB2,TNFSF4,TNFRSF1B,BMP2,BMP7,GDF2,TNFRSF11A
GO:0002275	Myeloid cell activation involved in immune response	5	522	0.8	0.0347	9606.ENSP00000261023,9606.ENSP00000306190,9606.ENSP00000349252,9606.ENSP00000358501,9606.ENSP00000365435	ITGAV,SLAMF1,ITGAL,CD58,TNFRSF1B
GO:1901343	Negative regulation of vasculature development	3	132	1.17	0.0348	9606.ENSP00000172229,9606.ENSP00000379204,9606.ENSP00000463051	NGFR,BMP7,GDF2
GO:0071396	Cellular response to lipid	5	528	0.79	0.0363	9606.ENSP00000225831,9606.ENSP00000264832,9606.ENSP00000281834,9606.ENSP00000365435,9606.ENSP00000379204	CCL2,ICAM1,TNFSF4,TNFRSF1B,BMP7
GO:0002724	Regulation of t cell cytokine production	2	32	1.61	0.0376	9606.ENSP00000281834,9606.ENSP00000365435	TNFSF4,TNFRSF1B
GO:0061036	Positive regulation of cartilage development	2	32	1.61	0.0376	9606.ENSP00000368104,9606.ENSP00000463051	BMP2,GDF2
GO:0045859	Regulation of protein kinase activity	6	812	0.68	0.0396	9606.ENSP00000246657,9606.ENSP00000264498,9606.ENSP00000269571,9606.ENSP00000368104,9606.ENSP00000379204,9606.ENSP00000465500	CCR7,FGF2,ERBB2,BMP2,BMP7,TNFRSF11A
GO:0003203	Endocardial cushion morphogenesis	2	34	1.58	0.0417	9606.ENSP00000368104,9606.ENSP00000379204	BMP2,BMP7
GO:0045860	Positive regulation of protein kinase activity	5	550	0.77	0.0425	9606.ENSP00000246657,9606.ENSP00000264498,9606.ENSP00000269571,9606.ENSP00000368104,9606.ENSP00000465500	CCR7,FGF2,ERBB2,BMP2,TNFRSF11A
GO:0043537	Negative regulation of blood vessel endothelial cell migration	2	35	1.57	0.0436	9606.ENSP00000264498,9606.ENSP00000463051	FGF2,GDF2
GO:0043552	Positive regulation of phosphatidylinositol 3-kinase activity	2	35	1.57	0.0436	9606.ENSP00000246657,9606.ENSP00000264498	CCR7,FGF2
GO:0000904	Cell morphogenesis involved in differentiation	5	566	0.76	0.0477	9606.ENSP00000172229,9606.ENSP00000261023,9606.ENSP00000261918,9606.ENSP00000269571,9606.ENSP00000379204	NGFR,ITGAV,SEMA7A,ERBB2,BMP7
GO:0048762	Mesenchymal cell differentiation	3	152	1.11	0.0494	9606.ENSP00000261918,9606.ENSP00000368104,9606.ENSP00000379204	SEMA7A,BMP2,BMP7
GO:0003156	Regulation of animal organ formation	2	38	1.54	0.0496	9606.ENSP00000368104,9606.ENSP00000379204	BMP2,BMP7
GO:0007259	Receptor signaling pathway via jak-stat	2	38	1.54	0.0496	9606.ENSP00000225831,9606.ENSP00000333639	CCL2,IFNL2
GO:0008360	Regulation of cell shape	3	153	1.11	0.0496	9606.ENSP00000225831,9606.ENSP00000263923,9606.ENSP00000264832	CCL2,KDR,ICAM1
GO:0010557	Positive regulation of macromolecule biosynthetic process	9	1906	0.49	0.0496	9606.ENSP00000172229,9606.ENSP00000225831,9606.ENSP00000246657,9606.ENSP00000263923,9606.ENSP00000264498,9606.ENSP00000269571,9606.ENSP00000368104,9606.ENSP00000379204,9606.ENSP00000463051	NGFR,CCL2,CCR7,KDR,FGF2,ERBB2,BMP2,BMP7,GDF2
GO:0043491	Protein kinase b signaling	2	38	1.54	0.0496	9606.ENSP00000225831,9606.ENSP00000263923	CCL2,KDR

## Sheet: bactrerial bioprocess
#term ID	term description	observed gene count	background gene count	strength	false discovery rate	matching proteins in your network (IDs)
GO:0002376	Immune system process	23	2481	0.81	1.7e-12	9606.ENSP00000222553,9606.ENSP00000225474,9606.ENSP00000225842,9606.ENSP00000231449,9606.ENSP00000231454,9606.ENSP00000246657,9606.ENSP00000261023,9606.ENSP00000261652,9606.ENSP00000281834,9606.ENSP00000289707,9606.ENSP00000293379,9606.ENSP00000306190,9606.ENSP00000312027,9606.ENSP00000347979,9606.ENSP00000357470,9606.ENSP00000357722,9606.ENSP00000358501,9606.ENSP00000371347,9606.ENSP00000399421,…
GO:0050900	Leukocyte migration	13	316	1.46	1.7e-12	9606.ENSP00000225842,9606.ENSP00000246657,9606.ENSP00000261023,9606.ENSP00000289707,9606.ENSP00000293379,9606.ENSP00000357470,9606.ENSP00000357722,9606.ENSP00000358501,9606.ENSP00000371347,9606.ENSP00000412237,9606.ENSP00000427690,9606.ENSP00000431254,9606.ENSP00000465500
GO:0006955	Immune response	18	1588	0.9	6.45e-10	9606.ENSP00000225474,9606.ENSP00000225842,9606.ENSP00000231449,9606.ENSP00000231454,9606.ENSP00000246657,9606.ENSP00000261023,9606.ENSP00000261652,9606.ENSP00000281834,9606.ENSP00000306190,9606.ENSP00000312027,9606.ENSP00000347979,9606.ENSP00000357470,9606.ENSP00000357722,9606.ENSP00000358501,9606.ENSP00000399421,9606.ENSP00000412237,9606.ENSP00000431254,9606.ENSP00000465500
GO:0016477	Cell migration	15	896	1.07	6.45e-10	9606.ENSP00000225842,9606.ENSP00000246657,9606.ENSP00000261023,9606.ENSP00000269141,9606.ENSP00000289707,9606.ENSP00000293379,9606.ENSP00000357470,9606.ENSP00000357722,9606.ENSP00000358501,9606.ENSP00000371347,9606.ENSP00000412237,9606.ENSP00000427690,9606.ENSP00000431254,9606.ENSP00000465500,9606.ENSP00000480043
GO:0007166	Cell surface receptor signaling pathway	20	2325	0.78	1.04e-09	9606.ENSP00000225474,9606.ENSP00000225842,9606.ENSP00000231449,9606.ENSP00000231454,9606.ENSP00000246657,9606.ENSP00000261023,9606.ENSP00000261652,9606.ENSP00000281834,9606.ENSP00000293379,9606.ENSP00000312027,9606.ENSP00000327890,9606.ENSP00000347979,9606.ENSP00000357470,9606.ENSP00000358525,9606.ENSP00000371347,9606.ENSP00000399421,9606.ENSP00000412237,9606.ENSP00000431254,9606.ENSP00000465500,…
GO:0001934	Positive regulation of protein phosphorylation	15	1019	1.01	2.4e-09	9606.ENSP00000225474,9606.ENSP00000225842,9606.ENSP00000231449,9606.ENSP00000231454,9606.ENSP00000246657,9606.ENSP00000269141,9606.ENSP00000293379,9606.ENSP00000306190,9606.ENSP00000347979,9606.ENSP00000357470,9606.ENSP00000358525,9606.ENSP00000371347,9606.ENSP00000399421,9606.ENSP00000465500,9606.ENSP00000480043
GO:0071345	Cellular response to cytokine stimulus	15	1013	1.01	2.4e-09	9606.ENSP00000225474,9606.ENSP00000225842,9606.ENSP00000231449,9606.ENSP00000231454,9606.ENSP00000246657,9606.ENSP00000261652,9606.ENSP00000281834,9606.ENSP00000327890,9606.ENSP00000347979,9606.ENSP00000357470,9606.ENSP00000358501,9606.ENSP00000399421,9606.ENSP00000412237,9606.ENSP00000465500,9606.ENSP00000480043
GO:0019221	Cytokine-mediated signaling pathway	13	678	1.13	3.45e-09	9606.ENSP00000225474,9606.ENSP00000225842,9606.ENSP00000231449,9606.ENSP00000231454,9606.ENSP00000246657,9606.ENSP00000261652,9606.ENSP00000281834,9606.ENSP00000327890,9606.ENSP00000347979,9606.ENSP00000357470,9606.ENSP00000399421,9606.ENSP00000412237,9606.ENSP00000465500
GO:0070887	Cellular response to chemical stimulus	20	2919	0.68	2.17e-08	9606.ENSP00000222553,9606.ENSP00000225474,9606.ENSP00000225842,9606.ENSP00000231449,9606.ENSP00000231454,9606.ENSP00000246657,9606.ENSP00000261652,9606.ENSP00000281834,9606.ENSP00000289707,9606.ENSP00000327890,9606.ENSP00000347979,9606.ENSP00000357470,9606.ENSP00000357722,9606.ENSP00000358501,9606.ENSP00000358525,9606.ENSP00000371347,9606.ENSP00000399421,9606.ENSP00000412237,9606.ENSP00000465500,…
GO:0048584	Positive regulation of response to stimulus	18	2257	0.75	4.09e-08	9606.ENSP00000225474,9606.ENSP00000225842,9606.ENSP00000231449,9606.ENSP00000231454,9606.ENSP00000246657,9606.ENSP00000269141,9606.ENSP00000281834,9606.ENSP00000293379,9606.ENSP00000306190,9606.ENSP00000347979,9606.ENSP00000357470,9606.ENSP00000357722,9606.ENSP00000358525,9606.ENSP00000399421,9606.ENSP00000412237,9606.ENSP00000431254,9606.ENSP00000465500,9606.ENSP00000480043
GO:0042325	Regulation of phosphorylation	16	1626	0.84	4.29e-08	9606.ENSP00000225474,9606.ENSP00000225842,9606.ENSP00000231449,9606.ENSP00000231454,9606.ENSP00000246657,9606.ENSP00000269141,9606.ENSP00000289707,9606.ENSP00000293379,9606.ENSP00000306190,9606.ENSP00000347979,9606.ENSP00000357470,9606.ENSP00000358525,9606.ENSP00000371347,9606.ENSP00000399421,9606.ENSP00000465500,9606.ENSP00000480043
GO:0032270	Positive regulation of cellular protein metabolic process	16	1635	0.83	4.43e-08	9606.ENSP00000225474,9606.ENSP00000225842,9606.ENSP00000231449,9606.ENSP00000231454,9606.ENSP00000246657,9606.ENSP00000269141,9606.ENSP00000293379,9606.ENSP00000306190,9606.ENSP00000347979,9606.ENSP00000357470,9606.ENSP00000357722,9606.ENSP00000358525,9606.ENSP00000371347,9606.ENSP00000399421,9606.ENSP00000465500,9606.ENSP00000480043
GO:0009605	Response to external stimulus	18	2310	0.74	5.16e-08	9606.ENSP00000222553,9606.ENSP00000225474,9606.ENSP00000225842,9606.ENSP00000231449,9606.ENSP00000246657,9606.ENSP00000261023,9606.ENSP00000281834,9606.ENSP00000289707,9606.ENSP00000306190,9606.ENSP00000347979,9606.ENSP00000357470,9606.ENSP00000357722,9606.ENSP00000358501,9606.ENSP00000399421,9606.ENSP00000412237,9606.ENSP00000431254,9606.ENSP00000465500,9606.ENSP00000480043
GO:0051707	Response to other organism	14	1256	0.89	1.74e-07	9606.ENSP00000225474,9606.ENSP00000225842,9606.ENSP00000231449,9606.ENSP00000246657,9606.ENSP00000281834,9606.ENSP00000289707,9606.ENSP00000306190,9606.ENSP00000357470,9606.ENSP00000357722,9606.ENSP00000358501,9606.ENSP00000399421,9606.ENSP00000412237,9606.ENSP00000431254,9606.ENSP00000465500
GO:0006952	Defense response	14	1296	0.88	2.35e-07	9606.ENSP00000222553,9606.ENSP00000225842,9606.ENSP00000231449,9606.ENSP00000231454,9606.ENSP00000246657,9606.ENSP00000281834,9606.ENSP00000289707,9606.ENSP00000306190,9606.ENSP00000357470,9606.ENSP00000357722,9606.ENSP00000358501,9606.ENSP00000399421,9606.ENSP00000412237,9606.ENSP00000431254
GO:0044419	Interspecies interaction between organisms	16	1899	0.77	2.62e-07	9606.ENSP00000225474,9606.ENSP00000225842,9606.ENSP00000231449,9606.ENSP00000246657,9606.ENSP00000261023,9606.ENSP00000281834,9606.ENSP00000289707,9606.ENSP00000293379,9606.ENSP00000306190,9606.ENSP00000357470,9606.ENSP00000357722,9606.ENSP00000358501,9606.ENSP00000399421,9606.ENSP00000412237,9606.ENSP00000431254,9606.ENSP00000465500
GO:0050864	Regulation of b cell activation	7	128	1.58	2.66e-07	9606.ENSP00000231449,9606.ENSP00000231454,9606.ENSP00000261652,9606.ENSP00000281834,9606.ENSP00000289707,9606.ENSP00000412237,9606.ENSP00000431254
GO:0009967	Positive regulation of signal transduction	15	1654	0.8	4.25e-07	9606.ENSP00000225474,9606.ENSP00000225842,9606.ENSP00000231449,9606.ENSP00000231454,9606.ENSP00000246657,9606.ENSP00000269141,9606.ENSP00000293379,9606.ENSP00000306190,9606.ENSP00000347979,9606.ENSP00000357470,9606.ENSP00000357722,9606.ENSP00000358525,9606.ENSP00000399421,9606.ENSP00000412237,9606.ENSP00000465500
GO:0030595	Leukocyte chemotaxis	7	142	1.54	5e-07	9606.ENSP00000225842,9606.ENSP00000246657,9606.ENSP00000289707,9606.ENSP00000357470,9606.ENSP00000357722,9606.ENSP00000412237,9606.ENSP00000465500
GO:0010604	Positive regulation of macromolecule metabolic process	20	3600	0.59	5.04e-07	9606.ENSP00000222553,9606.ENSP00000225474,9606.ENSP00000225842,9606.ENSP00000231449,9606.ENSP00000231454,9606.ENSP00000246657,9606.ENSP00000269141,9606.ENSP00000281834,9606.ENSP00000293379,9606.ENSP00000306190,9606.ENSP00000347979,9606.ENSP00000357470,9606.ENSP00000357722,9606.ENSP00000358501,9606.ENSP00000358525,9606.ENSP00000371347,9606.ENSP00000399421,9606.ENSP00000412237,9606.ENSP00000465500,…
GO:0006954	Inflammatory response	10	515	1.13	5.32e-07	9606.ENSP00000222553,9606.ENSP00000225842,9606.ENSP00000231449,9606.ENSP00000231454,9606.ENSP00000246657,9606.ENSP00000281834,9606.ENSP00000289707,9606.ENSP00000357470,9606.ENSP00000357722,9606.ENSP00000399421
GO:0048583	Regulation of response to stimulus	21	4114	0.55	5.33e-07	9606.ENSP00000222553,9606.ENSP00000225474,9606.ENSP00000225842,9606.ENSP00000231449,9606.ENSP00000231454,9606.ENSP00000246657,9606.ENSP00000261023,9606.ENSP00000269141,9606.ENSP00000281834,9606.ENSP00000289707,9606.ENSP00000293379,9606.ENSP00000306190,9606.ENSP00000347979,9606.ENSP00000357470,9606.ENSP00000357722,9606.ENSP00000358525,9606.ENSP00000399421,9606.ENSP00000412237,9606.ENSP00000431254,…
GO:0071310	Cellular response to organic substance	17	2369	0.7	5.33e-07	9606.ENSP00000222553,9606.ENSP00000225474,9606.ENSP00000225842,9606.ENSP00000231449,9606.ENSP00000231454,9606.ENSP00000246657,9606.ENSP00000261652,9606.ENSP00000281834,9606.ENSP00000327890,9606.ENSP00000347979,9606.ENSP00000357470,9606.ENSP00000358501,9606.ENSP00000358525,9606.ENSP00000399421,9606.ENSP00000412237,9606.ENSP00000465500,9606.ENSP00000480043
GO:0045321	Leukocyte activation	12	929	0.96	6.9e-07	9606.ENSP00000222553,9606.ENSP00000231449,9606.ENSP00000246657,9606.ENSP00000261023,9606.ENSP00000281834,9606.ENSP00000289707,9606.ENSP00000306190,9606.ENSP00000312027,9606.ENSP00000357722,9606.ENSP00000358501,9606.ENSP00000399421,9606.ENSP00000412237
GO:0051239	Regulation of multicellular organismal process	19	3227	0.61	6.9e-07	9606.ENSP00000225474,9606.ENSP00000225842,9606.ENSP00000231449,9606.ENSP00000231454,9606.ENSP00000246657,9606.ENSP00000261023,9606.ENSP00000269141,9606.ENSP00000281834,9606.ENSP00000289707,9606.ENSP00000293379,9606.ENSP00000306190,9606.ENSP00000357470,9606.ENSP00000358501,9606.ENSP00000358525,9606.ENSP00000371347,9606.ENSP00000399421,9606.ENSP00000412237,9606.ENSP00000465500,9606.ENSP00000480043
GO:0051173	Positive regulation of nitrogen compound metabolic process	19	3239	0.61	7e-07	9606.ENSP00000222553,9606.ENSP00000225474,9606.ENSP00000225842,9606.ENSP00000231449,9606.ENSP00000231454,9606.ENSP00000246657,9606.ENSP00000269141,9606.ENSP00000281834,9606.ENSP00000293379,9606.ENSP00000306190,9606.ENSP00000347979,9606.ENSP00000357470,9606.ENSP00000357722,9606.ENSP00000358525,9606.ENSP00000371347,9606.ENSP00000399421,9606.ENSP00000412237,9606.ENSP00000465500,9606.ENSP00000480043
GO:0051246	Regulation of protein metabolic process	18	2828	0.65	7.31e-07	9606.ENSP00000225474,9606.ENSP00000225842,9606.ENSP00000231449,9606.ENSP00000231454,9606.ENSP00000246657,9606.ENSP00000261023,9606.ENSP00000269141,9606.ENSP00000293379,9606.ENSP00000306190,9606.ENSP00000347979,9606.ENSP00000357470,9606.ENSP00000357722,9606.ENSP00000358525,9606.ENSP00000371347,9606.ENSP00000399421,9606.ENSP00000412237,9606.ENSP00000465500,9606.ENSP00000480043
GO:0051240	Positive regulation of multicellular organismal process	15	1770	0.77	8.3e-07	9606.ENSP00000225474,9606.ENSP00000225842,9606.ENSP00000231449,9606.ENSP00000231454,9606.ENSP00000246657,9606.ENSP00000281834,9606.ENSP00000293379,9606.ENSP00000357470,9606.ENSP00000358501,9606.ENSP00000358525,9606.ENSP00000371347,9606.ENSP00000399421,9606.ENSP00000412237,9606.ENSP00000465500,9606.ENSP00000480043
GO:0007165	Signal transduction	22	4876	0.5	1.18e-06	9606.ENSP00000222553,9606.ENSP00000225474,9606.ENSP00000225842,9606.ENSP00000231449,9606.ENSP00000231454,9606.ENSP00000246657,9606.ENSP00000261023,9606.ENSP00000261652,9606.ENSP00000281834,9606.ENSP00000293379,9606.ENSP00000312027,9606.ENSP00000327890,9606.ENSP00000347979,9606.ENSP00000357470,9606.ENSP00000357722,9606.ENSP00000358525,9606.ENSP00000371347,9606.ENSP00000399421,9606.ENSP00000412237,…
GO:0042221	Response to chemical	21	4333	0.53	1.19e-06	9606.ENSP00000222553,9606.ENSP00000225474,9606.ENSP00000225842,9606.ENSP00000231449,9606.ENSP00000231454,9606.ENSP00000246657,9606.ENSP00000261023,9606.ENSP00000261652,9606.ENSP00000281834,9606.ENSP00000289707,9606.ENSP00000327890,9606.ENSP00000347979,9606.ENSP00000357470,9606.ENSP00000357722,9606.ENSP00000358501,9606.ENSP00000358525,9606.ENSP00000371347,9606.ENSP00000399421,9606.ENSP00000412237,…
GO:0031325	Positive regulation of cellular metabolic process	19	3413	0.59	1.47e-06	9606.ENSP00000222553,9606.ENSP00000225474,9606.ENSP00000225842,9606.ENSP00000231449,9606.ENSP00000231454,9606.ENSP00000246657,9606.ENSP00000269141,9606.ENSP00000281834,9606.ENSP00000293379,9606.ENSP00000306190,9606.ENSP00000347979,9606.ENSP00000357470,9606.ENSP00000357722,9606.ENSP00000358525,9606.ENSP00000371347,9606.ENSP00000399421,9606.ENSP00000412237,9606.ENSP00000465500,9606.ENSP00000480043
GO:0010033	Response to organic substance	18	3011	0.62	1.67e-06	9606.ENSP00000222553,9606.ENSP00000225474,9606.ENSP00000225842,9606.ENSP00000231449,9606.ENSP00000231454,9606.ENSP00000246657,9606.ENSP00000261652,9606.ENSP00000281834,9606.ENSP00000327890,9606.ENSP00000347979,9606.ENSP00000357470,9606.ENSP00000357722,9606.ENSP00000358501,9606.ENSP00000358525,9606.ENSP00000399421,9606.ENSP00000412237,9606.ENSP00000465500,9606.ENSP00000480043
GO:0009617	Response to bacterium	10	634	1.04	2.61e-06	9606.ENSP00000225474,9606.ENSP00000246657,9606.ENSP00000281834,9606.ENSP00000289707,9606.ENSP00000357470,9606.ENSP00000357722,9606.ENSP00000399421,9606.ENSP00000412237,9606.ENSP00000431254,9606.ENSP00000465500
GO:0032268	Regulation of cellular protein metabolic process	17	2693	0.64	2.63e-06	9606.ENSP00000225474,9606.ENSP00000225842,9606.ENSP00000231449,9606.ENSP00000231454,9606.ENSP00000246657,9606.ENSP00000269141,9606.ENSP00000293379,9606.ENSP00000306190,9606.ENSP00000347979,9606.ENSP00000357470,9606.ENSP00000357722,9606.ENSP00000358525,9606.ENSP00000371347,9606.ENSP00000399421,9606.ENSP00000412237,9606.ENSP00000465500,9606.ENSP00000480043
GO:0042127	Regulation of cell population proliferation	14	1642	0.78	2.66e-06	9606.ENSP00000222553,9606.ENSP00000225474,9606.ENSP00000231449,9606.ENSP00000231454,9606.ENSP00000261023,9606.ENSP00000261652,9606.ENSP00000269141,9606.ENSP00000281834,9606.ENSP00000306190,9606.ENSP00000357470,9606.ENSP00000358525,9606.ENSP00000412237,9606.ENSP00000465500,9606.ENSP00000480043
GO:0050731	Positive regulation of peptidyl-tyrosine phosphorylation	7	196	1.4	2.66e-06	9606.ENSP00000225474,9606.ENSP00000231449,9606.ENSP00000231454,9606.ENSP00000293379,9606.ENSP00000357470,9606.ENSP00000371347,9606.ENSP00000399421
GO:0051716	Cellular response to stimulus	24	6489	0.41	3.21e-06	9606.ENSP00000222553,9606.ENSP00000225474,9606.ENSP00000225842,9606.ENSP00000231449,9606.ENSP00000231454,9606.ENSP00000246657,9606.ENSP00000261023,9606.ENSP00000261652,9606.ENSP00000281834,9606.ENSP00000289707,9606.ENSP00000293379,9606.ENSP00000312027,9606.ENSP00000327890,9606.ENSP00000347979,9606.ENSP00000357470,9606.ENSP00000357722,9606.ENSP00000358501,9606.ENSP00000358525,9606.ENSP00000371347,…
GO:0098542	Defense response to other organism	11	900	0.93	4.59e-06	9606.ENSP00000225842,9606.ENSP00000231449,9606.ENSP00000281834,9606.ENSP00000289707,9606.ENSP00000306190,9606.ENSP00000357470,9606.ENSP00000357722,9606.ENSP00000358501,9606.ENSP00000399421,9606.ENSP00000412237,9606.ENSP00000431254
GO:0002688	Regulation of leukocyte chemotaxis	6	124	1.53	5.26e-06	9606.ENSP00000225842,9606.ENSP00000231449,9606.ENSP00000246657,9606.ENSP00000289707,9606.ENSP00000357470,9606.ENSP00000480043
GO:0008284	Positive regulation of cell population proliferation	11	919	0.92	5.41e-06	9606.ENSP00000222553,9606.ENSP00000225474,9606.ENSP00000231449,9606.ENSP00000231454,9606.ENSP00000261023,9606.ENSP00000281834,9606.ENSP00000306190,9606.ENSP00000357470,9606.ENSP00000412237,9606.ENSP00000465500,9606.ENSP00000480043
GO:0050727	Regulation of inflammatory response	8	351	1.2	5.41e-06	9606.ENSP00000225842,9606.ENSP00000231449,9606.ENSP00000246657,9606.ENSP00000281834,9606.ENSP00000289707,9606.ENSP00000357722,9606.ENSP00000412237,9606.ENSP00000465500
GO:0032655	Regulation of interleukin-12 production	5	61	1.76	6.8e-06	9606.ENSP00000246657,9606.ENSP00000281834,9606.ENSP00000306190,9606.ENSP00000399421,9606.ENSP00000412237
GO:0002684	Positive regulation of immune system process	11	949	0.91	7.15e-06	9606.ENSP00000225474,9606.ENSP00000225842,9606.ENSP00000231449,9606.ENSP00000231454,9606.ENSP00000246657,9606.ENSP00000281834,9606.ENSP00000357470,9606.ENSP00000399421,9606.ENSP00000412237,9606.ENSP00000431254,9606.ENSP00000480043
GO:0001817	Regulation of cytokine production	10	742	0.97	8.78e-06	9606.ENSP00000225842,9606.ENSP00000231449,9606.ENSP00000246657,9606.ENSP00000261023,9606.ENSP00000281834,9606.ENSP00000306190,9606.ENSP00000357470,9606.ENSP00000358501,9606.ENSP00000399421,9606.ENSP00000412237
GO:0002682	Regulation of immune system process	13	1514	0.78	8.78e-06	9606.ENSP00000225474,9606.ENSP00000225842,9606.ENSP00000231449,9606.ENSP00000231454,9606.ENSP00000246657,9606.ENSP00000261652,9606.ENSP00000281834,9606.ENSP00000289707,9606.ENSP00000357470,9606.ENSP00000399421,9606.ENSP00000412237,9606.ENSP00000431254,9606.ENSP00000480043
GO:0006935	Chemotaxis	9	545	1.06	8.78e-06	9606.ENSP00000225842,9606.ENSP00000246657,9606.ENSP00000261023,9606.ENSP00000289707,9606.ENSP00000357470,9606.ENSP00000357722,9606.ENSP00000412237,9606.ENSP00000465500,9606.ENSP00000480043
GO:0044093	Positive regulation of molecular function	14	1842	0.73	9.01e-06	9606.ENSP00000225474,9606.ENSP00000225842,9606.ENSP00000231449,9606.ENSP00000231454,9606.ENSP00000246657,9606.ENSP00000347979,9606.ENSP00000357470,9606.ENSP00000357722,9606.ENSP00000358525,9606.ENSP00000371347,9606.ENSP00000399421,9606.ENSP00000412237,9606.ENSP00000465500,9606.ENSP00000480043
GO:0006950	Response to stress	18	3485	0.56	1.25e-05	9606.ENSP00000222553,9606.ENSP00000225842,9606.ENSP00000231449,9606.ENSP00000231454,9606.ENSP00000246657,9606.ENSP00000281834,9606.ENSP00000289707,9606.ENSP00000293379,9606.ENSP00000306190,9606.ENSP00000347979,9606.ENSP00000357470,9606.ENSP00000357722,9606.ENSP00000358501,9606.ENSP00000371347,9606.ENSP00000399421,9606.ENSP00000412237,9606.ENSP00000431254,9606.ENSP00000480043
GO:0032101	Regulation of response to external stimulus	11	1013	0.88	1.25e-05	9606.ENSP00000225842,9606.ENSP00000231449,9606.ENSP00000246657,9606.ENSP00000281834,9606.ENSP00000289707,9606.ENSP00000357470,9606.ENSP00000357722,9606.ENSP00000399421,9606.ENSP00000412237,9606.ENSP00000465500,9606.ENSP00000480043
GO:0009966	Regulation of signal transduction	17	3107	0.58	1.66e-05	9606.ENSP00000225474,9606.ENSP00000225842,9606.ENSP00000231449,9606.ENSP00000231454,9606.ENSP00000246657,9606.ENSP00000261023,9606.ENSP00000269141,9606.ENSP00000293379,9606.ENSP00000306190,9606.ENSP00000347979,9606.ENSP00000357470,9606.ENSP00000357722,9606.ENSP00000358525,9606.ENSP00000399421,9606.ENSP00000412237,9606.ENSP00000465500,9606.ENSP00000480043
GO:0001816	Cytokine production	6	158	1.42	1.72e-05	9606.ENSP00000231449,9606.ENSP00000246657,9606.ENSP00000261023,9606.ENSP00000281834,9606.ENSP00000357722,9606.ENSP00000399421
GO:0032879	Regulation of localization	16	2740	0.61	2.12e-05	9606.ENSP00000225842,9606.ENSP00000231449,9606.ENSP00000231454,9606.ENSP00000246657,9606.ENSP00000261023,9606.ENSP00000269141,9606.ENSP00000281834,9606.ENSP00000289707,9606.ENSP00000293379,9606.ENSP00000357470,9606.ENSP00000357722,9606.ENSP00000371347,9606.ENSP00000399421,9606.ENSP00000412237,9606.ENSP00000465500,9606.ENSP00000480043
GO:0051249	Regulation of lymphocyte activation	8	445	1.1	2.62e-05	9606.ENSP00000231449,9606.ENSP00000231454,9606.ENSP00000246657,9606.ENSP00000261652,9606.ENSP00000281834,9606.ENSP00000289707,9606.ENSP00000412237,9606.ENSP00000431254
GO:0050896	Response to stimulus	25	8046	0.34	2.71e-05	9606.ENSP00000222553,9606.ENSP00000225474,9606.ENSP00000225842,9606.ENSP00000231449,9606.ENSP00000231454,9606.ENSP00000246657,9606.ENSP00000261023,9606.ENSP00000261652,9606.ENSP00000281834,9606.ENSP00000289707,9606.ENSP00000293379,9606.ENSP00000306190,9606.ENSP00000312027,9606.ENSP00000327890,9606.ENSP00000347979,9606.ENSP00000357470,9606.ENSP00000357722,9606.ENSP00000358501,9606.ENSP00000358525,…
GO:0051094	Positive regulation of developmental process	12	1389	0.78	2.83e-05	9606.ENSP00000225474,9606.ENSP00000231449,9606.ENSP00000231454,9606.ENSP00000269141,9606.ENSP00000281834,9606.ENSP00000293379,9606.ENSP00000357470,9606.ENSP00000358525,9606.ENSP00000371347,9606.ENSP00000399421,9606.ENSP00000412237,9606.ENSP00000480043
GO:0001819	Positive regulation of cytokine production	8	461	1.08	3.29e-05	9606.ENSP00000225842,9606.ENSP00000231449,9606.ENSP00000246657,9606.ENSP00000281834,9606.ENSP00000357470,9606.ENSP00000358501,9606.ENSP00000399421,9606.ENSP00000412237
GO:0032496	Response to lipopolysaccharide	7	313	1.19	3.99e-05	9606.ENSP00000225474,9606.ENSP00000246657,9606.ENSP00000281834,9606.ENSP00000357722,9606.ENSP00000399421,9606.ENSP00000412237,9606.ENSP00000465500
GO:0080134	Regulation of response to stress	12	1437	0.77	3.99e-05	9606.ENSP00000222553,9606.ENSP00000225842,9606.ENSP00000231449,9606.ENSP00000246657,9606.ENSP00000281834,9606.ENSP00000289707,9606.ENSP00000306190,9606.ENSP00000347979,9606.ENSP00000357722,9606.ENSP00000399421,9606.ENSP00000412237,9606.ENSP00000465500
GO:0002690	Positive regulation of leukocyte chemotaxis	5	98	1.55	4.97e-05	9606.ENSP00000225842,9606.ENSP00000231449,9606.ENSP00000246657,9606.ENSP00000357470,9606.ENSP00000480043
GO:0048518	Positive regulation of biological process	22	6112	0.4	5.31e-05	9606.ENSP00000222553,9606.ENSP00000225474,9606.ENSP00000225842,9606.ENSP00000231449,9606.ENSP00000231454,9606.ENSP00000246657,9606.ENSP00000261023,9606.ENSP00000269141,9606.ENSP00000281834,9606.ENSP00000293379,9606.ENSP00000306190,9606.ENSP00000347979,9606.ENSP00000357470,9606.ENSP00000357722,9606.ENSP00000358501,9606.ENSP00000358525,9606.ENSP00000371347,9606.ENSP00000399421,9606.ENSP00000412237,…
GO:0097191	Extrinsic apoptotic signaling pathway	5	100	1.54	5.34e-05	9606.ENSP00000231449,9606.ENSP00000261023,9606.ENSP00000347979,9606.ENSP00000357470,9606.ENSP00000358525
GO:0032103	Positive regulation of response to external stimulus	8	511	1.04	6.46e-05	9606.ENSP00000225842,9606.ENSP00000231449,9606.ENSP00000246657,9606.ENSP00000281834,9606.ENSP00000357470,9606.ENSP00000357722,9606.ENSP00000465500,9606.ENSP00000480043
GO:0051047	Positive regulation of secretion	7	340	1.16	6.46e-05	9606.ENSP00000231449,9606.ENSP00000231454,9606.ENSP00000281834,9606.ENSP00000357722,9606.ENSP00000412237,9606.ENSP00000465500,9606.ENSP00000480043
GO:0048522	Positive regulation of cellular process	21	5579	0.42	6.77e-05	9606.ENSP00000222553,9606.ENSP00000225474,9606.ENSP00000225842,9606.ENSP00000231449,9606.ENSP00000231454,9606.ENSP00000246657,9606.ENSP00000261023,9606.ENSP00000269141,9606.ENSP00000281834,9606.ENSP00000293379,9606.ENSP00000306190,9606.ENSP00000347979,9606.ENSP00000357470,9606.ENSP00000357722,9606.ENSP00000358525,9606.ENSP00000371347,9606.ENSP00000399421,9606.ENSP00000412237,9606.ENSP00000431254,…
GO:0043408	Regulation of mapk cascade	9	725	0.94	7.08e-05	9606.ENSP00000225842,9606.ENSP00000246657,9606.ENSP00000269141,9606.ENSP00000306190,9606.ENSP00000347979,9606.ENSP00000357470,9606.ENSP00000358525,9606.ENSP00000399421,9606.ENSP00000465500
GO:0030335	Positive regulation of cell migration	8	522	1.03	7.24e-05	9606.ENSP00000225842,9606.ENSP00000231449,9606.ENSP00000246657,9606.ENSP00000261023,9606.ENSP00000293379,9606.ENSP00000357470,9606.ENSP00000371347,9606.ENSP00000480043
GO:0050793	Regulation of developmental process	15	2648	0.6	8.34e-05	9606.ENSP00000222553,9606.ENSP00000225474,9606.ENSP00000231449,9606.ENSP00000231454,9606.ENSP00000261023,9606.ENSP00000269141,9606.ENSP00000281834,9606.ENSP00000289707,9606.ENSP00000293379,9606.ENSP00000357470,9606.ENSP00000358525,9606.ENSP00000371347,9606.ENSP00000399421,9606.ENSP00000412237,9606.ENSP00000480043
GO:0043410	Positive regulation of mapk cascade	8	543	1.01	9.31e-05	9606.ENSP00000225842,9606.ENSP00000246657,9606.ENSP00000269141,9606.ENSP00000306190,9606.ENSP00000357470,9606.ENSP00000358525,9606.ENSP00000399421,9606.ENSP00000465500
GO:0097529	Myeloid leukocyte migration	5	123	1.45	0.00012	9606.ENSP00000225842,9606.ENSP00000246657,9606.ENSP00000357470,9606.ENSP00000357722,9606.ENSP00000465500
GO:0046649	Lymphocyte activation	7	390	1.1	0.00013	9606.ENSP00000231449,9606.ENSP00000246657,9606.ENSP00000281834,9606.ENSP00000289707,9606.ENSP00000306190,9606.ENSP00000312027,9606.ENSP00000412237
GO:1902533	Positive regulation of intracellular signal transduction	10	1041	0.83	0.00013	9606.ENSP00000225474,9606.ENSP00000225842,9606.ENSP00000246657,9606.ENSP00000269141,9606.ENSP00000306190,9606.ENSP00000357470,9606.ENSP00000357722,9606.ENSP00000358525,9606.ENSP00000399421,9606.ENSP00000465500
GO:0071356	Cellular response to tumor necrosis factor	6	245	1.23	0.00015	9606.ENSP00000225842,9606.ENSP00000261652,9606.ENSP00000281834,9606.ENSP00000347979,9606.ENSP00000358501,9606.ENSP00000465500
GO:0002697	Regulation of immune effector process	7	418	1.07	0.0002	9606.ENSP00000231449,9606.ENSP00000231454,9606.ENSP00000281834,9606.ENSP00000289707,9606.ENSP00000399421,9606.ENSP00000412237,9606.ENSP00000431254
GO:0032675	Regulation of interleukin-6 production	5	142	1.39	0.00022	9606.ENSP00000281834,9606.ENSP00000306190,9606.ENSP00000357470,9606.ENSP00000399421,9606.ENSP00000412237
GO:0045785	Positive regulation of cell adhesion	7	423	1.06	0.00022	9606.ENSP00000231449,9606.ENSP00000246657,9606.ENSP00000261023,9606.ENSP00000281834,9606.ENSP00000293379,9606.ENSP00000399421,9606.ENSP00000412237
GO:0050729	Positive regulation of inflammatory response	5	144	1.38	0.00023	9606.ENSP00000225842,9606.ENSP00000246657,9606.ENSP00000281834,9606.ENSP00000357722,9606.ENSP00000465500
GO:0030334	Regulation of cell migration	9	865	0.86	0.00024	9606.ENSP00000225842,9606.ENSP00000231449,9606.ENSP00000246657,9606.ENSP00000261023,9606.ENSP00000289707,9606.ENSP00000293379,9606.ENSP00000357470,9606.ENSP00000371347,9606.ENSP00000480043
GO:0051090	Regulation of dna-binding transcription factor activity	7	437	1.05	0.00025	9606.ENSP00000225474,9606.ENSP00000231454,9606.ENSP00000281834,9606.ENSP00000357722,9606.ENSP00000399421,9606.ENSP00000412237,9606.ENSP00000465500
GO:0051091	Positive regulation of dna-binding transcription factor activity	6	271	1.19	0.00025	9606.ENSP00000225474,9606.ENSP00000231454,9606.ENSP00000357722,9606.ENSP00000399421,9606.ENSP00000412237,9606.ENSP00000465500
GO:0042742	Defense response to bacterium	6	277	1.18	0.00027	9606.ENSP00000289707,9606.ENSP00000357470,9606.ENSP00000357722,9606.ENSP00000399421,9606.ENSP00000412237,9606.ENSP00000431254
GO:0001818	Negative regulation of cytokine production	6	280	1.18	0.00028	9606.ENSP00000231449,9606.ENSP00000246657,9606.ENSP00000281834,9606.ENSP00000306190,9606.ENSP00000357470,9606.ENSP00000412237
GO:0002700	Regulation of production of molecular mediator of immune response	5	152	1.36	0.00028	9606.ENSP00000231449,9606.ENSP00000231454,9606.ENSP00000281834,9606.ENSP00000399421,9606.ENSP00000412237
GO:0030888	Regulation of b cell proliferation	4	64	1.64	0.00028	9606.ENSP00000231449,9606.ENSP00000231454,9606.ENSP00000261652,9606.ENSP00000412237
GO:0032695	Negative regulation of interleukin-12 production	3	18	2.07	0.00036	9606.ENSP00000246657,9606.ENSP00000306190,9606.ENSP00000412237
GO:0002637	Regulation of immunoglobulin production	4	70	1.6	0.00037	9606.ENSP00000231449,9606.ENSP00000231454,9606.ENSP00000281834,9606.ENSP00000412237
GO:0031323	Regulation of cellular metabolic process	21	6239	0.37	0.00037	9606.ENSP00000222553,9606.ENSP00000225474,9606.ENSP00000225842,9606.ENSP00000231449,9606.ENSP00000231454,9606.ENSP00000246657,9606.ENSP00000261023,9606.ENSP00000269141,9606.ENSP00000281834,9606.ENSP00000289707,9606.ENSP00000293379,9606.ENSP00000306190,9606.ENSP00000347979,9606.ENSP00000357470,9606.ENSP00000357722,9606.ENSP00000358525,9606.ENSP00000371347,9606.ENSP00000399421,9606.ENSP00000412237,…
GO:0051050	Positive regulation of transport	9	923	0.83	0.00037	9606.ENSP00000231449,9606.ENSP00000231454,9606.ENSP00000269141,9606.ENSP00000281834,9606.ENSP00000357722,9606.ENSP00000399421,9606.ENSP00000412237,9606.ENSP00000465500,9606.ENSP00000480043
GO:0019222	Regulation of metabolic process	22	6948	0.34	0.00041	9606.ENSP00000222553,9606.ENSP00000225474,9606.ENSP00000225842,9606.ENSP00000231449,9606.ENSP00000231454,9606.ENSP00000246657,9606.ENSP00000261023,9606.ENSP00000269141,9606.ENSP00000281834,9606.ENSP00000289707,9606.ENSP00000293379,9606.ENSP00000306190,9606.ENSP00000347979,9606.ENSP00000357470,9606.ENSP00000357722,9606.ENSP00000358501,9606.ENSP00000358525,9606.ENSP00000371347,9606.ENSP00000399421,…
GO:1903532	Positive regulation of secretion by cell	6	312	1.13	0.00048	9606.ENSP00000231449,9606.ENSP00000231454,9606.ENSP00000281834,9606.ENSP00000412237,9606.ENSP00000465500,9606.ENSP00000480043
GO:0002250	Adaptive immune response	6	317	1.12	0.00053	9606.ENSP00000231449,9606.ENSP00000261652,9606.ENSP00000306190,9606.ENSP00000312027,9606.ENSP00000431254,9606.ENSP00000465500
GO:0060255	Regulation of macromolecule metabolic process	21	6407	0.36	0.00057	9606.ENSP00000222553,9606.ENSP00000225474,9606.ENSP00000225842,9606.ENSP00000231449,9606.ENSP00000231454,9606.ENSP00000246657,9606.ENSP00000261023,9606.ENSP00000269141,9606.ENSP00000281834,9606.ENSP00000293379,9606.ENSP00000306190,9606.ENSP00000347979,9606.ENSP00000357470,9606.ENSP00000357722,9606.ENSP00000358501,9606.ENSP00000358525,9606.ENSP00000371347,9606.ENSP00000399421,9606.ENSP00000412237,…
GO:0045597	Positive regulation of cell differentiation	9	993	0.8	0.00064	9606.ENSP00000225474,9606.ENSP00000231449,9606.ENSP00000231454,9606.ENSP00000269141,9606.ENSP00000281834,9606.ENSP00000357470,9606.ENSP00000358525,9606.ENSP00000399421,9606.ENSP00000480043
GO:0002696	Positive regulation of leukocyte activation	6	332	1.1	0.00066	9606.ENSP00000231449,9606.ENSP00000231454,9606.ENSP00000246657,9606.ENSP00000281834,9606.ENSP00000412237,9606.ENSP00000431254
GO:0051171	Regulation of nitrogen compound metabolic process	20	5836	0.38	0.00066	9606.ENSP00000222553,9606.ENSP00000225474,9606.ENSP00000225842,9606.ENSP00000231449,9606.ENSP00000231454,9606.ENSP00000246657,9606.ENSP00000261023,9606.ENSP00000269141,9606.ENSP00000281834,9606.ENSP00000293379,9606.ENSP00000306190,9606.ENSP00000347979,9606.ENSP00000357470,9606.ENSP00000357722,9606.ENSP00000358525,9606.ENSP00000371347,9606.ENSP00000399421,9606.ENSP00000412237,9606.ENSP00000465500,…
GO:0060548	Negative regulation of cell death	9	999	0.8	0.00066	9606.ENSP00000225474,9606.ENSP00000231449,9606.ENSP00000246657,9606.ENSP00000261023,9606.ENSP00000293379,9606.ENSP00000347979,9606.ENSP00000358525,9606.ENSP00000371347,9606.ENSP00000412237
GO:0002521	Leukocyte differentiation	6	338	1.09	0.00069	9606.ENSP00000225474,9606.ENSP00000231449,9606.ENSP00000246657,9606.ENSP00000289707,9606.ENSP00000412237,9606.ENSP00000465500
GO:0002793	Positive regulation of peptide secretion	5	189	1.27	0.00069	9606.ENSP00000231454,9606.ENSP00000281834,9606.ENSP00000357722,9606.ENSP00000412237,9606.ENSP00000480043
GO:0046427	Positive regulation of receptor signaling pathway via jak-stat	4	85	1.52	0.00069	9606.ENSP00000231449,9606.ENSP00000231454,9606.ENSP00000357470,9606.ENSP00000412237
GO:0050871	Positive regulation of b cell activation	4	85	1.52	0.00069	9606.ENSP00000231449,9606.ENSP00000231454,9606.ENSP00000281834,9606.ENSP00000431254
GO:1904018	Positive regulation of vasculature development	5	189	1.27	0.00069	9606.ENSP00000293379,9606.ENSP00000357470,9606.ENSP00000371347,9606.ENSP00000412237,9606.ENSP00000480043
GO:0045860	Positive regulation of protein kinase activity	7	550	0.95	0.0009	9606.ENSP00000231449,9606.ENSP00000246657,9606.ENSP00000357470,9606.ENSP00000358525,9606.ENSP00000371347,9606.ENSP00000465500,9606.ENSP00000480043
GO:0010941	Regulation of cell death	11	1696	0.66	0.00099	9606.ENSP00000225474,9606.ENSP00000231449,9606.ENSP00000246657,9606.ENSP00000261023,9606.ENSP00000293379,9606.ENSP00000347979,9606.ENSP00000357722,9606.ENSP00000358525,9606.ENSP00000371347,9606.ENSP00000399421,9606.ENSP00000412237
GO:0070374	Positive regulation of erk1 and erk2 cascade	5	209	1.22	0.001	9606.ENSP00000225842,9606.ENSP00000246657,9606.ENSP00000306190,9606.ENSP00000399421,9606.ENSP00000465500
GO:0080090	Regulation of primary metabolic process	20	6032	0.36	0.001	9606.ENSP00000222553,9606.ENSP00000225474,9606.ENSP00000225842,9606.ENSP00000231449,9606.ENSP00000231454,9606.ENSP00000246657,9606.ENSP00000261023,9606.ENSP00000269141,9606.ENSP00000281834,9606.ENSP00000293379,9606.ENSP00000306190,9606.ENSP00000347979,9606.ENSP00000357470,9606.ENSP00000357722,9606.ENSP00000358525,9606.ENSP00000371347,9606.ENSP00000399421,9606.ENSP00000412237,9606.ENSP00000465500,…
GO:2000525	Positive regulation of t cell costimulation	2	2	2.84	0.001	9606.ENSP00000246657,9606.ENSP00000281834
GO:0030097	Hemopoiesis	7	570	0.93	0.0011	9606.ENSP00000225474,9606.ENSP00000231449,9606.ENSP00000246657,9606.ENSP00000261652,9606.ENSP00000289707,9606.ENSP00000412237,9606.ENSP00000465500
GO:0008219	Cell death	9	1091	0.76	0.0012	9606.ENSP00000222553,9606.ENSP00000231449,9606.ENSP00000261023,9606.ENSP00000347979,9606.ENSP00000357470,9606.ENSP00000357722,9606.ENSP00000358525,9606.ENSP00000412237,9606.ENSP00000465500
GO:0050670	Regulation of lymphocyte proliferation	5	218	1.2	0.0012	9606.ENSP00000231449,9606.ENSP00000231454,9606.ENSP00000261652,9606.ENSP00000281834,9606.ENSP00000412237
GO:2000026	Regulation of multicellular organismal development	12	2096	0.6	0.0012	9606.ENSP00000225474,9606.ENSP00000231449,9606.ENSP00000231454,9606.ENSP00000269141,9606.ENSP00000281834,9606.ENSP00000289707,9606.ENSP00000293379,9606.ENSP00000357470,9606.ENSP00000358525,9606.ENSP00000371347,9606.ENSP00000412237,9606.ENSP00000480043
GO:0002274	Myeloid leukocyte activation	7	585	0.92	0.0013	9606.ENSP00000222553,9606.ENSP00000231449,9606.ENSP00000261023,9606.ENSP00000306190,9606.ENSP00000357722,9606.ENSP00000358501,9606.ENSP00000399421
GO:0002702	Positive regulation of production of molecular mediator of immune response	4	105	1.43	0.0014	9606.ENSP00000231449,9606.ENSP00000231454,9606.ENSP00000281834,9606.ENSP00000399421
GO:0002573	Myeloid leukocyte differentiation	4	113	1.39	0.0017	9606.ENSP00000225474,9606.ENSP00000231449,9606.ENSP00000246657,9606.ENSP00000465500
GO:0097192	Extrinsic apoptotic signaling pathway in absence of ligand	3	35	1.78	0.0017	9606.ENSP00000231449,9606.ENSP00000261023,9606.ENSP00000347979
GO:1902531	Regulation of intracellular signal transduction	11	1807	0.63	0.0017	9606.ENSP00000225474,9606.ENSP00000225842,9606.ENSP00000246657,9606.ENSP00000269141,9606.ENSP00000306190,9606.ENSP00000347979,9606.ENSP00000357470,9606.ENSP00000357722,9606.ENSP00000358525,9606.ENSP00000399421,9606.ENSP00000465500
GO:0034113	Heterotypic cell-cell adhesion	3	36	1.77	0.0018	9606.ENSP00000261023,9606.ENSP00000293379,9606.ENSP00000358501
GO:0043085	Positive regulation of catalytic activity	10	1489	0.67	0.0019	9606.ENSP00000225842,9606.ENSP00000231449,9606.ENSP00000246657,9606.ENSP00000347979,9606.ENSP00000357470,9606.ENSP00000357722,9606.ENSP00000358525,9606.ENSP00000371347,9606.ENSP00000465500,9606.ENSP00000480043
GO:0045191	Regulation of isotype switching	3	37	1.75	0.0019	9606.ENSP00000231449,9606.ENSP00000281834,9606.ENSP00000412237
GO:0002443	Leukocyte mediated immunity	7	641	0.88	0.002	9606.ENSP00000231449,9606.ENSP00000261023,9606.ENSP00000357470,9606.ENSP00000357722,9606.ENSP00000358501,9606.ENSP00000399421,9606.ENSP00000431254
GO:0043066	Negative regulation of apoptotic process	8	893	0.8	0.002	9606.ENSP00000231449,9606.ENSP00000246657,9606.ENSP00000261023,9606.ENSP00000293379,9606.ENSP00000347979,9606.ENSP00000358525,9606.ENSP00000371347,9606.ENSP00000412237
GO:0065008	Regulation of biological quality	16	4042	0.44	0.002	9606.ENSP00000222553,9606.ENSP00000225474,9606.ENSP00000225842,9606.ENSP00000231449,9606.ENSP00000246657,9606.ENSP00000261023,9606.ENSP00000261652,9606.ENSP00000269141,9606.ENSP00000289707,9606.ENSP00000347979,9606.ENSP00000357722,9606.ENSP00000358525,9606.ENSP00000399421,9606.ENSP00000412237,9606.ENSP00000465500,9606.ENSP00000480043
GO:0045595	Regulation of cell differentiation	11	1874	0.61	0.0022	9606.ENSP00000225474,9606.ENSP00000231449,9606.ENSP00000231454,9606.ENSP00000261023,9606.ENSP00000269141,9606.ENSP00000281834,9606.ENSP00000289707,9606.ENSP00000357470,9606.ENSP00000358525,9606.ENSP00000399421,9606.ENSP00000480043
GO:0048295	Positive regulation of isotype switching to ige isotypes	2	4	2.54	0.0022	9606.ENSP00000231449,9606.ENSP00000281834
GO:0032735	Positive regulation of interleukin-12 production	3	40	1.72	0.0023	9606.ENSP00000246657,9606.ENSP00000281834,9606.ENSP00000399421
GO:0002698	Negative regulation of immune effector process	4	125	1.35	0.0024	9606.ENSP00000231449,9606.ENSP00000281834,9606.ENSP00000289707,9606.ENSP00000412237
GO:0007155	Cell adhesion	8	925	0.78	0.0024	9606.ENSP00000261023,9606.ENSP00000269141,9606.ENSP00000293379,9606.ENSP00000306190,9606.ENSP00000357722,9606.ENSP00000358501,9606.ENSP00000371347,9606.ENSP00000399421
GO:0033209	Tumor necrosis factor-mediated signaling pathway	4	125	1.35	0.0024	9606.ENSP00000261652,9606.ENSP00000281834,9606.ENSP00000347979,9606.ENSP00000465500
GO:0043549	Regulation of kinase activity	8	918	0.78	0.0024	9606.ENSP00000231449,9606.ENSP00000246657,9606.ENSP00000289707,9606.ENSP00000357470,9606.ENSP00000358525,9606.ENSP00000371347,9606.ENSP00000465500,9606.ENSP00000480043
GO:0051241	Negative regulation of multicellular organismal process	9	1231	0.71	0.0026	9606.ENSP00000231449,9606.ENSP00000246657,9606.ENSP00000281834,9606.ENSP00000289707,9606.ENSP00000306190,9606.ENSP00000357470,9606.ENSP00000371347,9606.ENSP00000412237,9606.ENSP00000480043
GO:0002548	Monocyte chemotaxis	3	43	1.69	0.0027	9606.ENSP00000225842,9606.ENSP00000357470,9606.ENSP00000465500
GO:0002677	Negative regulation of chronic inflammatory response	2	5	2.45	0.0029	9606.ENSP00000231449,9606.ENSP00000412237
GO:0010628	Positive regulation of gene expression	12	2337	0.55	0.0029	9606.ENSP00000222553,9606.ENSP00000225474,9606.ENSP00000225842,9606.ENSP00000231449,9606.ENSP00000231454,9606.ENSP00000246657,9606.ENSP00000281834,9606.ENSP00000357470,9606.ENSP00000358501,9606.ENSP00000358525,9606.ENSP00000399421,9606.ENSP00000412237
GO:0002252	Immune effector process	8	969	0.76	0.0032	9606.ENSP00000231449,9606.ENSP00000261023,9606.ENSP00000306190,9606.ENSP00000357470,9606.ENSP00000357722,9606.ENSP00000358501,9606.ENSP00000399421,9606.ENSP00000431254
GO:0002639	Positive regulation of immunoglobulin production	3	46	1.66	0.0032	9606.ENSP00000231449,9606.ENSP00000231454,9606.ENSP00000281834
GO:0002673	Regulation of acute inflammatory response	3	47	1.65	0.0033	9606.ENSP00000231449,9606.ENSP00000246657,9606.ENSP00000465500
GO:0051251	Positive regulation of lymphocyte activation	5	286	1.09	0.0035	9606.ENSP00000231449,9606.ENSP00000231454,9606.ENSP00000246657,9606.ENSP00000281834,9606.ENSP00000431254
GO:0048519	Negative regulation of biological process	18	5389	0.37	0.0036	9606.ENSP00000222553,9606.ENSP00000225474,9606.ENSP00000231449,9606.ENSP00000246657,9606.ENSP00000261023,9606.ENSP00000261652,9606.ENSP00000269141,9606.ENSP00000281834,9606.ENSP00000289707,9606.ENSP00000293379,9606.ENSP00000306190,9606.ENSP00000347979,9606.ENSP00000357470,9606.ENSP00000358525,9606.ENSP00000371347,9606.ENSP00000399421,9606.ENSP00000412237,9606.ENSP00000480043
GO:0048523	Negative regulation of cellular process	17	4874	0.39	0.0041	9606.ENSP00000222553,9606.ENSP00000225474,9606.ENSP00000231449,9606.ENSP00000246657,9606.ENSP00000261023,9606.ENSP00000261652,9606.ENSP00000269141,9606.ENSP00000281834,9606.ENSP00000289707,9606.ENSP00000293379,9606.ENSP00000306190,9606.ENSP00000347979,9606.ENSP00000358525,9606.ENSP00000371347,9606.ENSP00000399421,9606.ENSP00000412237,9606.ENSP00000480043
GO:0042592	Homeostatic process	10	1676	0.62	0.0043	9606.ENSP00000225842,9606.ENSP00000246657,9606.ENSP00000261023,9606.ENSP00000261652,9606.ENSP00000269141,9606.ENSP00000289707,9606.ENSP00000347979,9606.ENSP00000357722,9606.ENSP00000399421,9606.ENSP00000465500
GO:0080135	Regulation of cellular response to stress	7	739	0.82	0.0043	9606.ENSP00000222553,9606.ENSP00000246657,9606.ENSP00000306190,9606.ENSP00000347979,9606.ENSP00000399421,9606.ENSP00000412237,9606.ENSP00000465500
GO:0032680	Regulation of tumor necrosis factor production	4	152	1.26	0.0044	9606.ENSP00000231449,9606.ENSP00000306190,9606.ENSP00000399421,9606.ENSP00000412237
GO:0050777	Negative regulation of immune response	4	154	1.26	0.0044	9606.ENSP00000231449,9606.ENSP00000281834,9606.ENSP00000289707,9606.ENSP00000412237
GO:0050789	Regulation of biological process	26	11475	0.2	0.0044	9606.ENSP00000222553,9606.ENSP00000225474,9606.ENSP00000225842,9606.ENSP00000231449,9606.ENSP00000231454,9606.ENSP00000246657,9606.ENSP00000261023,9606.ENSP00000261652,9606.ENSP00000269141,9606.ENSP00000281834,9606.ENSP00000289707,9606.ENSP00000293379,9606.ENSP00000306190,9606.ENSP00000312027,9606.ENSP00000327890,9606.ENSP00000347979,9606.ENSP00000357470,9606.ENSP00000357722,9606.ENSP00000358501,…
GO:0051250	Negative regulation of lymphocyte activation	4	152	1.26	0.0044	9606.ENSP00000231449,9606.ENSP00000261652,9606.ENSP00000281834,9606.ENSP00000412237
GO:0065009	Regulation of molecular function	17	4913	0.38	0.0044	9606.ENSP00000222553,9606.ENSP00000225474,9606.ENSP00000225842,9606.ENSP00000231449,9606.ENSP00000231454,9606.ENSP00000246657,9606.ENSP00000281834,9606.ENSP00000289707,9606.ENSP00000347979,9606.ENSP00000357470,9606.ENSP00000357722,9606.ENSP00000358525,9606.ENSP00000371347,9606.ENSP00000399421,9606.ENSP00000412237,9606.ENSP00000465500,9606.ENSP00000480043
GO:0071675	Regulation of mononuclear cell migration	3	53	1.6	0.0044	9606.ENSP00000225842,9606.ENSP00000231449,9606.ENSP00000289707
GO:0070997	Neuron death	3	56	1.57	0.0049	9606.ENSP00000222553,9606.ENSP00000347979,9606.ENSP00000358525
GO:0012501	Programmed cell death	8	1054	0.72	0.0051	9606.ENSP00000231449,9606.ENSP00000261023,9606.ENSP00000347979,9606.ENSP00000357470,9606.ENSP00000357722,9606.ENSP00000358525,9606.ENSP00000412237,9606.ENSP00000465500
GO:0051179	Localization	18	5591	0.35	0.0056	9606.ENSP00000225842,9606.ENSP00000246657,9606.ENSP00000261023,9606.ENSP00000269141,9606.ENSP00000289707,9606.ENSP00000293379,9606.ENSP00000306190,9606.ENSP00000354982,9606.ENSP00000357470,9606.ENSP00000357722,9606.ENSP00000358501,9606.ENSP00000371347,9606.ENSP00000399421,9606.ENSP00000412237,9606.ENSP00000427690,9606.ENSP00000431254,9606.ENSP00000465500,9606.ENSP00000480043
GO:0032720	Negative regulation of tumor necrosis factor production	3	60	1.54	0.0058	9606.ENSP00000231449,9606.ENSP00000306190,9606.ENSP00000412237
GO:0050714	Positive regulation of protein secretion	4	167	1.22	0.0058	9606.ENSP00000231454,9606.ENSP00000281834,9606.ENSP00000412237,9606.ENSP00000480043
GO:0045766	Positive regulation of angiogenesis	4	169	1.22	0.006	9606.ENSP00000293379,9606.ENSP00000371347,9606.ENSP00000412237,9606.ENSP00000480043
GO:0051049	Regulation of transport	10	1776	0.59	0.0064	9606.ENSP00000231449,9606.ENSP00000231454,9606.ENSP00000261023,9606.ENSP00000269141,9606.ENSP00000281834,9606.ENSP00000357722,9606.ENSP00000399421,9606.ENSP00000412237,9606.ENSP00000465500,9606.ENSP00000480043
GO:0022603	Regulation of anatomical structure morphogenesis	8	1095	0.71	0.0065	9606.ENSP00000231449,9606.ENSP00000269141,9606.ENSP00000293379,9606.ENSP00000358525,9606.ENSP00000371347,9606.ENSP00000399421,9606.ENSP00000412237,9606.ENSP00000480043
GO:0032602	Chemokine production	2	10	2.15	0.0074	9606.ENSP00000281834,9606.ENSP00000357722
GO:2000508	Regulation of dendritic cell chemotaxis	2	10	2.15	0.0074	9606.ENSP00000246657,9606.ENSP00000289707
GO:0071222	Cellular response to lipopolysaccharide	4	185	1.18	0.0081	9606.ENSP00000225474,9606.ENSP00000281834,9606.ENSP00000399421,9606.ENSP00000412237
GO:0042092	Type 2 immune response	2	11	2.1	0.0086	9606.ENSP00000231449,9606.ENSP00000412237
GO:0045348	Positive regulation of mhc class ii biosynthetic process	2	11	2.1	0.0086	9606.ENSP00000231449,9606.ENSP00000412237
GO:0051024	Positive regulation of immunoglobulin secretion	2	11	2.1	0.0086	9606.ENSP00000231454,9606.ENSP00000281834
GO:0050794	Regulation of cellular process	25	10932	0.2	0.0087	9606.ENSP00000222553,9606.ENSP00000225474,9606.ENSP00000225842,9606.ENSP00000231449,9606.ENSP00000231454,9606.ENSP00000246657,9606.ENSP00000261023,9606.ENSP00000261652,9606.ENSP00000269141,9606.ENSP00000281834,9606.ENSP00000289707,9606.ENSP00000293379,9606.ENSP00000306190,9606.ENSP00000312027,9606.ENSP00000327890,9606.ENSP00000347979,9606.ENSP00000357470,9606.ENSP00000357722,9606.ENSP00000358525,…
GO:0002526	Acute inflammatory response	3	74	1.45	0.0097	9606.ENSP00000281834,9606.ENSP00000357470,9606.ENSP00000357722
GO:1903708	Positive regulation of hemopoiesis	4	199	1.15	0.0102	9606.ENSP00000225474,9606.ENSP00000231449,9606.ENSP00000231454,9606.ENSP00000281834
GO:0032677	Regulation of interleukin-8 production	3	76	1.44	0.0104	9606.ENSP00000357470,9606.ENSP00000358501,9606.ENSP00000412237
GO:0048872	Homeostasis of number of cells	4	204	1.14	0.0111	9606.ENSP00000246657,9606.ENSP00000261652,9606.ENSP00000269141,9606.ENSP00000347979
GO:0042981	Regulation of apoptotic process	9	1550	0.61	0.0114	9606.ENSP00000231449,9606.ENSP00000246657,9606.ENSP00000261023,9606.ENSP00000293379,9606.ENSP00000347979,9606.ENSP00000357722,9606.ENSP00000358525,9606.ENSP00000371347,9606.ENSP00000412237
GO:0050776	Regulation of immune response	7	896	0.74	0.0116	9606.ENSP00000231449,9606.ENSP00000246657,9606.ENSP00000281834,9606.ENSP00000289707,9606.ENSP00000399421,9606.ENSP00000412237,9606.ENSP00000431254
GO:0002366	Leukocyte activation involved in immune response	6	626	0.83	0.0119	9606.ENSP00000231449,9606.ENSP00000261023,9606.ENSP00000306190,9606.ENSP00000357722,9606.ENSP00000358501,9606.ENSP00000399421
GO:0006909	Phagocytosis	4	210	1.12	0.0121	9606.ENSP00000261023,9606.ENSP00000306190,9606.ENSP00000399421,9606.ENSP00000431254
GO:0010468	Regulation of gene expression	16	4813	0.37	0.0125	9606.ENSP00000222553,9606.ENSP00000225474,9606.ENSP00000225842,9606.ENSP00000231449,9606.ENSP00000231454,9606.ENSP00000246657,9606.ENSP00000261023,9606.ENSP00000281834,9606.ENSP00000306190,9606.ENSP00000357470,9606.ENSP00000357722,9606.ENSP00000358501,9606.ENSP00000358525,9606.ENSP00000399421,9606.ENSP00000412237,9606.ENSP00000465500
GO:0006915	Apoptotic process	7	918	0.73	0.013	9606.ENSP00000231449,9606.ENSP00000261023,9606.ENSP00000347979,9606.ENSP00000357470,9606.ENSP00000357722,9606.ENSP00000358525,9606.ENSP00000412237
GO:0032642	Regulation of chemokine production	3	84	1.4	0.0131	9606.ENSP00000231449,9606.ENSP00000357470,9606.ENSP00000412237
GO:0030003	Cellular cation homeostasis	6	644	0.81	0.0134	9606.ENSP00000225842,9606.ENSP00000246657,9606.ENSP00000261023,9606.ENSP00000289707,9606.ENSP00000357722,9606.ENSP00000399421
GO:0032736	Positive regulation of interleukin-13 production	2	15	1.97	0.0134	9606.ENSP00000231449,9606.ENSP00000281834
GO:0050790	Regulation of catalytic activity	11	2386	0.51	0.0134	9606.ENSP00000225842,9606.ENSP00000231449,9606.ENSP00000246657,9606.ENSP00000289707,9606.ENSP00000347979,9606.ENSP00000357470,9606.ENSP00000357722,9606.ENSP00000358525,9606.ENSP00000371347,9606.ENSP00000465500,9606.ENSP00000480043
GO:0048514	Blood vessel morphogenesis	5	410	0.93	0.0137	9606.ENSP00000261023,9606.ENSP00000269141,9606.ENSP00000293379,9606.ENSP00000371347,9606.ENSP00000480043
GO:0090087	Regulation of peptide transport	6	649	0.81	0.0137	9606.ENSP00000231454,9606.ENSP00000281834,9606.ENSP00000357722,9606.ENSP00000399421,9606.ENSP00000412237,9606.ENSP00000480043
GO:0048661	Positive regulation of smooth muscle cell proliferation	3	88	1.38	0.0144	9606.ENSP00000222553,9606.ENSP00000357470,9606.ENSP00000412237
GO:0002718	Regulation of cytokine production involved in immune response	3	89	1.37	0.0147	9606.ENSP00000281834,9606.ENSP00000399421,9606.ENSP00000412237
GO:0006919	Activation of cysteine-type endopeptidase activity involved in apoptotic process	3	90	1.37	0.0151	9606.ENSP00000347979,9606.ENSP00000357722,9606.ENSP00000358525
GO:0032872	Regulation of stress-activated mapk cascade	4	228	1.09	0.0152	9606.ENSP00000246657,9606.ENSP00000306190,9606.ENSP00000347979,9606.ENSP00000465500
GO:0048585	Negative regulation of response to stimulus	9	1636	0.58	0.0155	9606.ENSP00000222553,9606.ENSP00000231449,9606.ENSP00000261023,9606.ENSP00000269141,9606.ENSP00000281834,9606.ENSP00000289707,9606.ENSP00000306190,9606.ENSP00000347979,9606.ENSP00000412237
GO:0070542	Response to fatty acid	3	91	1.36	0.0155	9606.ENSP00000246657,9606.ENSP00000281834,9606.ENSP00000399421
GO:0030889	Negative regulation of b cell proliferation	2	17	1.91	0.0158	9606.ENSP00000261652,9606.ENSP00000412237
GO:0045623	Negative regulation of t-helper cell differentiation	2	17	1.91	0.0158	9606.ENSP00000231449,9606.ENSP00000281834
GO:0097305	Response to alcohol	4	233	1.08	0.0161	9606.ENSP00000225474,9606.ENSP00000246657,9606.ENSP00000281834,9606.ENSP00000357722
GO:0032755	Positive regulation of interleukin-6 production	3	94	1.35	0.0166	9606.ENSP00000281834,9606.ENSP00000357470,9606.ENSP00000399421
GO:0048731	System development	15	4426	0.37	0.0171	9606.ENSP00000225474,9606.ENSP00000231449,9606.ENSP00000246657,9606.ENSP00000261023,9606.ENSP00000261652,9606.ENSP00000269141,9606.ENSP00000289707,9606.ENSP00000293379,9606.ENSP00000357470,9606.ENSP00000357722,9606.ENSP00000358525,9606.ENSP00000371347,9606.ENSP00000412237,9606.ENSP00000465500,9606.ENSP00000480043
GO:0002523	Leukocyte migration involved in inflammatory response	2	18	1.89	0.0172	9606.ENSP00000289707,9606.ENSP00000357722
GO:0030098	Lymphocyte differentiation	4	242	1.06	0.0182	9606.ENSP00000231449,9606.ENSP00000246657,9606.ENSP00000289707,9606.ENSP00000412237
GO:0042110	T cell activation	4	243	1.06	0.0184	9606.ENSP00000231449,9606.ENSP00000246657,9606.ENSP00000281834,9606.ENSP00000312027
GO:0002683	Negative regulation of immune system process	5	450	0.89	0.0192	9606.ENSP00000231449,9606.ENSP00000261652,9606.ENSP00000281834,9606.ENSP00000289707,9606.ENSP00000412237
GO:0045087	Innate immune response	6	703	0.78	0.0192	9606.ENSP00000225842,9606.ENSP00000231449,9606.ENSP00000306190,9606.ENSP00000357722,9606.ENSP00000358501,9606.ENSP00000431254
GO:0031334	Positive regulation of protein-containing complex assembly	4	249	1.05	0.0199	9606.ENSP00000225474,9606.ENSP00000231454,9606.ENSP00000246657,9606.ENSP00000399421
GO:0006910	Phagocytosis, recognition	2	20	1.84	0.0204	9606.ENSP00000399421,9606.ENSP00000431254
GO:0032717	Negative regulation of interleukin-8 production	2	20	1.84	0.0204	9606.ENSP00000357470,9606.ENSP00000412237
GO:0098771	Inorganic ion homeostasis	6	723	0.76	0.0218	9606.ENSP00000225842,9606.ENSP00000246657,9606.ENSP00000261023,9606.ENSP00000289707,9606.ENSP00000357722,9606.ENSP00000399421
GO:0032649	Regulation of interferon-gamma production	3	106	1.3	0.0221	9606.ENSP00000246657,9606.ENSP00000281834,9606.ENSP00000412237
GO:2001237	Negative regulation of extrinsic apoptotic signaling pathway	3	106	1.3	0.0221	9606.ENSP00000231449,9606.ENSP00000261023,9606.ENSP00000347979
GO:0072503	Cellular divalent inorganic cation homeostasis	5	473	0.87	0.0231	9606.ENSP00000225842,9606.ENSP00000246657,9606.ENSP00000261023,9606.ENSP00000357722,9606.ENSP00000399421
GO:0030183	B cell differentiation	3	110	1.28	0.0241	9606.ENSP00000231449,9606.ENSP00000289707,9606.ENSP00000412237
GO:0001773	Myeloid dendritic cell activation	2	23	1.78	0.0252	9606.ENSP00000231449,9606.ENSP00000306190
GO:0022409	Positive regulation of cell-cell adhesion	4	272	1.01	0.0261	9606.ENSP00000231449,9606.ENSP00000246657,9606.ENSP00000281834,9606.ENSP00000412237
GO:0009987	Cellular process	28	15024	0.11	0.0266	9606.ENSP00000222553,9606.ENSP00000225474,9606.ENSP00000225842,9606.ENSP00000231449,9606.ENSP00000231454,9606.ENSP00000246657,9606.ENSP00000261023,9606.ENSP00000261652,9606.ENSP00000269141,9606.ENSP00000281834,9606.ENSP00000289707,9606.ENSP00000293379,9606.ENSP00000306190,9606.ENSP00000312027,9606.ENSP00000327890,9606.ENSP00000347979,9606.ENSP00000354982,9606.ENSP00000357470,9606.ENSP00000357722,…
GO:0033627	Cell adhesion mediated by integrin	2	24	1.77	0.0269	9606.ENSP00000261023,9606.ENSP00000293379
GO:1903706	Regulation of hemopoiesis	5	493	0.85	0.027	9606.ENSP00000225474,9606.ENSP00000231449,9606.ENSP00000231454,9606.ENSP00000281834,9606.ENSP00000289707
GO:0002446	Neutrophil mediated immunity	5	495	0.85	0.0273	9606.ENSP00000261023,9606.ENSP00000357470,9606.ENSP00000357722,9606.ENSP00000358501,9606.ENSP00000399421
GO:0050868	Negative regulation of t cell activation	3	117	1.25	0.0278	9606.ENSP00000231449,9606.ENSP00000281834,9606.ENSP00000412237
GO:0034695	Response to prostaglandin e	2	25	1.75	0.0285	9606.ENSP00000246657,9606.ENSP00000281834
GO:0098609	Cell-cell adhesion	5	505	0.84	0.0294	9606.ENSP00000261023,9606.ENSP00000269141,9606.ENSP00000293379,9606.ENSP00000357722,9606.ENSP00000358501
GO:1902105	Regulation of leukocyte differentiation	4	285	0.99	0.0299	9606.ENSP00000231449,9606.ENSP00000231454,9606.ENSP00000281834,9606.ENSP00000289707
GO:0010811	Positive regulation of cell-substrate adhesion	3	124	1.23	0.0321	9606.ENSP00000246657,9606.ENSP00000293379,9606.ENSP00000399421
GO:0002861	Regulation of inflammatory response to antigenic stimulus	2	27	1.71	0.0323	9606.ENSP00000246657,9606.ENSP00000412237
GO:0007169	Transmembrane receptor protein tyrosine kinase signaling pathway	5	518	0.83	0.0323	9606.ENSP00000261023,9606.ENSP00000312027,9606.ENSP00000358525,9606.ENSP00000371347,9606.ENSP00000480043
GO:0071677	Positive regulation of mononuclear cell migration	2	27	1.71	0.0323	9606.ENSP00000225842,9606.ENSP00000231449
GO:0002275	Myeloid cell activation involved in immune response	5	522	0.83	0.0332	9606.ENSP00000261023,9606.ENSP00000306190,9606.ENSP00000357722,9606.ENSP00000358501,9606.ENSP00000399421
GO:0007204	Positive regulation of cytosolic calcium ion concentration	4	297	0.97	0.0339	9606.ENSP00000225842,9606.ENSP00000246657,9606.ENSP00000261023,9606.ENSP00000399421
GO:0090025	Regulation of monocyte chemotaxis	2	28	1.7	0.0339	9606.ENSP00000225842,9606.ENSP00000289707
GO:0030154	Cell differentiation	13	3702	0.39	0.0342	9606.ENSP00000225474,9606.ENSP00000231449,9606.ENSP00000246657,9606.ENSP00000261023,9606.ENSP00000261652,9606.ENSP00000269141,9606.ENSP00000289707,9606.ENSP00000293379,9606.ENSP00000357722,9606.ENSP00000358525,9606.ENSP00000412237,9606.ENSP00000465500,9606.ENSP00000480043
GO:0002675	Positive regulation of acute inflammatory response	2	29	1.68	0.0356	9606.ENSP00000246657,9606.ENSP00000465500
GO:0032660	Regulation of interleukin-17 production	2	29	1.68	0.0356	9606.ENSP00000225842,9606.ENSP00000281834
GO:0071624	Positive regulation of granulocyte chemotaxis	2	29	1.68	0.0356	9606.ENSP00000231449,9606.ENSP00000246657
GO:0050671	Positive regulation of lymphocyte proliferation	3	134	1.19	0.0379	9606.ENSP00000231449,9606.ENSP00000231454,9606.ENSP00000281834
GO:0010743	Regulation of macrophage derived foam cell differentiation	2	31	1.65	0.0392	9606.ENSP00000261023,9606.ENSP00000399421
GO:0030947	Regulation of vascular endothelial growth factor receptor signaling pathway	2	31	1.65	0.0392	9606.ENSP00000293379,9606.ENSP00000480043
GO:0097028	Dendritic cell differentiation	2	31	1.65	0.0392	9606.ENSP00000231449,9606.ENSP00000246657
GO:0046330	Positive regulation of jnk cascade	3	137	1.18	0.0394	9606.ENSP00000246657,9606.ENSP00000306190,9606.ENSP00000465500
GO:0001525	Angiogenesis	4	315	0.95	0.0396	9606.ENSP00000261023,9606.ENSP00000293379,9606.ENSP00000371347,9606.ENSP00000480043
GO:1903037	Regulation of leukocyte cell-cell adhesion	4	315	0.95	0.0396	9606.ENSP00000231449,9606.ENSP00000246657,9606.ENSP00000281834,9606.ENSP00000412237
GO:0050728	Negative regulation of inflammatory response	3	139	1.18	0.0406	9606.ENSP00000231449,9606.ENSP00000289707,9606.ENSP00000412237
GO:0001774	Microglial cell activation	2	32	1.64	0.0407	9606.ENSP00000222553,9606.ENSP00000231449
GO:0006875	Cellular metal ion homeostasis	5	565	0.79	0.0433	9606.ENSP00000225842,9606.ENSP00000246657,9606.ENSP00000261023,9606.ENSP00000357722,9606.ENSP00000399421
GO:0050863	Regulation of t cell activation	4	329	0.93	0.0454	9606.ENSP00000231449,9606.ENSP00000246657,9606.ENSP00000281834,9606.ENSP00000412237
GO:1901700	Response to oxygen-containing compound	8	1567	0.55	0.0459	9606.ENSP00000222553,9606.ENSP00000225474,9606.ENSP00000246657,9606.ENSP00000281834,9606.ENSP00000357722,9606.ENSP00000399421,9606.ENSP00000412237,9606.ENSP00000465500
GO:0008037	Cell recognition	3	148	1.15	0.047	9606.ENSP00000246657,9606.ENSP00000399421,9606.ENSP00000431254
GO:0032689	Negative regulation of interferon-gamma production	2	35	1.6	0.047	9606.ENSP00000281834,9606.ENSP00000412237
GO:1901031	Regulation of response to reactive oxygen species	2	35	1.6	0.047	9606.ENSP00000399421,9606.ENSP00000412237
GO:1905952	Regulation of lipid localization	3	151	1.14	0.0491	9606.ENSP00000261023,9606.ENSP00000399421,9606.ENSP00000465500

## Sheet: Protozoan bioprocess
#term ID	term description	observed gene count	background gene count	strength	false discovery rate	matching proteins in your network (IDs)	matching proteins in your network (labels)
GO:0007166	Cell surface receptor signaling pathway	27	2325	0.85	1.7e-16	9606.ENSP00000172229,9606.ENSP00000221930,9606.ENSP00000225842,9606.ENSP00000226730,9606.ENSP00000238682,9606.ENSP00000261023,9606.ENSP00000263341,9606.ENSP00000264246,9606.ENSP00000264498,9606.ENSP00000296871,9606.ENSP00000320936,9606.ENSP00000324890,9606.ENSP00000328111,9606.ENSP00000330393,9606.ENSP00000347979,9606.ENSP00000349252,9606.ENSP00000358490,9606.ENSP00000364907,9606.ENSP00000370698,…	NGFR,TGFB1,CCL1,IL2,TGFB3,ITGAV,IL1B,CD80,FGF2,CSF2,IL17RA,CD28,IL25,LEPR,FAS,ITGAL,CD2,SYK,IL6ST,ITGA4,PDCD1LG2,CSF2RB,IL34,HLA-DPB1,HLA-G,CCL18,CCL15
GO:0019221	Cytokine-mediated signaling pathway	19	678	1.23	3.35e-16	9606.ENSP00000221930,9606.ENSP00000225842,9606.ENSP00000226730,9606.ENSP00000263341,9606.ENSP00000264246,9606.ENSP00000264498,9606.ENSP00000296871,9606.ENSP00000320936,9606.ENSP00000328111,9606.ENSP00000330393,9606.ENSP00000347979,9606.ENSP00000364907,9606.ENSP00000370698,9606.ENSP00000384053,9606.ENSP00000397863,9606.ENSP00000408146,9606.ENSP00000412927,9606.ENSP00000479955,9606.ENSP00000484078	TGFB1,CCL1,IL2,IL1B,CD80,FGF2,CSF2,IL17RA,IL25,LEPR,FAS,SYK,IL6ST,CSF2RB,IL34,HLA-DPB1,HLA-G,CCL18,CCL15
GO:0071345	Cellular response to cytokine stimulus	20	1013	1.08	1.21e-14	9606.ENSP00000221930,9606.ENSP00000225842,9606.ENSP00000226730,9606.ENSP00000263341,9606.ENSP00000264246,9606.ENSP00000264498,9606.ENSP00000296871,9606.ENSP00000320936,9606.ENSP00000328111,9606.ENSP00000330393,9606.ENSP00000347979,9606.ENSP00000364907,9606.ENSP00000370698,9606.ENSP00000380227,9606.ENSP00000384053,9606.ENSP00000397863,9606.ENSP00000408146,9606.ENSP00000412927,9606.ENSP00000479955,…	TGFB1,CCL1,IL2,IL1B,CD80,FGF2,CSF2,IL17RA,IL25,LEPR,FAS,SYK,IL6ST,ITGA4,CSF2RB,IL34,HLA-DPB1,HLA-G,CCL18,CCL15
GO:0002376	Immune system process	24	2481	0.77	3.15e-12	9606.ENSP00000221930,9606.ENSP00000225842,9606.ENSP00000226730,9606.ENSP00000261023,9606.ENSP00000263341,9606.ENSP00000264246,9606.ENSP00000296871,9606.ENSP00000320936,9606.ENSP00000324890,9606.ENSP00000328111,9606.ENSP00000330393,9606.ENSP00000347979,9606.ENSP00000349252,9606.ENSP00000357722,9606.ENSP00000358490,9606.ENSP00000364907,9606.ENSP00000380227,9606.ENSP00000380855,9606.ENSP00000397863,…	TGFB1,CCL1,IL2,ITGAV,IL1B,CD80,CSF2,IL17RA,CD28,IL25,LEPR,FAS,ITGAL,S100A8,CD2,SYK,ITGA4,PDCD1LG2,IL34,HLA-DPB1,HLA-G,GYPB,CCL18,CCL15
GO:0050900	Leukocyte migration	13	316	1.4	3.71e-12	9606.ENSP00000221930,9606.ENSP00000225842,9606.ENSP00000261023,9606.ENSP00000263341,9606.ENSP00000320936,9606.ENSP00000349252,9606.ENSP00000357722,9606.ENSP00000358490,9606.ENSP00000364907,9606.ENSP00000380227,9606.ENSP00000427690,9606.ENSP00000479955,9606.ENSP00000484078	TGFB1,CCL1,ITGAV,IL1B,IL17RA,ITGAL,S100A8,CD2,SYK,ITGA4,GYPB,CCL18,CCL15
GO:0001817	Regulation of cytokine production	16	742	1.12	1.33e-11	9606.ENSP00000221930,9606.ENSP00000225842,9606.ENSP00000226730,9606.ENSP00000238682,9606.ENSP00000261023,9606.ENSP00000263341,9606.ENSP00000264246,9606.ENSP00000296871,9606.ENSP00000320936,9606.ENSP00000324890,9606.ENSP00000358490,9606.ENSP00000364907,9606.ENSP00000370698,9606.ENSP00000380855,9606.ENSP00000408146,9606.ENSP00000412927	TGFB1,CCL1,IL2,TGFB3,ITGAV,IL1B,CD80,CSF2,IL17RA,CD28,CD2,SYK,IL6ST,PDCD1LG2,HLA-DPB1,HLA-G
GO:0007165	Signal transduction	29	4876	0.56	1.33e-11	9606.ENSP00000172229,9606.ENSP00000221930,9606.ENSP00000225842,9606.ENSP00000226730,9606.ENSP00000238682,9606.ENSP00000261023,9606.ENSP00000263341,9606.ENSP00000264246,9606.ENSP00000264498,9606.ENSP00000296871,9606.ENSP00000303550,9606.ENSP00000320936,9606.ENSP00000324890,9606.ENSP00000328111,9606.ENSP00000330393,9606.ENSP00000347979,9606.ENSP00000349252,9606.ENSP00000357722,9606.ENSP00000358490,…	NGFR,TGFB1,CCL1,IL2,TGFB3,ITGAV,IL1B,CD80,FGF2,CSF2,CYTL1,IL17RA,CD28,IL25,LEPR,FAS,ITGAL,S100A8,CD2,SYK,IL6ST,ITGA4,PDCD1LG2,CSF2RB,IL34,HLA-DPB1,HLA-G,CCL18,CCL15
GO:0071310	Cellular response to organic substance	23	2369	0.77	1.33e-11	9606.ENSP00000172229,9606.ENSP00000221930,9606.ENSP00000225842,9606.ENSP00000226730,9606.ENSP00000238682,9606.ENSP00000263341,9606.ENSP00000264246,9606.ENSP00000264498,9606.ENSP00000296871,9606.ENSP00000320936,9606.ENSP00000328111,9606.ENSP00000330393,9606.ENSP00000347979,9606.ENSP00000364907,9606.ENSP00000370698,9606.ENSP00000380227,9606.ENSP00000380855,9606.ENSP00000384053,9606.ENSP00000397863,…	NGFR,TGFB1,CCL1,IL2,TGFB3,IL1B,CD80,FGF2,CSF2,IL17RA,IL25,LEPR,FAS,SYK,IL6ST,ITGA4,PDCD1LG2,CSF2RB,IL34,HLA-DPB1,HLA-G,CCL18,CCL15
GO:0070887	Cellular response to chemical stimulus	24	2919	0.7	6.28e-11	9606.ENSP00000172229,9606.ENSP00000221930,9606.ENSP00000225842,9606.ENSP00000226730,9606.ENSP00000238682,9606.ENSP00000263341,9606.ENSP00000264246,9606.ENSP00000264498,9606.ENSP00000296871,9606.ENSP00000320936,9606.ENSP00000328111,9606.ENSP00000330393,9606.ENSP00000347979,9606.ENSP00000357722,9606.ENSP00000364907,9606.ENSP00000370698,9606.ENSP00000380227,9606.ENSP00000380855,9606.ENSP00000384053,…	NGFR,TGFB1,CCL1,IL2,TGFB3,IL1B,CD80,FGF2,CSF2,IL17RA,IL25,LEPR,FAS,S100A8,SYK,IL6ST,ITGA4,PDCD1LG2,CSF2RB,IL34,HLA-DPB1,HLA-G,CCL18,CCL15
GO:1903039	Positive regulation of leukocyte cell-cell adhesion	11	228	1.47	7.77e-11	9606.ENSP00000226730,9606.ENSP00000263341,9606.ENSP00000264246,9606.ENSP00000324890,9606.ENSP00000351602,9606.ENSP00000364907,9606.ENSP00000370698,9606.ENSP00000380227,9606.ENSP00000380855,9606.ENSP00000408146,9606.ENSP00000412927	IL2,IL1B,CD80,CD28,FUT4,SYK,IL6ST,ITGA4,PDCD1LG2,HLA-DPB1,HLA-G
GO:0010033	Response to organic substance	24	3011	0.69	9.02e-11	9606.ENSP00000172229,9606.ENSP00000221930,9606.ENSP00000225842,9606.ENSP00000226730,9606.ENSP00000238682,9606.ENSP00000263341,9606.ENSP00000264246,9606.ENSP00000264498,9606.ENSP00000296871,9606.ENSP00000320936,9606.ENSP00000328111,9606.ENSP00000330393,9606.ENSP00000347979,9606.ENSP00000357722,9606.ENSP00000364907,9606.ENSP00000370698,9606.ENSP00000380227,9606.ENSP00000380855,9606.ENSP00000384053,…	NGFR,TGFB1,CCL1,IL2,TGFB3,IL1B,CD80,FGF2,CSF2,IL17RA,IL25,LEPR,FAS,S100A8,SYK,IL6ST,ITGA4,PDCD1LG2,CSF2RB,IL34,HLA-DPB1,HLA-G,CCL18,CCL15
GO:0001819	Positive regulation of cytokine production	13	461	1.24	1.59e-10	9606.ENSP00000221930,9606.ENSP00000225842,9606.ENSP00000226730,9606.ENSP00000263341,9606.ENSP00000264246,9606.ENSP00000296871,9606.ENSP00000320936,9606.ENSP00000324890,9606.ENSP00000358490,9606.ENSP00000364907,9606.ENSP00000370698,9606.ENSP00000408146,9606.ENSP00000412927	TGFB1,CCL1,IL2,IL1B,CD80,CSF2,IL17RA,CD28,CD2,SYK,IL6ST,HLA-DPB1,HLA-G
GO:0008284	Positive regulation of cell population proliferation	16	919	1.03	1.59e-10	9606.ENSP00000172229,9606.ENSP00000221930,9606.ENSP00000226730,9606.ENSP00000238682,9606.ENSP00000261023,9606.ENSP00000263341,9606.ENSP00000264246,9606.ENSP00000264498,9606.ENSP00000296871,9606.ENSP00000324890,9606.ENSP00000364907,9606.ENSP00000370698,9606.ENSP00000380227,9606.ENSP00000380855,9606.ENSP00000397863,9606.ENSP00000408146	NGFR,TGFB1,IL2,TGFB3,ITGAV,IL1B,CD80,FGF2,CSF2,CD28,SYK,IL6ST,ITGA4,PDCD1LG2,IL34,HLA-DPB1
GO:0044419	Interspecies interaction between organisms	20	1899	0.81	3.21e-10	9606.ENSP00000221930,9606.ENSP00000225842,9606.ENSP00000261023,9606.ENSP00000263341,9606.ENSP00000264246,9606.ENSP00000296871,9606.ENSP00000320936,9606.ENSP00000324890,9606.ENSP00000328111,9606.ENSP00000349252,9606.ENSP00000357722,9606.ENSP00000364907,9606.ENSP00000370698,9606.ENSP00000380855,9606.ENSP00000384053,9606.ENSP00000397863,9606.ENSP00000408146,9606.ENSP00000412927,9606.ENSP00000479955,…	TGFB1,CCL1,ITGAV,IL1B,CD80,CSF2,IL17RA,CD28,IL25,ITGAL,S100A8,SYK,IL6ST,PDCD1LG2,CSF2RB,IL34,HLA-DPB1,HLA-G,CCL18,CCL15
GO:0009605	Response to external stimulus	21	2310	0.74	8.28e-10	9606.ENSP00000172229,9606.ENSP00000221930,9606.ENSP00000225842,9606.ENSP00000261023,9606.ENSP00000263341,9606.ENSP00000264246,9606.ENSP00000264498,9606.ENSP00000296871,9606.ENSP00000320936,9606.ENSP00000328111,9606.ENSP00000347979,9606.ENSP00000357722,9606.ENSP00000364907,9606.ENSP00000380227,9606.ENSP00000380855,9606.ENSP00000384053,9606.ENSP00000397863,9606.ENSP00000408146,9606.ENSP00000412927,…	NGFR,TGFB1,CCL1,ITGAV,IL1B,CD80,FGF2,CSF2,IL17RA,IL25,FAS,S100A8,SYK,ITGA4,PDCD1LG2,CSF2RB,IL34,HLA-DPB1,HLA-G,CCL18,CCL15
GO:0002682	Regulation of immune system process	18	1514	0.86	1.13e-09	9606.ENSP00000221930,9606.ENSP00000225842,9606.ENSP00000226730,9606.ENSP00000238682,9606.ENSP00000263341,9606.ENSP00000264246,9606.ENSP00000296871,9606.ENSP00000324890,9606.ENSP00000349252,9606.ENSP00000351602,9606.ENSP00000358490,9606.ENSP00000364907,9606.ENSP00000370698,9606.ENSP00000380227,9606.ENSP00000380855,9606.ENSP00000397863,9606.ENSP00000408146,9606.ENSP00000412927	TGFB1,CCL1,IL2,TGFB3,IL1B,CD80,CSF2,CD28,ITGAL,FUT4,CD2,SYK,IL6ST,ITGA4,PDCD1LG2,IL34,HLA-DPB1,HLA-G
GO:0022407	Regulation of cell-cell adhesion	12	424	1.24	1.14e-09	9606.ENSP00000221930,9606.ENSP00000226730,9606.ENSP00000263341,9606.ENSP00000264246,9606.ENSP00000324890,9606.ENSP00000351602,9606.ENSP00000364907,9606.ENSP00000370698,9606.ENSP00000380227,9606.ENSP00000380855,9606.ENSP00000408146,9606.ENSP00000412927	TGFB1,IL2,IL1B,CD80,CD28,FUT4,SYK,IL6ST,ITGA4,PDCD1LG2,HLA-DPB1,HLA-G
GO:0045785	Positive regulation of cell adhesion	12	423	1.24	1.14e-09	9606.ENSP00000226730,9606.ENSP00000261023,9606.ENSP00000263341,9606.ENSP00000264246,9606.ENSP00000324890,9606.ENSP00000351602,9606.ENSP00000364907,9606.ENSP00000370698,9606.ENSP00000380227,9606.ENSP00000380855,9606.ENSP00000408146,9606.ENSP00000412927	IL2,ITGAV,IL1B,CD80,CD28,FUT4,SYK,IL6ST,ITGA4,PDCD1LG2,HLA-DPB1,HLA-G
GO:0070665	Positive regulation of leukocyte proliferation	9	146	1.58	1.23e-09	9606.ENSP00000226730,9606.ENSP00000263341,9606.ENSP00000264246,9606.ENSP00000324890,9606.ENSP00000364907,9606.ENSP00000370698,9606.ENSP00000380855,9606.ENSP00000397863,9606.ENSP00000408146	IL2,IL1B,CD80,CD28,SYK,IL6ST,PDCD1LG2,IL34,HLA-DPB1
GO:0002696	Positive regulation of leukocyte activation	11	332	1.31	1.92e-09	9606.ENSP00000221930,9606.ENSP00000226730,9606.ENSP00000263341,9606.ENSP00000264246,9606.ENSP00000324890,9606.ENSP00000358490,9606.ENSP00000364907,9606.ENSP00000370698,9606.ENSP00000380855,9606.ENSP00000408146,9606.ENSP00000412927	TGFB1,IL2,IL1B,CD80,CD28,CD2,SYK,IL6ST,PDCD1LG2,HLA-DPB1,HLA-G
GO:0006955	Immune response	18	1588	0.84	1.94e-09	9606.ENSP00000225842,9606.ENSP00000226730,9606.ENSP00000261023,9606.ENSP00000263341,9606.ENSP00000264246,9606.ENSP00000296871,9606.ENSP00000324890,9606.ENSP00000328111,9606.ENSP00000347979,9606.ENSP00000349252,9606.ENSP00000357722,9606.ENSP00000364907,9606.ENSP00000380855,9606.ENSP00000397863,9606.ENSP00000408146,9606.ENSP00000412927,9606.ENSP00000479955,9606.ENSP00000484078	CCL1,IL2,ITGAV,IL1B,CD80,CSF2,CD28,IL25,FAS,ITGAL,S100A8,SYK,PDCD1LG2,IL34,HLA-DPB1,HLA-G,CCL18,CCL15
GO:0070663	Regulation of leukocyte proliferation	10	237	1.41	2.03e-09	9606.ENSP00000226730,9606.ENSP00000263341,9606.ENSP00000264246,9606.ENSP00000324890,9606.ENSP00000364907,9606.ENSP00000370698,9606.ENSP00000380855,9606.ENSP00000397863,9606.ENSP00000408146,9606.ENSP00000412927	IL2,IL1B,CD80,CD28,SYK,IL6ST,PDCD1LG2,IL34,HLA-DPB1,HLA-G
GO:0042102	Positive regulation of t cell proliferation	8	97	1.7	2.25e-09	9606.ENSP00000226730,9606.ENSP00000263341,9606.ENSP00000264246,9606.ENSP00000324890,9606.ENSP00000364907,9606.ENSP00000370698,9606.ENSP00000380855,9606.ENSP00000408146	IL2,IL1B,CD80,CD28,SYK,IL6ST,PDCD1LG2,HLA-DPB1
GO:0002684	Positive regulation of immune system process	15	949	0.99	2.37e-09	9606.ENSP00000221930,9606.ENSP00000225842,9606.ENSP00000226730,9606.ENSP00000263341,9606.ENSP00000264246,9606.ENSP00000324890,9606.ENSP00000351602,9606.ENSP00000358490,9606.ENSP00000364907,9606.ENSP00000370698,9606.ENSP00000380227,9606.ENSP00000380855,9606.ENSP00000397863,9606.ENSP00000408146,9606.ENSP00000412927	TGFB1,CCL1,IL2,IL1B,CD80,CD28,FUT4,CD2,SYK,IL6ST,ITGA4,PDCD1LG2,IL34,HLA-DPB1,HLA-G
GO:0010604	Positive regulation of macromolecule metabolic process	24	3600	0.61	2.37e-09	9606.ENSP00000172229,9606.ENSP00000221930,9606.ENSP00000225842,9606.ENSP00000226730,9606.ENSP00000238682,9606.ENSP00000263341,9606.ENSP00000264246,9606.ENSP00000264498,9606.ENSP00000296871,9606.ENSP00000303550,9606.ENSP00000320936,9606.ENSP00000324890,9606.ENSP00000328111,9606.ENSP00000330393,9606.ENSP00000347979,9606.ENSP00000357722,9606.ENSP00000358490,9606.ENSP00000364907,9606.ENSP00000370698,…	NGFR,TGFB1,CCL1,IL2,TGFB3,IL1B,CD80,FGF2,CSF2,CYTL1,IL17RA,CD28,IL25,LEPR,FAS,S100A8,CD2,SYK,IL6ST,IL34,HLA-DPB1,HLA-G,CCL18,CCL15
GO:0032270	Positive regulation of cellular protein metabolic process	18	1635	0.83	2.56e-09	9606.ENSP00000172229,9606.ENSP00000221930,9606.ENSP00000225842,9606.ENSP00000226730,9606.ENSP00000238682,9606.ENSP00000263341,9606.ENSP00000264246,9606.ENSP00000264498,9606.ENSP00000296871,9606.ENSP00000324890,9606.ENSP00000330393,9606.ENSP00000347979,9606.ENSP00000357722,9606.ENSP00000364907,9606.ENSP00000370698,9606.ENSP00000397863,9606.ENSP00000479955,9606.ENSP00000484078	NGFR,TGFB1,CCL1,IL2,TGFB3,IL1B,CD80,FGF2,CSF2,CD28,LEPR,FAS,S100A8,SYK,IL6ST,IL34,CCL18,CCL15
GO:0042129	Regulation of t cell proliferation	9	165	1.52	2.56e-09	9606.ENSP00000226730,9606.ENSP00000263341,9606.ENSP00000264246,9606.ENSP00000324890,9606.ENSP00000364907,9606.ENSP00000370698,9606.ENSP00000380855,9606.ENSP00000408146,9606.ENSP00000412927	IL2,IL1B,CD80,CD28,SYK,IL6ST,PDCD1LG2,HLA-DPB1,HLA-G
GO:0048584	Positive regulation of response to stimulus	20	2257	0.73	3.95e-09	9606.ENSP00000172229,9606.ENSP00000221930,9606.ENSP00000225842,9606.ENSP00000226730,9606.ENSP00000238682,9606.ENSP00000263341,9606.ENSP00000264246,9606.ENSP00000264498,9606.ENSP00000296871,9606.ENSP00000320936,9606.ENSP00000324890,9606.ENSP00000347979,9606.ENSP00000357722,9606.ENSP00000364907,9606.ENSP00000370698,9606.ENSP00000397863,9606.ENSP00000408146,9606.ENSP00000412927,9606.ENSP00000479955,…	NGFR,TGFB1,CCL1,IL2,TGFB3,IL1B,CD80,FGF2,CSF2,IL17RA,CD28,FAS,S100A8,SYK,IL6ST,IL34,HLA-DPB1,HLA-G,CCL18,CCL15
GO:0001934	Positive regulation of protein phosphorylation	15	1019	0.95	5.36e-09	9606.ENSP00000221930,9606.ENSP00000225842,9606.ENSP00000226730,9606.ENSP00000238682,9606.ENSP00000263341,9606.ENSP00000264246,9606.ENSP00000264498,9606.ENSP00000296871,9606.ENSP00000330393,9606.ENSP00000347979,9606.ENSP00000364907,9606.ENSP00000370698,9606.ENSP00000397863,9606.ENSP00000479955,9606.ENSP00000484078	TGFB1,CCL1,IL2,TGFB3,IL1B,CD80,FGF2,CSF2,LEPR,FAS,SYK,IL6ST,IL34,CCL18,CCL15
GO:0032103	Positive regulation of response to external stimulus	12	511	1.16	5.55e-09	9606.ENSP00000221930,9606.ENSP00000225842,9606.ENSP00000226730,9606.ENSP00000263341,9606.ENSP00000264498,9606.ENSP00000320936,9606.ENSP00000324890,9606.ENSP00000357722,9606.ENSP00000364907,9606.ENSP00000370698,9606.ENSP00000397863,9606.ENSP00000412927	TGFB1,CCL1,IL2,IL1B,FGF2,IL17RA,CD28,S100A8,SYK,IL6ST,IL34,HLA-G
GO:0051707	Response to other organism	16	1256	0.89	6.82e-09	9606.ENSP00000221930,9606.ENSP00000225842,9606.ENSP00000263341,9606.ENSP00000264246,9606.ENSP00000296871,9606.ENSP00000320936,9606.ENSP00000328111,9606.ENSP00000357722,9606.ENSP00000364907,9606.ENSP00000380855,9606.ENSP00000384053,9606.ENSP00000397863,9606.ENSP00000408146,9606.ENSP00000412927,9606.ENSP00000479955,9606.ENSP00000484078	TGFB1,CCL1,IL1B,CD80,CSF2,IL17RA,IL25,S100A8,SYK,PDCD1LG2,CSF2RB,IL34,HLA-DPB1,HLA-G,CCL18,CCL15
GO:0051240	Positive regulation of multicellular organismal process	18	1770	0.79	7.5e-09	9606.ENSP00000172229,9606.ENSP00000221930,9606.ENSP00000225842,9606.ENSP00000226730,9606.ENSP00000238682,9606.ENSP00000263341,9606.ENSP00000264246,9606.ENSP00000264498,9606.ENSP00000296871,9606.ENSP00000320936,9606.ENSP00000324890,9606.ENSP00000330393,9606.ENSP00000358490,9606.ENSP00000364907,9606.ENSP00000370698,9606.ENSP00000397863,9606.ENSP00000408146,9606.ENSP00000412927	NGFR,TGFB1,CCL1,IL2,TGFB3,IL1B,CD80,FGF2,CSF2,IL17RA,CD28,LEPR,CD2,SYK,IL6ST,IL34,HLA-DPB1,HLA-G
GO:0051251	Positive regulation of lymphocyte activation	10	286	1.33	7.81e-09	9606.ENSP00000221930,9606.ENSP00000226730,9606.ENSP00000263341,9606.ENSP00000264246,9606.ENSP00000324890,9606.ENSP00000364907,9606.ENSP00000370698,9606.ENSP00000380855,9606.ENSP00000408146,9606.ENSP00000412927	TGFB1,IL2,IL1B,CD80,CD28,SYK,IL6ST,PDCD1LG2,HLA-DPB1,HLA-G
GO:0042221	Response to chemical	25	4333	0.55	8.5e-09	9606.ENSP00000172229,9606.ENSP00000221930,9606.ENSP00000225842,9606.ENSP00000226730,9606.ENSP00000238682,9606.ENSP00000261023,9606.ENSP00000263341,9606.ENSP00000264246,9606.ENSP00000264498,9606.ENSP00000296871,9606.ENSP00000320936,9606.ENSP00000328111,9606.ENSP00000330393,9606.ENSP00000347979,9606.ENSP00000357722,9606.ENSP00000364907,9606.ENSP00000370698,9606.ENSP00000380227,9606.ENSP00000380855,…	NGFR,TGFB1,CCL1,IL2,TGFB3,ITGAV,IL1B,CD80,FGF2,CSF2,IL17RA,IL25,LEPR,FAS,S100A8,SYK,IL6ST,ITGA4,PDCD1LG2,CSF2RB,IL34,HLA-DPB1,HLA-G,CCL18,CCL15
GO:0030155	Regulation of cell adhesion	13	712	1.05	1.11e-08	9606.ENSP00000221930,9606.ENSP00000226730,9606.ENSP00000261023,9606.ENSP00000263341,9606.ENSP00000264246,9606.ENSP00000324890,9606.ENSP00000351602,9606.ENSP00000364907,9606.ENSP00000370698,9606.ENSP00000380227,9606.ENSP00000380855,9606.ENSP00000408146,9606.ENSP00000412927	TGFB1,IL2,ITGAV,IL1B,CD80,CD28,FUT4,SYK,IL6ST,ITGA4,PDCD1LG2,HLA-DPB1,HLA-G
GO:0016477	Cell migration	14	896	0.98	1.13e-08	9606.ENSP00000221930,9606.ENSP00000225842,9606.ENSP00000261023,9606.ENSP00000263341,9606.ENSP00000264498,9606.ENSP00000320936,9606.ENSP00000349252,9606.ENSP00000357722,9606.ENSP00000358490,9606.ENSP00000364907,9606.ENSP00000380227,9606.ENSP00000427690,9606.ENSP00000479955,9606.ENSP00000484078	TGFB1,CCL1,ITGAV,IL1B,FGF2,IL17RA,ITGAL,S100A8,CD2,SYK,ITGA4,GYPB,CCL18,CCL15
GO:0050870	Positive regulation of t cell activation	9	209	1.42	1.3e-08	9606.ENSP00000226730,9606.ENSP00000263341,9606.ENSP00000264246,9606.ENSP00000324890,9606.ENSP00000364907,9606.ENSP00000370698,9606.ENSP00000380855,9606.ENSP00000408146,9606.ENSP00000412927	IL2,IL1B,CD80,CD28,SYK,IL6ST,PDCD1LG2,HLA-DPB1,HLA-G
GO:0048518	Positive regulation of biological process	28	6112	0.45	1.56e-08	9606.ENSP00000172229,9606.ENSP00000221930,9606.ENSP00000225842,9606.ENSP00000226730,9606.ENSP00000238682,9606.ENSP00000261023,9606.ENSP00000263341,9606.ENSP00000264246,9606.ENSP00000264498,9606.ENSP00000296871,9606.ENSP00000303550,9606.ENSP00000320936,9606.ENSP00000324890,9606.ENSP00000328111,9606.ENSP00000330393,9606.ENSP00000347979,9606.ENSP00000351602,9606.ENSP00000357722,9606.ENSP00000358490,…	NGFR,TGFB1,CCL1,IL2,TGFB3,ITGAV,IL1B,CD80,FGF2,CSF2,CYTL1,IL17RA,CD28,IL25,LEPR,FAS,FUT4,S100A8,CD2,SYK,IL6ST,ITGA4,PDCD1LG2,IL34,HLA-DPB1,HLA-G,CCL18,CCL15
GO:0051249	Regulation of lymphocyte activation	11	445	1.18	1.86e-08	9606.ENSP00000221930,9606.ENSP00000226730,9606.ENSP00000263341,9606.ENSP00000264246,9606.ENSP00000324890,9606.ENSP00000358490,9606.ENSP00000364907,9606.ENSP00000370698,9606.ENSP00000380855,9606.ENSP00000408146,9606.ENSP00000412927	TGFB1,IL2,IL1B,CD80,CD28,CD2,SYK,IL6ST,PDCD1LG2,HLA-DPB1,HLA-G
GO:0048522	Positive regulation of cellular process	27	5579	0.47	1.87e-08	9606.ENSP00000172229,9606.ENSP00000221930,9606.ENSP00000225842,9606.ENSP00000226730,9606.ENSP00000238682,9606.ENSP00000261023,9606.ENSP00000263341,9606.ENSP00000264246,9606.ENSP00000264498,9606.ENSP00000296871,9606.ENSP00000303550,9606.ENSP00000324890,9606.ENSP00000328111,9606.ENSP00000330393,9606.ENSP00000347979,9606.ENSP00000351602,9606.ENSP00000357722,9606.ENSP00000358490,9606.ENSP00000364907,…	NGFR,TGFB1,CCL1,IL2,TGFB3,ITGAV,IL1B,CD80,FGF2,CSF2,CYTL1,CD28,IL25,LEPR,FAS,FUT4,S100A8,CD2,SYK,IL6ST,ITGA4,PDCD1LG2,IL34,HLA-DPB1,HLA-G,CCL18,CCL15
GO:0042127	Regulation of cell population proliferation	17	1642	0.8	2e-08	9606.ENSP00000172229,9606.ENSP00000221930,9606.ENSP00000226730,9606.ENSP00000238682,9606.ENSP00000261023,9606.ENSP00000263341,9606.ENSP00000264246,9606.ENSP00000264498,9606.ENSP00000296871,9606.ENSP00000324890,9606.ENSP00000364907,9606.ENSP00000370698,9606.ENSP00000380227,9606.ENSP00000380855,9606.ENSP00000397863,9606.ENSP00000408146,9606.ENSP00000412927	NGFR,TGFB1,IL2,TGFB3,ITGAV,IL1B,CD80,FGF2,CSF2,CD28,SYK,IL6ST,ITGA4,PDCD1LG2,IL34,HLA-DPB1,HLA-G
GO:0071621	Granulocyte chemotaxis	7	81	1.72	2e-08	9606.ENSP00000225842,9606.ENSP00000263341,9606.ENSP00000320936,9606.ENSP00000357722,9606.ENSP00000364907,9606.ENSP00000479955,9606.ENSP00000484078	CCL1,IL1B,IL17RA,S100A8,SYK,CCL18,CCL15
GO:0009967	Positive regulation of signal transduction	17	1654	0.8	2.09e-08	9606.ENSP00000172229,9606.ENSP00000221930,9606.ENSP00000225842,9606.ENSP00000226730,9606.ENSP00000238682,9606.ENSP00000263341,9606.ENSP00000264246,9606.ENSP00000264498,9606.ENSP00000296871,9606.ENSP00000324890,9606.ENSP00000347979,9606.ENSP00000357722,9606.ENSP00000364907,9606.ENSP00000370698,9606.ENSP00000397863,9606.ENSP00000479955,9606.ENSP00000484078	NGFR,TGFB1,CCL1,IL2,TGFB3,IL1B,CD80,FGF2,CSF2,CD28,FAS,S100A8,SYK,IL6ST,IL34,CCL18,CCL15
GO:0050863	Regulation of t cell activation	10	329	1.27	2.09e-08	9606.ENSP00000226730,9606.ENSP00000263341,9606.ENSP00000264246,9606.ENSP00000324890,9606.ENSP00000358490,9606.ENSP00000364907,9606.ENSP00000370698,9606.ENSP00000380855,9606.ENSP00000408146,9606.ENSP00000412927	IL2,IL1B,CD80,CD28,CD2,SYK,IL6ST,PDCD1LG2,HLA-DPB1,HLA-G
GO:0010628	Positive regulation of gene expression	19	2337	0.7	4.5e-08	9606.ENSP00000172229,9606.ENSP00000221930,9606.ENSP00000225842,9606.ENSP00000226730,9606.ENSP00000238682,9606.ENSP00000263341,9606.ENSP00000264246,9606.ENSP00000264498,9606.ENSP00000296871,9606.ENSP00000303550,9606.ENSP00000320936,9606.ENSP00000324890,9606.ENSP00000328111,9606.ENSP00000358490,9606.ENSP00000364907,9606.ENSP00000370698,9606.ENSP00000397863,9606.ENSP00000408146,9606.ENSP00000412927	NGFR,TGFB1,CCL1,IL2,TGFB3,IL1B,CD80,FGF2,CSF2,CYTL1,IL17RA,CD28,IL25,CD2,SYK,IL6ST,IL34,HLA-DPB1,HLA-G
GO:0040011	Locomotion	15	1251	0.87	5.01e-08	9606.ENSP00000172229,9606.ENSP00000221930,9606.ENSP00000225842,9606.ENSP00000261023,9606.ENSP00000263341,9606.ENSP00000264498,9606.ENSP00000320936,9606.ENSP00000349252,9606.ENSP00000357722,9606.ENSP00000358490,9606.ENSP00000364907,9606.ENSP00000380227,9606.ENSP00000427690,9606.ENSP00000479955,9606.ENSP00000484078	NGFR,TGFB1,CCL1,ITGAV,IL1B,FGF2,IL17RA,ITGAL,S100A8,CD2,SYK,ITGA4,GYPB,CCL18,CCL15
GO:1902105	Regulation of leukocyte differentiation	9	285	1.29	1.26e-07	9606.ENSP00000221930,9606.ENSP00000226730,9606.ENSP00000263341,9606.ENSP00000264246,9606.ENSP00000324890,9606.ENSP00000358490,9606.ENSP00000364907,9606.ENSP00000397863,9606.ENSP00000412927	TGFB1,IL2,IL1B,CD80,CD28,CD2,SYK,IL34,HLA-G
GO:0048583	Regulation of response to stimulus	23	4114	0.53	1.81e-07	9606.ENSP00000172229,9606.ENSP00000221930,9606.ENSP00000225842,9606.ENSP00000226730,9606.ENSP00000238682,9606.ENSP00000261023,9606.ENSP00000263341,9606.ENSP00000264246,9606.ENSP00000264498,9606.ENSP00000296871,9606.ENSP00000320936,9606.ENSP00000324890,9606.ENSP00000347979,9606.ENSP00000349252,9606.ENSP00000357722,9606.ENSP00000364907,9606.ENSP00000370698,9606.ENSP00000380227,9606.ENSP00000397863,…	NGFR,TGFB1,CCL1,IL2,TGFB3,ITGAV,IL1B,CD80,FGF2,CSF2,IL17RA,CD28,FAS,ITGAL,S100A8,SYK,IL6ST,ITGA4,IL34,HLA-DPB1,HLA-G,CCL18,CCL15
GO:0006928	Movement of cell or subcellular component	15	1501	0.79	5.31e-07	9606.ENSP00000172229,9606.ENSP00000221930,9606.ENSP00000225842,9606.ENSP00000261023,9606.ENSP00000263341,9606.ENSP00000264498,9606.ENSP00000320936,9606.ENSP00000349252,9606.ENSP00000357722,9606.ENSP00000358490,9606.ENSP00000364907,9606.ENSP00000380227,9606.ENSP00000427690,9606.ENSP00000479955,9606.ENSP00000484078	NGFR,TGFB1,CCL1,ITGAV,IL1B,FGF2,IL17RA,ITGAL,S100A8,CD2,SYK,ITGA4,GYPB,CCL18,CCL15
GO:0030593	Neutrophil chemotaxis	6	74	1.7	5.31e-07	9606.ENSP00000225842,9606.ENSP00000263341,9606.ENSP00000357722,9606.ENSP00000364907,9606.ENSP00000479955,9606.ENSP00000484078	CCL1,IL1B,S100A8,SYK,CCL18,CCL15
GO:0050729	Positive regulation of inflammatory response	7	144	1.47	6.45e-07	9606.ENSP00000225842,9606.ENSP00000226730,9606.ENSP00000263341,9606.ENSP00000320936,9606.ENSP00000324890,9606.ENSP00000357722,9606.ENSP00000370698	CCL1,IL2,IL1B,IL17RA,CD28,S100A8,IL6ST
GO:1903706	Regulation of hemopoiesis	10	493	1.09	6.99e-07	9606.ENSP00000221930,9606.ENSP00000226730,9606.ENSP00000263341,9606.ENSP00000264246,9606.ENSP00000296871,9606.ENSP00000324890,9606.ENSP00000358490,9606.ENSP00000364907,9606.ENSP00000397863,9606.ENSP00000412927	TGFB1,IL2,IL1B,CD80,CSF2,CD28,CD2,SYK,IL34,HLA-G
GO:0045580	Regulation of t cell differentiation	7	147	1.46	7.22e-07	9606.ENSP00000226730,9606.ENSP00000263341,9606.ENSP00000264246,9606.ENSP00000324890,9606.ENSP00000358490,9606.ENSP00000364907,9606.ENSP00000412927	IL2,IL1B,CD80,CD28,CD2,SYK,HLA-G
GO:0051246	Regulation of protein metabolic process	19	2828	0.61	9.08e-07	9606.ENSP00000172229,9606.ENSP00000221930,9606.ENSP00000225842,9606.ENSP00000226730,9606.ENSP00000238682,9606.ENSP00000261023,9606.ENSP00000263341,9606.ENSP00000264246,9606.ENSP00000264498,9606.ENSP00000296871,9606.ENSP00000324890,9606.ENSP00000330393,9606.ENSP00000347979,9606.ENSP00000357722,9606.ENSP00000364907,9606.ENSP00000370698,9606.ENSP00000397863,9606.ENSP00000479955,9606.ENSP00000484078	NGFR,TGFB1,CCL1,IL2,TGFB3,ITGAV,IL1B,CD80,FGF2,CSF2,CD28,LEPR,FAS,S100A8,SYK,IL6ST,IL34,CCL18,CCL15
GO:0031349	Positive regulation of defense response	9	367	1.18	9.3e-07	9606.ENSP00000225842,9606.ENSP00000226730,9606.ENSP00000263341,9606.ENSP00000320936,9606.ENSP00000324890,9606.ENSP00000357722,9606.ENSP00000364907,9606.ENSP00000370698,9606.ENSP00000412927	CCL1,IL2,IL1B,IL17RA,CD28,S100A8,SYK,IL6ST,HLA-G
GO:0006954	Inflammatory response	10	515	1.07	9.92e-07	9606.ENSP00000221930,9606.ENSP00000225842,9606.ENSP00000263341,9606.ENSP00000328111,9606.ENSP00000349252,9606.ENSP00000357722,9606.ENSP00000364907,9606.ENSP00000397863,9606.ENSP00000479955,9606.ENSP00000484078	TGFB1,CCL1,IL1B,IL25,ITGAL,S100A8,SYK,IL34,CCL18,CCL15
GO:0051239	Regulation of multicellular organismal process	20	3227	0.58	9.99e-07	9606.ENSP00000172229,9606.ENSP00000221930,9606.ENSP00000225842,9606.ENSP00000226730,9606.ENSP00000238682,9606.ENSP00000261023,9606.ENSP00000263341,9606.ENSP00000264246,9606.ENSP00000264498,9606.ENSP00000296871,9606.ENSP00000320936,9606.ENSP00000324890,9606.ENSP00000330393,9606.ENSP00000358490,9606.ENSP00000364907,9606.ENSP00000370698,9606.ENSP00000380855,9606.ENSP00000397863,9606.ENSP00000408146,…	NGFR,TGFB1,CCL1,IL2,TGFB3,ITGAV,IL1B,CD80,FGF2,CSF2,IL17RA,CD28,LEPR,CD2,SYK,IL6ST,PDCD1LG2,IL34,HLA-DPB1,HLA-G
GO:1902107	Positive regulation of leukocyte differentiation	7	156	1.44	9.99e-07	9606.ENSP00000221930,9606.ENSP00000226730,9606.ENSP00000263341,9606.ENSP00000264246,9606.ENSP00000364907,9606.ENSP00000397863,9606.ENSP00000412927	TGFB1,IL2,IL1B,CD80,SYK,IL34,HLA-G
GO:0051173	Positive regulation of nitrogen compound metabolic process	20	3239	0.58	1.04e-06	9606.ENSP00000172229,9606.ENSP00000221930,9606.ENSP00000225842,9606.ENSP00000226730,9606.ENSP00000238682,9606.ENSP00000263341,9606.ENSP00000264246,9606.ENSP00000264498,9606.ENSP00000296871,9606.ENSP00000303550,9606.ENSP00000324890,9606.ENSP00000328111,9606.ENSP00000330393,9606.ENSP00000347979,9606.ENSP00000357722,9606.ENSP00000364907,9606.ENSP00000370698,9606.ENSP00000397863,9606.ENSP00000479955,…	NGFR,TGFB1,CCL1,IL2,TGFB3,IL1B,CD80,FGF2,CSF2,CYTL1,CD28,IL25,LEPR,FAS,S100A8,SYK,IL6ST,IL34,CCL18,CCL15
GO:0050776	Regulation of immune response	12	896	0.91	1.23e-06	9606.ENSP00000221930,9606.ENSP00000226730,9606.ENSP00000238682,9606.ENSP00000263341,9606.ENSP00000264246,9606.ENSP00000324890,9606.ENSP00000349252,9606.ENSP00000364907,9606.ENSP00000370698,9606.ENSP00000380227,9606.ENSP00000408146,9606.ENSP00000412927	TGFB1,IL2,TGFB3,IL1B,CD80,CD28,ITGAL,SYK,IL6ST,ITGA4,HLA-DPB1,HLA-G
GO:0002819	Regulation of adaptive immune response	7	165	1.41	1.37e-06	9606.ENSP00000221930,9606.ENSP00000226730,9606.ENSP00000263341,9606.ENSP00000264246,9606.ENSP00000324890,9606.ENSP00000370698,9606.ENSP00000412927	TGFB1,IL2,IL1B,CD80,CD28,IL6ST,HLA-G
GO:0006935	Chemotaxis	10	545	1.05	1.54e-06	9606.ENSP00000172229,9606.ENSP00000225842,9606.ENSP00000261023,9606.ENSP00000263341,9606.ENSP00000264498,9606.ENSP00000320936,9606.ENSP00000357722,9606.ENSP00000364907,9606.ENSP00000479955,9606.ENSP00000484078	NGFR,CCL1,ITGAV,IL1B,FGF2,IL17RA,S100A8,SYK,CCL18,CCL15
GO:0031325	Positive regulation of cellular metabolic process	20	3413	0.55	2.41e-06	9606.ENSP00000172229,9606.ENSP00000221930,9606.ENSP00000225842,9606.ENSP00000226730,9606.ENSP00000238682,9606.ENSP00000263341,9606.ENSP00000264246,9606.ENSP00000264498,9606.ENSP00000296871,9606.ENSP00000303550,9606.ENSP00000324890,9606.ENSP00000328111,9606.ENSP00000330393,9606.ENSP00000347979,9606.ENSP00000357722,9606.ENSP00000364907,9606.ENSP00000370698,9606.ENSP00000397863,9606.ENSP00000479955,…	NGFR,TGFB1,CCL1,IL2,TGFB3,IL1B,CD80,FGF2,CSF2,CYTL1,CD28,IL25,LEPR,FAS,S100A8,SYK,IL6ST,IL34,CCL18,CCL15
GO:0060255	Regulation of macromolecule metabolic process	26	6407	0.39	3.1e-06	9606.ENSP00000172229,9606.ENSP00000221930,9606.ENSP00000225842,9606.ENSP00000226730,9606.ENSP00000238682,9606.ENSP00000261023,9606.ENSP00000263341,9606.ENSP00000264246,9606.ENSP00000264498,9606.ENSP00000296871,9606.ENSP00000303550,9606.ENSP00000320936,9606.ENSP00000324890,9606.ENSP00000328111,9606.ENSP00000330393,9606.ENSP00000347979,9606.ENSP00000357722,9606.ENSP00000358490,9606.ENSP00000364907,…	NGFR,TGFB1,CCL1,IL2,TGFB3,ITGAV,IL1B,CD80,FGF2,CSF2,CYTL1,IL17RA,CD28,IL25,LEPR,FAS,S100A8,CD2,SYK,IL6ST,PDCD1LG2,IL34,HLA-DPB1,HLA-G,CCL18,CCL15
GO:0002821	Positive regulation of adaptive immune response	6	106	1.54	3.14e-06	9606.ENSP00000221930,9606.ENSP00000226730,9606.ENSP00000263341,9606.ENSP00000264246,9606.ENSP00000324890,9606.ENSP00000370698	TGFB1,IL2,IL1B,CD80,CD28,IL6ST
GO:0045597	Positive regulation of cell differentiation	12	993	0.87	3.43e-06	9606.ENSP00000172229,9606.ENSP00000221930,9606.ENSP00000226730,9606.ENSP00000238682,9606.ENSP00000263341,9606.ENSP00000264246,9606.ENSP00000264498,9606.ENSP00000296871,9606.ENSP00000364907,9606.ENSP00000370698,9606.ENSP00000397863,9606.ENSP00000412927	NGFR,TGFB1,IL2,TGFB3,IL1B,CD80,FGF2,CSF2,SYK,IL6ST,IL34,HLA-G
GO:0009966	Regulation of signal transduction	19	3107	0.57	3.58e-06	9606.ENSP00000172229,9606.ENSP00000221930,9606.ENSP00000225842,9606.ENSP00000226730,9606.ENSP00000238682,9606.ENSP00000261023,9606.ENSP00000263341,9606.ENSP00000264246,9606.ENSP00000264498,9606.ENSP00000296871,9606.ENSP00000324890,9606.ENSP00000347979,9606.ENSP00000357722,9606.ENSP00000364907,9606.ENSP00000370698,9606.ENSP00000397863,9606.ENSP00000412927,9606.ENSP00000479955,9606.ENSP00000484078	NGFR,TGFB1,CCL1,IL2,TGFB3,ITGAV,IL1B,CD80,FGF2,CSF2,CD28,FAS,S100A8,SYK,IL6ST,IL34,HLA-G,CCL18,CCL15
GO:0050731	Positive regulation of peptidyl-tyrosine phosphorylation	7	196	1.34	3.89e-06	9606.ENSP00000221930,9606.ENSP00000226730,9606.ENSP00000264246,9606.ENSP00000296871,9606.ENSP00000364907,9606.ENSP00000370698,9606.ENSP00000397863	TGFB1,IL2,CD80,CSF2,SYK,IL6ST,IL34
GO:1902533	Positive regulation of intracellular signal transduction	12	1041	0.85	5.32e-06	9606.ENSP00000221930,9606.ENSP00000225842,9606.ENSP00000238682,9606.ENSP00000263341,9606.ENSP00000264246,9606.ENSP00000264498,9606.ENSP00000324890,9606.ENSP00000357722,9606.ENSP00000364907,9606.ENSP00000397863,9606.ENSP00000479955,9606.ENSP00000484078	TGFB1,CCL1,TGFB3,IL1B,CD80,FGF2,CD28,S100A8,SYK,IL34,CCL18,CCL15
GO:0007159	Leukocyte cell-cell adhesion	5	56	1.74	5.45e-06	9606.ENSP00000263341,9606.ENSP00000349252,9606.ENSP00000357722,9606.ENSP00000364907,9606.ENSP00000380227	IL1B,ITGAL,S100A8,SYK,ITGA4
GO:0006952	Defense response	13	1296	0.79	6.02e-06	9606.ENSP00000221930,9606.ENSP00000225842,9606.ENSP00000263341,9606.ENSP00000320936,9606.ENSP00000328111,9606.ENSP00000349252,9606.ENSP00000357722,9606.ENSP00000364907,9606.ENSP00000397863,9606.ENSP00000408146,9606.ENSP00000412927,9606.ENSP00000479955,9606.ENSP00000484078	TGFB1,CCL1,IL1B,IL17RA,IL25,ITGAL,S100A8,SYK,IL34,HLA-DPB1,HLA-G,CCL18,CCL15
GO:0045595	Regulation of cell differentiation	15	1874	0.69	7.16e-06	9606.ENSP00000172229,9606.ENSP00000221930,9606.ENSP00000226730,9606.ENSP00000238682,9606.ENSP00000261023,9606.ENSP00000263341,9606.ENSP00000264246,9606.ENSP00000264498,9606.ENSP00000296871,9606.ENSP00000324890,9606.ENSP00000358490,9606.ENSP00000364907,9606.ENSP00000370698,9606.ENSP00000397863,9606.ENSP00000412927	NGFR,TGFB1,IL2,TGFB3,ITGAV,IL1B,CD80,FGF2,CSF2,CD28,CD2,SYK,IL6ST,IL34,HLA-G
GO:0001775	Cell activation	12	1075	0.83	7.22e-06	9606.ENSP00000226730,9606.ENSP00000261023,9606.ENSP00000263341,9606.ENSP00000296871,9606.ENSP00000320936,9606.ENSP00000324890,9606.ENSP00000330393,9606.ENSP00000349252,9606.ENSP00000357722,9606.ENSP00000358490,9606.ENSP00000364907,9606.ENSP00000380227	IL2,ITGAV,IL1B,CSF2,IL17RA,CD28,LEPR,ITGAL,S100A8,CD2,SYK,ITGA4
GO:0002699	Positive regulation of immune effector process	7	223	1.28	8.2e-06	9606.ENSP00000221930,9606.ENSP00000226730,9606.ENSP00000263341,9606.ENSP00000264246,9606.ENSP00000324890,9606.ENSP00000364907,9606.ENSP00000412927	TGFB1,IL2,IL1B,CD80,CD28,SYK,HLA-G
GO:0002705	Positive regulation of leukocyte mediated immunity	6	137	1.43	1.17e-05	9606.ENSP00000221930,9606.ENSP00000226730,9606.ENSP00000263341,9606.ENSP00000324890,9606.ENSP00000364907,9606.ENSP00000412927	TGFB1,IL2,IL1B,CD28,SYK,HLA-G
GO:0051094	Positive regulation of developmental process	13	1389	0.76	1.28e-05	9606.ENSP00000172229,9606.ENSP00000221930,9606.ENSP00000226730,9606.ENSP00000238682,9606.ENSP00000263341,9606.ENSP00000264246,9606.ENSP00000264498,9606.ENSP00000296871,9606.ENSP00000324890,9606.ENSP00000364907,9606.ENSP00000370698,9606.ENSP00000397863,9606.ENSP00000412927	NGFR,TGFB1,IL2,TGFB3,IL1B,CD80,FGF2,CSF2,CD28,SYK,IL6ST,IL34,HLA-G
GO:0000165	MAPK cascade	8	370	1.12	1.36e-05	9606.ENSP00000221930,9606.ENSP00000226730,9606.ENSP00000261023,9606.ENSP00000263341,9606.ENSP00000264498,9606.ENSP00000296871,9606.ENSP00000364907,9606.ENSP00000384053	TGFB1,IL2,ITGAV,IL1B,FGF2,CSF2,SYK,CSF2RB
GO:0010941	Regulation of cell death	14	1696	0.7	1.58e-05	9606.ENSP00000172229,9606.ENSP00000226730,9606.ENSP00000238682,9606.ENSP00000261023,9606.ENSP00000263341,9606.ENSP00000264498,9606.ENSP00000296871,9606.ENSP00000324890,9606.ENSP00000347979,9606.ENSP00000357722,9606.ENSP00000364907,9606.ENSP00000370698,9606.ENSP00000380227,9606.ENSP00000412927	NGFR,IL2,TGFB3,ITGAV,IL1B,FGF2,CSF2,CD28,FAS,S100A8,SYK,IL6ST,ITGA4,HLA-G
GO:0043408	Regulation of mapk cascade	10	725	0.93	1.68e-05	9606.ENSP00000221930,9606.ENSP00000225842,9606.ENSP00000238682,9606.ENSP00000263341,9606.ENSP00000264498,9606.ENSP00000347979,9606.ENSP00000364907,9606.ENSP00000397863,9606.ENSP00000479955,9606.ENSP00000484078	TGFB1,CCL1,TGFB3,IL1B,FGF2,FAS,SYK,IL34,CCL18,CCL15
GO:0043410	Positive regulation of mapk cascade	9	543	1.01	1.73e-05	9606.ENSP00000221930,9606.ENSP00000225842,9606.ENSP00000238682,9606.ENSP00000263341,9606.ENSP00000264498,9606.ENSP00000364907,9606.ENSP00000397863,9606.ENSP00000479955,9606.ENSP00000484078	TGFB1,CCL1,TGFB3,IL1B,FGF2,SYK,IL34,CCL18,CCL15
GO:0002822	Regulation of adaptive immune response based on somatic recombination of immune receptors built from immunoglobulin superfamily domains	6	150	1.39	1.84e-05	9606.ENSP00000221930,9606.ENSP00000226730,9606.ENSP00000263341,9606.ENSP00000264246,9606.ENSP00000324890,9606.ENSP00000412927	TGFB1,IL2,IL1B,CD80,CD28,HLA-G
GO:0010468	Regulation of gene expression	22	4813	0.45	1.89e-05	9606.ENSP00000172229,9606.ENSP00000221930,9606.ENSP00000225842,9606.ENSP00000226730,9606.ENSP00000238682,9606.ENSP00000261023,9606.ENSP00000263341,9606.ENSP00000264246,9606.ENSP00000264498,9606.ENSP00000296871,9606.ENSP00000303550,9606.ENSP00000320936,9606.ENSP00000324890,9606.ENSP00000328111,9606.ENSP00000357722,9606.ENSP00000358490,9606.ENSP00000364907,9606.ENSP00000370698,9606.ENSP00000380855,…	NGFR,TGFB1,CCL1,IL2,TGFB3,ITGAV,IL1B,CD80,FGF2,CSF2,CYTL1,IL17RA,CD28,IL25,S100A8,CD2,SYK,IL6ST,PDCD1LG2,IL34,HLA-DPB1,HLA-G
GO:0002700	Regulation of production of molecular mediator of immune response	6	152	1.38	1.96e-05	9606.ENSP00000221930,9606.ENSP00000226730,9606.ENSP00000238682,9606.ENSP00000263341,9606.ENSP00000324890,9606.ENSP00000412927	TGFB1,IL2,TGFB3,IL1B,CD28,HLA-G
GO:0043085	Positive regulation of catalytic activity	13	1489	0.73	2.57e-05	9606.ENSP00000172229,9606.ENSP00000221930,9606.ENSP00000225842,9606.ENSP00000226730,9606.ENSP00000238682,9606.ENSP00000263341,9606.ENSP00000264498,9606.ENSP00000347979,9606.ENSP00000357722,9606.ENSP00000364907,9606.ENSP00000397863,9606.ENSP00000479955,9606.ENSP00000484078	NGFR,TGFB1,CCL1,IL2,TGFB3,IL1B,FGF2,FAS,S100A8,SYK,IL34,CCL18,CCL15
GO:0002697	Regulation of immune effector process	8	418	1.07	3.05e-05	9606.ENSP00000221930,9606.ENSP00000226730,9606.ENSP00000238682,9606.ENSP00000263341,9606.ENSP00000264246,9606.ENSP00000324890,9606.ENSP00000364907,9606.ENSP00000412927	TGFB1,IL2,TGFB3,IL1B,CD80,CD28,SYK,HLA-G
GO:1902531	Regulation of intracellular signal transduction	14	1807	0.68	3.12e-05	9606.ENSP00000221930,9606.ENSP00000225842,9606.ENSP00000238682,9606.ENSP00000263341,9606.ENSP00000264246,9606.ENSP00000264498,9606.ENSP00000324890,9606.ENSP00000347979,9606.ENSP00000357722,9606.ENSP00000364907,9606.ENSP00000397863,9606.ENSP00000412927,9606.ENSP00000479955,9606.ENSP00000484078	TGFB1,CCL1,TGFB3,IL1B,CD80,FGF2,CD28,FAS,S100A8,SYK,IL34,HLA-G,CCL18,CCL15
GO:0044093	Positive regulation of molecular function	14	1842	0.67	3.91e-05	9606.ENSP00000172229,9606.ENSP00000221930,9606.ENSP00000225842,9606.ENSP00000226730,9606.ENSP00000238682,9606.ENSP00000263341,9606.ENSP00000264498,9606.ENSP00000303550,9606.ENSP00000347979,9606.ENSP00000357722,9606.ENSP00000364907,9606.ENSP00000397863,9606.ENSP00000479955,9606.ENSP00000484078	NGFR,TGFB1,CCL1,IL2,TGFB3,IL1B,FGF2,CYTL1,FAS,S100A8,SYK,IL34,CCL18,CCL15
GO:0042981	Regulation of apoptotic process	13	1550	0.71	3.96e-05	9606.ENSP00000172229,9606.ENSP00000226730,9606.ENSP00000238682,9606.ENSP00000261023,9606.ENSP00000263341,9606.ENSP00000296871,9606.ENSP00000324890,9606.ENSP00000347979,9606.ENSP00000357722,9606.ENSP00000364907,9606.ENSP00000370698,9606.ENSP00000380227,9606.ENSP00000412927	NGFR,IL2,TGFB3,ITGAV,IL1B,CSF2,CD28,FAS,S100A8,SYK,IL6ST,ITGA4,HLA-G
GO:0045582	Positive regulation of t cell differentiation	5	89	1.54	3.96e-05	9606.ENSP00000226730,9606.ENSP00000263341,9606.ENSP00000264246,9606.ENSP00000364907,9606.ENSP00000412927	IL2,IL1B,CD80,SYK,HLA-G
GO:0050778	Positive regulation of immune response	9	607	0.96	3.96e-05	9606.ENSP00000221930,9606.ENSP00000226730,9606.ENSP00000263341,9606.ENSP00000264246,9606.ENSP00000324890,9606.ENSP00000364907,9606.ENSP00000370698,9606.ENSP00000408146,9606.ENSP00000412927	TGFB1,IL2,IL1B,CD80,CD28,SYK,IL6ST,HLA-DPB1,HLA-G
GO:0070372	Regulation of erk1 and erk2 cascade	7	292	1.17	4.08e-05	9606.ENSP00000221930,9606.ENSP00000225842,9606.ENSP00000263341,9606.ENSP00000264498,9606.ENSP00000364907,9606.ENSP00000479955,9606.ENSP00000484078	TGFB1,CCL1,IL1B,FGF2,SYK,CCL18,CCL15
GO:0097192	Extrinsic apoptotic signaling pathway in absence of ligand	4	35	1.84	4.31e-05	9606.ENSP00000226730,9606.ENSP00000261023,9606.ENSP00000263341,9606.ENSP00000347979	IL2,ITGAV,IL1B,FAS
GO:0032496	Response to lipopolysaccharide	7	313	1.14	6.26e-05	9606.ENSP00000221930,9606.ENSP00000263341,9606.ENSP00000264246,9606.ENSP00000296871,9606.ENSP00000357722,9606.ENSP00000380855,9606.ENSP00000384053	TGFB1,IL1B,CD80,CSF2,S100A8,PDCD1LG2,CSF2RB
GO:0097191	Extrinsic apoptotic signaling pathway	5	100	1.49	6.51e-05	9606.ENSP00000221930,9606.ENSP00000226730,9606.ENSP00000261023,9606.ENSP00000263341,9606.ENSP00000347979	TGFB1,IL2,ITGAV,IL1B,FAS
GO:0002520	Immune system development	9	652	0.93	6.72e-05	9606.ENSP00000221930,9606.ENSP00000226730,9606.ENSP00000296871,9606.ENSP00000324890,9606.ENSP00000328111,9606.ENSP00000330393,9606.ENSP00000364907,9606.ENSP00000380227,9606.ENSP00000412927	TGFB1,IL2,CSF2,CD28,IL25,LEPR,SYK,ITGA4,HLA-G
GO:0002824	Positive regulation of adaptive immune response based on somatic recombination of immune receptors built from immunoglobulin superfamily domains	5	101	1.48	6.73e-05	9606.ENSP00000221930,9606.ENSP00000226730,9606.ENSP00000263341,9606.ENSP00000264246,9606.ENSP00000324890	TGFB1,IL2,IL1B,CD80,CD28
GO:0002708	Positive regulation of lymphocyte mediated immunity	5	104	1.47	7.63e-05	9606.ENSP00000221930,9606.ENSP00000226730,9606.ENSP00000263341,9606.ENSP00000324890,9606.ENSP00000412927	TGFB1,IL2,IL1B,CD28,HLA-G
GO:0002702	Positive regulation of production of molecular mediator of immune response	5	105	1.46	7.93e-05	9606.ENSP00000221930,9606.ENSP00000226730,9606.ENSP00000263341,9606.ENSP00000324890,9606.ENSP00000412927	TGFB1,IL2,IL1B,CD28,HLA-G
GO:0032649	Regulation of interferon-gamma production	5	106	1.46	8.24e-05	9606.ENSP00000226730,9606.ENSP00000263341,9606.ENSP00000358490,9606.ENSP00000380855,9606.ENSP00000408146	IL2,IL1B,CD2,PDCD1LG2,HLA-DPB1
GO:0002521	Leukocyte differentiation	7	338	1.1	9.67e-05	9606.ENSP00000226730,9606.ENSP00000296871,9606.ENSP00000324890,9606.ENSP00000328111,9606.ENSP00000330393,9606.ENSP00000364907,9606.ENSP00000380227	IL2,CSF2,CD28,IL25,LEPR,SYK,ITGA4
GO:0045321	Leukocyte activation	10	929	0.82	0.00012	9606.ENSP00000226730,9606.ENSP00000261023,9606.ENSP00000296871,9606.ENSP00000324890,9606.ENSP00000330393,9606.ENSP00000349252,9606.ENSP00000357722,9606.ENSP00000358490,9606.ENSP00000364907,9606.ENSP00000380227	IL2,ITGAV,CSF2,CD28,LEPR,ITGAL,S100A8,CD2,SYK,ITGA4
GO:0030335	Positive regulation of cell migration	8	522	0.97	0.00013	9606.ENSP00000221930,9606.ENSP00000225842,9606.ENSP00000261023,9606.ENSP00000263341,9606.ENSP00000264498,9606.ENSP00000351602,9606.ENSP00000380227,9606.ENSP00000397863	TGFB1,CCL1,ITGAV,IL1B,FGF2,FUT4,ITGA4,IL34
GO:0051781	Positive regulation of cell division	5	117	1.42	0.00013	9606.ENSP00000221930,9606.ENSP00000238682,9606.ENSP00000263341,9606.ENSP00000264498,9606.ENSP00000324890	TGFB1,TGFB3,IL1B,FGF2,CD28
GO:0071216	Cellular response to biotic stimulus	6	219	1.22	0.00013	9606.ENSP00000221930,9606.ENSP00000263341,9606.ENSP00000264246,9606.ENSP00000296871,9606.ENSP00000364907,9606.ENSP00000380855	TGFB1,IL1B,CD80,CSF2,SYK,PDCD1LG2
GO:2000026	Regulation of multicellular organismal development	14	2096	0.61	0.00016	9606.ENSP00000172229,9606.ENSP00000221930,9606.ENSP00000226730,9606.ENSP00000238682,9606.ENSP00000263341,9606.ENSP00000264246,9606.ENSP00000264498,9606.ENSP00000296871,9606.ENSP00000324890,9606.ENSP00000358490,9606.ENSP00000364907,9606.ENSP00000370698,9606.ENSP00000397863,9606.ENSP00000412927	NGFR,TGFB1,IL2,TGFB3,IL1B,CD80,FGF2,CSF2,CD28,CD2,SYK,IL6ST,IL34,HLA-G
GO:0032725	Positive regulation of granulocyte macrophage colony-stimulating factor production	3	14	2.12	0.00021	9606.ENSP00000263341,9606.ENSP00000264246,9606.ENSP00000364907	IL1B,CD80,SYK
GO:0042110	T cell activation	6	243	1.18	0.00022	9606.ENSP00000226730,9606.ENSP00000324890,9606.ENSP00000330393,9606.ENSP00000349252,9606.ENSP00000358490,9606.ENSP00000364907	IL2,CD28,LEPR,ITGAL,CD2,SYK
GO:0046649	Lymphocyte activation	7	390	1.04	0.00022	9606.ENSP00000226730,9606.ENSP00000324890,9606.ENSP00000330393,9606.ENSP00000349252,9606.ENSP00000358490,9606.ENSP00000364907,9606.ENSP00000380227	IL2,CD28,LEPR,ITGAL,CD2,SYK,ITGA4
GO:0050794	Regulation of cellular process	30	10932	0.22	0.00022	9606.ENSP00000172229,9606.ENSP00000221930,9606.ENSP00000225842,9606.ENSP00000226730,9606.ENSP00000238682,9606.ENSP00000261023,9606.ENSP00000263341,9606.ENSP00000264246,9606.ENSP00000264498,9606.ENSP00000296871,9606.ENSP00000303550,9606.ENSP00000320936,9606.ENSP00000324890,9606.ENSP00000328111,9606.ENSP00000330393,9606.ENSP00000347979,9606.ENSP00000349252,9606.ENSP00000351602,9606.ENSP00000357722,…	NGFR,TGFB1,CCL1,IL2,TGFB3,ITGAV,IL1B,CD80,FGF2,CSF2,CYTL1,IL17RA,CD28,IL25,LEPR,FAS,ITGAL,FUT4,S100A8,CD2,SYK,IL6ST,ITGA4,PDCD1LG2,CSF2RB,IL34,HLA-DPB1,HLA-G,CCL18,CCL15
GO:0060548	Negative regulation of cell death	10	999	0.79	0.00022	9606.ENSP00000172229,9606.ENSP00000226730,9606.ENSP00000238682,9606.ENSP00000261023,9606.ENSP00000263341,9606.ENSP00000264498,9606.ENSP00000296871,9606.ENSP00000324890,9606.ENSP00000347979,9606.ENSP00000370698	NGFR,IL2,TGFB3,ITGAV,IL1B,FGF2,CSF2,CD28,FAS,IL6ST
GO:0010935	Regulation of macrophage cytokine production	3	15	2.09	0.00024	9606.ENSP00000221930,9606.ENSP00000238682,9606.ENSP00000412927	TGFB1,TGFB3,HLA-G
GO:0030097	Hemopoiesis	8	570	0.93	0.00024	9606.ENSP00000221930,9606.ENSP00000226730,9606.ENSP00000296871,9606.ENSP00000324890,9606.ENSP00000328111,9606.ENSP00000330393,9606.ENSP00000364907,9606.ENSP00000380227	TGFB1,IL2,CSF2,CD28,IL25,LEPR,SYK,ITGA4
GO:0009620	Response to fungus	4	61	1.6	0.00028	9606.ENSP00000320936,9606.ENSP00000328111,9606.ENSP00000357722,9606.ENSP00000364907	IL17RA,IL25,S100A8,SYK
GO:0032740	Positive regulation of interleukin-17 production	3	17	2.03	0.00033	9606.ENSP00000221930,9606.ENSP00000225842,9606.ENSP00000226730	TGFB1,CCL1,IL2
GO:0043406	Positive regulation of map kinase activity	6	265	1.14	0.00033	9606.ENSP00000221930,9606.ENSP00000238682,9606.ENSP00000263341,9606.ENSP00000264498,9606.ENSP00000364907,9606.ENSP00000397863	TGFB1,TGFB3,IL1B,FGF2,SYK,IL34
GO:0048245	Eosinophil chemotaxis	3	19	1.98	0.00044	9606.ENSP00000225842,9606.ENSP00000479955,9606.ENSP00000484078	CCL1,CCL18,CCL15
GO:0001816	Cytokine production	5	158	1.29	0.00045	9606.ENSP00000261023,9606.ENSP00000263341,9606.ENSP00000324890,9606.ENSP00000328111,9606.ENSP00000357722	ITGAV,IL1B,CD28,IL25,S100A8
GO:0032729	Positive regulation of interferon-gamma production	4	70	1.54	0.00045	9606.ENSP00000226730,9606.ENSP00000263341,9606.ENSP00000358490,9606.ENSP00000408146	IL2,IL1B,CD2,HLA-DPB1
GO:0006950	Response to stress	17	3485	0.47	0.00048	9606.ENSP00000221930,9606.ENSP00000225842,9606.ENSP00000238682,9606.ENSP00000263341,9606.ENSP00000264498,9606.ENSP00000296871,9606.ENSP00000320936,9606.ENSP00000328111,9606.ENSP00000347979,9606.ENSP00000349252,9606.ENSP00000357722,9606.ENSP00000364907,9606.ENSP00000397863,9606.ENSP00000408146,9606.ENSP00000412927,9606.ENSP00000479955,9606.ENSP00000484078	TGFB1,CCL1,TGFB3,IL1B,FGF2,CSF2,IL17RA,IL25,FAS,ITGAL,S100A8,SYK,IL34,HLA-DPB1,HLA-G,CCL18,CCL15
GO:0009617	Response to bacterium	8	634	0.89	0.00048	9606.ENSP00000221930,9606.ENSP00000263341,9606.ENSP00000264246,9606.ENSP00000296871,9606.ENSP00000357722,9606.ENSP00000364907,9606.ENSP00000380855,9606.ENSP00000384053	TGFB1,IL1B,CD80,CSF2,S100A8,SYK,PDCD1LG2,CSF2RB
GO:0014015	Positive regulation of gliogenesis	4	72	1.53	0.00048	9606.ENSP00000221930,9606.ENSP00000263341,9606.ENSP00000370698,9606.ENSP00000397863	TGFB1,IL1B,IL6ST,IL34
GO:0071346	Cellular response to interferon-gamma	5	161	1.28	0.00048	9606.ENSP00000225842,9606.ENSP00000408146,9606.ENSP00000412927,9606.ENSP00000479955,9606.ENSP00000484078	CCL1,HLA-DPB1,HLA-G,CCL18,CCL15
GO:0097190	Apoptotic signaling pathway	6	286	1.11	0.00048	9606.ENSP00000221930,9606.ENSP00000226730,9606.ENSP00000261023,9606.ENSP00000263341,9606.ENSP00000324890,9606.ENSP00000347979	TGFB1,IL2,ITGAV,IL1B,CD28,FAS
GO:0072676	Lymphocyte migration	4	74	1.52	0.00053	9606.ENSP00000225842,9606.ENSP00000349252,9606.ENSP00000479955,9606.ENSP00000484078	CCL1,ITGAL,CCL18,CCL15
GO:0034103	Regulation of tissue remodeling	4	77	1.5	0.00062	9606.ENSP00000221930,9606.ENSP00000226730,9606.ENSP00000330393,9606.ENSP00000364907	TGFB1,IL2,LEPR,SYK
GO:0050790	Regulation of catalytic activity	14	2386	0.55	0.00062	9606.ENSP00000172229,9606.ENSP00000221930,9606.ENSP00000225842,9606.ENSP00000226730,9606.ENSP00000238682,9606.ENSP00000263341,9606.ENSP00000264498,9606.ENSP00000330393,9606.ENSP00000347979,9606.ENSP00000357722,9606.ENSP00000364907,9606.ENSP00000397863,9606.ENSP00000479955,9606.ENSP00000484078	NGFR,TGFB1,CCL1,IL2,TGFB3,IL1B,FGF2,LEPR,FAS,S100A8,SYK,IL34,CCL18,CCL15
GO:0043066	Negative regulation of apoptotic process	9	893	0.79	0.00066	9606.ENSP00000172229,9606.ENSP00000226730,9606.ENSP00000238682,9606.ENSP00000261023,9606.ENSP00000263341,9606.ENSP00000296871,9606.ENSP00000324890,9606.ENSP00000347979,9606.ENSP00000370698	NGFR,IL2,TGFB3,ITGAV,IL1B,CSF2,CD28,FAS,IL6ST
GO:0098542	Defense response to other organism	9	900	0.79	0.00069	9606.ENSP00000225842,9606.ENSP00000320936,9606.ENSP00000357722,9606.ENSP00000364907,9606.ENSP00000397863,9606.ENSP00000408146,9606.ENSP00000412927,9606.ENSP00000479955,9606.ENSP00000484078	CCL1,IL17RA,S100A8,SYK,IL34,HLA-DPB1,HLA-G,CCL18,CCL15
GO:0050672	Negative regulation of lymphocyte proliferation	4	80	1.49	0.0007	9606.ENSP00000226730,9606.ENSP00000264246,9606.ENSP00000380855,9606.ENSP00000412927	IL2,CD80,PDCD1LG2,HLA-G
GO:0080134	Regulation of response to stress	11	1437	0.67	0.0007	9606.ENSP00000225842,9606.ENSP00000226730,9606.ENSP00000263341,9606.ENSP00000264498,9606.ENSP00000320936,9606.ENSP00000324890,9606.ENSP00000347979,9606.ENSP00000357722,9606.ENSP00000364907,9606.ENSP00000370698,9606.ENSP00000412927	CCL1,IL2,IL1B,FGF2,IL17RA,CD28,FAS,S100A8,SYK,IL6ST,HLA-G
GO:0006915	Apoptotic process	9	918	0.78	0.00079	9606.ENSP00000172229,9606.ENSP00000221930,9606.ENSP00000226730,9606.ENSP00000261023,9606.ENSP00000263341,9606.ENSP00000324890,9606.ENSP00000347979,9606.ENSP00000357722,9606.ENSP00000358490	NGFR,TGFB1,IL2,ITGAV,IL1B,CD28,FAS,S100A8,CD2
GO:0022408	Negative regulation of cell-cell adhesion	5	183	1.22	0.00082	9606.ENSP00000221930,9606.ENSP00000226730,9606.ENSP00000264246,9606.ENSP00000380855,9606.ENSP00000412927	TGFB1,IL2,CD80,PDCD1LG2,HLA-G
GO:0008285	Negative regulation of cell population proliferation	8	696	0.85	0.00084	9606.ENSP00000172229,9606.ENSP00000221930,9606.ENSP00000226730,9606.ENSP00000238682,9606.ENSP00000263341,9606.ENSP00000264246,9606.ENSP00000380855,9606.ENSP00000412927	NGFR,TGFB1,IL2,TGFB3,IL1B,CD80,PDCD1LG2,HLA-G
GO:0050871	Positive regulation of b cell activation	4	85	1.46	0.00084	9606.ENSP00000221930,9606.ENSP00000226730,9606.ENSP00000324890,9606.ENSP00000364907	TGFB1,IL2,CD28,SYK
GO:0071222	Cellular response to lipopolysaccharide	5	185	1.22	0.00085	9606.ENSP00000221930,9606.ENSP00000263341,9606.ENSP00000264246,9606.ENSP00000296871,9606.ENSP00000380855	TGFB1,IL1B,CD80,CSF2,PDCD1LG2
GO:0045087	Innate immune response	8	703	0.84	0.0009	9606.ENSP00000225842,9606.ENSP00000357722,9606.ENSP00000364907,9606.ENSP00000397863,9606.ENSP00000408146,9606.ENSP00000412927,9606.ENSP00000479955,9606.ENSP00000484078	CCL1,S100A8,SYK,IL34,HLA-DPB1,HLA-G,CCL18,CCL15
GO:0002793	Positive regulation of peptide secretion	5	189	1.21	0.00093	9606.ENSP00000221930,9606.ENSP00000226730,9606.ENSP00000238682,9606.ENSP00000357722,9606.ENSP00000364907	TGFB1,IL2,TGFB3,S100A8,SYK
GO:0098609	Cell-cell adhesion	7	505	0.93	0.00096	9606.ENSP00000261023,9606.ENSP00000263341,9606.ENSP00000349252,9606.ENSP00000357722,9606.ENSP00000358490,9606.ENSP00000364907,9606.ENSP00000380227	ITGAV,IL1B,ITGAL,S100A8,CD2,SYK,ITGA4
GO:0002718	Regulation of cytokine production involved in immune response	4	89	1.44	0.00097	9606.ENSP00000221930,9606.ENSP00000238682,9606.ENSP00000263341,9606.ENSP00000412927	TGFB1,TGFB3,IL1B,HLA-G
GO:0045425	Positive regulation of granulocyte macrophage colony-stimulating factor biosynthetic process	2	2	2.79	0.00097	9606.ENSP00000264246,9606.ENSP00000364907	CD80,SYK
GO:0007229	Integrin-mediated signaling pathway	4	94	1.42	0.0011	9606.ENSP00000261023,9606.ENSP00000349252,9606.ENSP00000364907,9606.ENSP00000380227	ITGAV,ITGAL,SYK,ITGA4
GO:0010575	Positive regulation of vascular endothelial growth factor production	3	28	1.82	0.0011	9606.ENSP00000221930,9606.ENSP00000263341,9606.ENSP00000370698	TGFB1,IL1B,IL6ST
GO:0045830	Positive regulation of isotype switching	3	28	1.82	0.0011	9606.ENSP00000221930,9606.ENSP00000226730,9606.ENSP00000324890	TGFB1,IL2,CD28
GO:0051047	Positive regulation of secretion	6	340	1.03	0.0011	9606.ENSP00000221930,9606.ENSP00000226730,9606.ENSP00000238682,9606.ENSP00000263341,9606.ENSP00000357722,9606.ENSP00000364907	TGFB1,IL2,TGFB3,IL1B,S100A8,SYK
GO:0045589	Regulation of regulatory t cell differentiation	3	30	1.79	0.0012	9606.ENSP00000226730,9606.ENSP00000324890,9606.ENSP00000412927	IL2,CD28,HLA-G
GO:0046634	Regulation of alpha-beta t cell activation	4	96	1.41	0.0012	9606.ENSP00000226730,9606.ENSP00000264246,9606.ENSP00000324890,9606.ENSP00000364907	IL2,CD80,CD28,SYK
GO:0030212	Hyaluronan metabolic process	3	31	1.77	0.0013	9606.ENSP00000221930,9606.ENSP00000263341,9606.ENSP00000264498	TGFB1,IL1B,FGF2
GO:0009968	Negative regulation of signal transduction	10	1271	0.68	0.0014	9606.ENSP00000172229,9606.ENSP00000221930,9606.ENSP00000238682,9606.ENSP00000261023,9606.ENSP00000263341,9606.ENSP00000264498,9606.ENSP00000296871,9606.ENSP00000347979,9606.ENSP00000370698,9606.ENSP00000412927	NGFR,TGFB1,TGFB3,ITGAV,IL1B,FGF2,CSF2,FAS,IL6ST,HLA-G
GO:0032743	Positive regulation of interleukin-2 production	3	32	1.76	0.0014	9606.ENSP00000263341,9606.ENSP00000264246,9606.ENSP00000324890	IL1B,CD80,CD28
GO:0070374	Positive regulation of erk1 and erk2 cascade	5	209	1.17	0.0014	9606.ENSP00000221930,9606.ENSP00000225842,9606.ENSP00000264498,9606.ENSP00000479955,9606.ENSP00000484078	TGFB1,CCL1,FGF2,CCL18,CCL15
GO:1901700	Response to oxygen-containing compound	11	1567	0.63	0.0014	9606.ENSP00000172229,9606.ENSP00000221930,9606.ENSP00000226730,9606.ENSP00000238682,9606.ENSP00000263341,9606.ENSP00000264246,9606.ENSP00000296871,9606.ENSP00000357722,9606.ENSP00000380227,9606.ENSP00000380855,9606.ENSP00000384053	NGFR,TGFB1,IL2,TGFB3,IL1B,CD80,CSF2,S100A8,ITGA4,PDCD1LG2,CSF2RB
GO:0002791	Regulation of peptide secretion	6	363	1	0.0015	9606.ENSP00000221930,9606.ENSP00000226730,9606.ENSP00000238682,9606.ENSP00000263341,9606.ENSP00000357722,9606.ENSP00000364907	TGFB1,IL2,TGFB3,IL1B,S100A8,SYK
GO:0051345	Positive regulation of hydrolase activity	8	772	0.8	0.0015	9606.ENSP00000172229,9606.ENSP00000225842,9606.ENSP00000264498,9606.ENSP00000347979,9606.ENSP00000357722,9606.ENSP00000364907,9606.ENSP00000479955,9606.ENSP00000484078	NGFR,CCL1,FGF2,FAS,S100A8,SYK,CCL18,CCL15
GO:0051171	Regulation of nitrogen compound metabolic process	21	5836	0.34	0.0017	9606.ENSP00000172229,9606.ENSP00000221930,9606.ENSP00000225842,9606.ENSP00000226730,9606.ENSP00000238682,9606.ENSP00000261023,9606.ENSP00000263341,9606.ENSP00000264246,9606.ENSP00000264498,9606.ENSP00000296871,9606.ENSP00000303550,9606.ENSP00000324890,9606.ENSP00000328111,9606.ENSP00000330393,9606.ENSP00000347979,9606.ENSP00000357722,9606.ENSP00000364907,9606.ENSP00000370698,9606.ENSP00000397863,…	NGFR,TGFB1,CCL1,IL2,TGFB3,ITGAV,IL1B,CD80,FGF2,CSF2,CYTL1,CD28,IL25,LEPR,FAS,S100A8,SYK,IL6ST,IL34,CCL18,CCL15
GO:2001237	Negative regulation of extrinsic apoptotic signaling pathway	4	106	1.36	0.0017	9606.ENSP00000261023,9606.ENSP00000263341,9606.ENSP00000296871,9606.ENSP00000347979	ITGAV,IL1B,CSF2,FAS
GO:0034113	Heterotypic cell-cell adhesion	3	36	1.71	0.0019	9606.ENSP00000261023,9606.ENSP00000358490,9606.ENSP00000380227	ITGAV,CD2,ITGA4
GO:0048585	Negative regulation of response to stimulus	11	1636	0.61	0.0019	9606.ENSP00000172229,9606.ENSP00000221930,9606.ENSP00000226730,9606.ENSP00000238682,9606.ENSP00000261023,9606.ENSP00000263341,9606.ENSP00000264498,9606.ENSP00000296871,9606.ENSP00000347979,9606.ENSP00000370698,9606.ENSP00000412927	NGFR,TGFB1,IL2,TGFB3,ITGAV,IL1B,FGF2,CSF2,FAS,IL6ST,HLA-G
GO:0051896	Regulation of protein kinase b signaling	5	226	1.13	0.0019	9606.ENSP00000221930,9606.ENSP00000264246,9606.ENSP00000264498,9606.ENSP00000324890,9606.ENSP00000412927	TGFB1,CD80,FGF2,CD28,HLA-G
GO:0038156	interleukin-3-mediated signaling pathway	2	4	2.49	0.0021	9606.ENSP00000364907,9606.ENSP00000384053	SYK,CSF2RB
GO:0048731	System development	18	4426	0.4	0.0022	9606.ENSP00000172229,9606.ENSP00000221930,9606.ENSP00000226730,9606.ENSP00000238682,9606.ENSP00000261023,9606.ENSP00000263341,9606.ENSP00000264498,9606.ENSP00000296871,9606.ENSP00000303550,9606.ENSP00000324890,9606.ENSP00000328111,9606.ENSP00000330393,9606.ENSP00000357722,9606.ENSP00000364907,9606.ENSP00000370698,9606.ENSP00000380227,9606.ENSP00000397863,9606.ENSP00000412927	NGFR,TGFB1,IL2,TGFB3,ITGAV,IL1B,FGF2,CSF2,CYTL1,CD28,IL25,LEPR,S100A8,SYK,IL6ST,ITGA4,IL34,HLA-G
GO:0032879	Regulation of localization	14	2740	0.49	0.0024	9606.ENSP00000172229,9606.ENSP00000221930,9606.ENSP00000225842,9606.ENSP00000226730,9606.ENSP00000238682,9606.ENSP00000261023,9606.ENSP00000263341,9606.ENSP00000264498,9606.ENSP00000330393,9606.ENSP00000351602,9606.ENSP00000357722,9606.ENSP00000364907,9606.ENSP00000380227,9606.ENSP00000397863	NGFR,TGFB1,CCL1,IL2,TGFB3,ITGAV,IL1B,FGF2,LEPR,FUT4,S100A8,SYK,ITGA4,IL34
GO:0042592	Homeostatic process	11	1676	0.6	0.0024	9606.ENSP00000172229,9606.ENSP00000225842,9606.ENSP00000226730,9606.ENSP00000261023,9606.ENSP00000263341,9606.ENSP00000264498,9606.ENSP00000303550,9606.ENSP00000330393,9606.ENSP00000347979,9606.ENSP00000357722,9606.ENSP00000484078	NGFR,CCL1,IL2,ITGAV,IL1B,FGF2,CYTL1,LEPR,FAS,S100A8,CCL15
GO:0050868	Negative regulation of t cell activation	4	117	1.32	0.0024	9606.ENSP00000226730,9606.ENSP00000264246,9606.ENSP00000380855,9606.ENSP00000412927	IL2,CD80,PDCD1LG2,HLA-G
GO:0030098	Lymphocyte differentiation	5	242	1.1	0.0025	9606.ENSP00000226730,9606.ENSP00000324890,9606.ENSP00000330393,9606.ENSP00000364907,9606.ENSP00000380227	IL2,CD28,LEPR,SYK,ITGA4
GO:1902895	Positive regulation of pri-mirna transcription by rna polymerase ii	3	40	1.66	0.0025	9606.ENSP00000172229,9606.ENSP00000221930,9606.ENSP00000264498	NGFR,TGFB1,FGF2
GO:2001233	Regulation of apoptotic signaling pathway	6	409	0.95	0.0026	9606.ENSP00000172229,9606.ENSP00000261023,9606.ENSP00000263341,9606.ENSP00000296871,9606.ENSP00000347979,9606.ENSP00000357722	NGFR,ITGAV,IL1B,CSF2,FAS,S100A8
GO:0002698	Negative regulation of immune effector process	4	125	1.29	0.0028	9606.ENSP00000221930,9606.ENSP00000226730,9606.ENSP00000238682,9606.ENSP00000412927	TGFB1,IL2,TGFB3,HLA-G
GO:0010936	Negative regulation of macrophage cytokine production	2	5	2.39	0.0028	9606.ENSP00000221930,9606.ENSP00000238682	TGFB1,TGFB3
GO:0032747	Positive regulation of interleukin-23 production	2	5	2.39	0.0028	9606.ENSP00000296871,9606.ENSP00000320936	CSF2,IL17RA
GO:0043932	Ossification involved in bone remodeling	2	5	2.39	0.0028	9606.ENSP00000221930,9606.ENSP00000238682	TGFB1,TGFB3
GO:0080090	Regulation of primary metabolic process	21	6032	0.33	0.0028	9606.ENSP00000172229,9606.ENSP00000221930,9606.ENSP00000225842,9606.ENSP00000226730,9606.ENSP00000238682,9606.ENSP00000261023,9606.ENSP00000263341,9606.ENSP00000264246,9606.ENSP00000264498,9606.ENSP00000296871,9606.ENSP00000303550,9606.ENSP00000324890,9606.ENSP00000328111,9606.ENSP00000330393,9606.ENSP00000347979,9606.ENSP00000357722,9606.ENSP00000364907,9606.ENSP00000370698,9606.ENSP00000397863,…	NGFR,TGFB1,CCL1,IL2,TGFB3,ITGAV,IL1B,CD80,FGF2,CSF2,CYTL1,CD28,IL25,LEPR,FAS,S100A8,SYK,IL6ST,IL34,CCL18,CCL15
GO:0002548	Monocyte chemotaxis	3	43	1.63	0.0029	9606.ENSP00000225842,9606.ENSP00000479955,9606.ENSP00000484078	CCL1,CCL18,CCL15
GO:0033674	Positive regulation of kinase activity	7	624	0.84	0.0029	9606.ENSP00000221930,9606.ENSP00000226730,9606.ENSP00000238682,9606.ENSP00000263341,9606.ENSP00000264498,9606.ENSP00000364907,9606.ENSP00000397863	TGFB1,IL2,TGFB3,IL1B,FGF2,SYK,IL34
GO:0033993	Response to lipid	8	858	0.76	0.0029	9606.ENSP00000221930,9606.ENSP00000238682,9606.ENSP00000263341,9606.ENSP00000264246,9606.ENSP00000296871,9606.ENSP00000357722,9606.ENSP00000380855,9606.ENSP00000384053	TGFB1,TGFB3,IL1B,CD80,CSF2,S100A8,PDCD1LG2,CSF2RB
GO:0045687	Positive regulation of glial cell differentiation	3	43	1.63	0.0029	9606.ENSP00000221930,9606.ENSP00000370698,9606.ENSP00000397863	TGFB1,IL6ST,IL34
GO:0010718	Positive regulation of epithelial to mesenchymal transition	3	47	1.59	0.0036	9606.ENSP00000221930,9606.ENSP00000238682,9606.ENSP00000263341	TGFB1,TGFB3,IL1B
GO:0030154	Cell differentiation	16	3702	0.42	0.0036	9606.ENSP00000172229,9606.ENSP00000221930,9606.ENSP00000226730,9606.ENSP00000261023,9606.ENSP00000263341,9606.ENSP00000264498,9606.ENSP00000296871,9606.ENSP00000303550,9606.ENSP00000324890,9606.ENSP00000328111,9606.ENSP00000330393,9606.ENSP00000357722,9606.ENSP00000364907,9606.ENSP00000370698,9606.ENSP00000380227,9606.ENSP00000397863	NGFR,TGFB1,IL2,ITGAV,IL1B,FGF2,CSF2,CYTL1,CD28,IL25,LEPR,S100A8,SYK,IL6ST,ITGA4,IL34
GO:0043280	Positive regulation of cysteine-type endopeptidase activity involved in apoptotic process	4	136	1.25	0.0037	9606.ENSP00000172229,9606.ENSP00000347979,9606.ENSP00000357722,9606.ENSP00000364907	NGFR,FAS,S100A8,SYK
GO:0043065	Positive regulation of apoptotic process	7	660	0.81	0.0039	9606.ENSP00000172229,9606.ENSP00000238682,9606.ENSP00000347979,9606.ENSP00000357722,9606.ENSP00000364907,9606.ENSP00000380227,9606.ENSP00000412927	NGFR,TGFB3,FAS,S100A8,SYK,ITGA4,HLA-G
GO:0002683	Negative regulation of immune system process	6	450	0.91	0.004	9606.ENSP00000221930,9606.ENSP00000226730,9606.ENSP00000238682,9606.ENSP00000264246,9606.ENSP00000380855,9606.ENSP00000412927	TGFB1,IL2,TGFB3,CD80,PDCD1LG2,HLA-G
GO:0048247	Lymphocyte chemotaxis	3	50	1.56	0.0042	9606.ENSP00000225842,9606.ENSP00000479955,9606.ENSP00000484078	CCL1,CCL18,CCL15
GO:0030217	T cell differentiation	4	142	1.24	0.0043	9606.ENSP00000226730,9606.ENSP00000324890,9606.ENSP00000330393,9606.ENSP00000364907	IL2,CD28,LEPR,SYK
GO:0031323	Regulation of cellular metabolic process	21	6239	0.31	0.0043	9606.ENSP00000172229,9606.ENSP00000221930,9606.ENSP00000225842,9606.ENSP00000226730,9606.ENSP00000238682,9606.ENSP00000261023,9606.ENSP00000263341,9606.ENSP00000264246,9606.ENSP00000264498,9606.ENSP00000296871,9606.ENSP00000303550,9606.ENSP00000324890,9606.ENSP00000328111,9606.ENSP00000330393,9606.ENSP00000347979,9606.ENSP00000357722,9606.ENSP00000364907,9606.ENSP00000370698,9606.ENSP00000397863,…	NGFR,TGFB1,CCL1,IL2,TGFB3,ITGAV,IL1B,CD80,FGF2,CSF2,CYTL1,CD28,IL25,LEPR,FAS,S100A8,SYK,IL6ST,IL34,CCL18,CCL15
GO:0090287	Regulation of cellular response to growth factor stimulus	5	280	1.04	0.0043	9606.ENSP00000172229,9606.ENSP00000221930,9606.ENSP00000238682,9606.ENSP00000263341,9606.ENSP00000264498	NGFR,TGFB1,TGFB3,IL1B,FGF2
GO:0002687	Positive regulation of leukocyte migration	4	144	1.23	0.0044	9606.ENSP00000225842,9606.ENSP00000351602,9606.ENSP00000380227,9606.ENSP00000397863	CCL1,FUT4,ITGA4,IL34
GO:0007155	Cell adhesion	8	925	0.72	0.0045	9606.ENSP00000226730,9606.ENSP00000261023,9606.ENSP00000263341,9606.ENSP00000349252,9606.ENSP00000357722,9606.ENSP00000358490,9606.ENSP00000364907,9606.ENSP00000380227	IL2,ITGAV,IL1B,ITGAL,S100A8,CD2,SYK,ITGA4
GO:0050921	Positive regulation of chemotaxis	4	147	1.22	0.0047	9606.ENSP00000221930,9606.ENSP00000225842,9606.ENSP00000264498,9606.ENSP00000397863	TGFB1,CCL1,FGF2,IL34
GO:0072503	Cellular divalent inorganic cation homeostasis	6	473	0.89	0.0049	9606.ENSP00000225842,9606.ENSP00000226730,9606.ENSP00000261023,9606.ENSP00000264498,9606.ENSP00000357722,9606.ENSP00000484078	CCL1,IL2,ITGAV,FGF2,S100A8,CCL15
GO:0031295	T cell costimulation	3	55	1.52	0.0052	9606.ENSP00000264246,9606.ENSP00000324890,9606.ENSP00000380855	CD80,CD28,PDCD1LG2
GO:0032757	Positive regulation of interleukin-8 production	3	55	1.52	0.0052	9606.ENSP00000263341,9606.ENSP00000358490,9606.ENSP00000364907	IL1B,CD2,SYK
GO:0050769	Positive regulation of neurogenesis	6	479	0.88	0.0052	9606.ENSP00000172229,9606.ENSP00000221930,9606.ENSP00000226730,9606.ENSP00000263341,9606.ENSP00000370698,9606.ENSP00000397863	NGFR,TGFB1,IL2,IL1B,IL6ST,IL34
GO:0097400	interleukin-17-mediated signaling pathway	2	8	2.18	0.0052	9606.ENSP00000320936,9606.ENSP00000328111	IL17RA,IL25
GO:1903238	Positive regulation of leukocyte tethering or rolling	2	8	2.18	0.0052	9606.ENSP00000351602,9606.ENSP00000380227	FUT4,ITGA4
GO:0050777	Negative regulation of immune response	4	154	1.2	0.0053	9606.ENSP00000221930,9606.ENSP00000226730,9606.ENSP00000238682,9606.ENSP00000412927	TGFB1,IL2,TGFB3,HLA-G
GO:0032653	Regulation of interleukin-10 production	3	57	1.51	0.0054	9606.ENSP00000324890,9606.ENSP00000364907,9606.ENSP00000380855	CD28,SYK,PDCD1LG2
GO:0000187	Activation of mapk activity	4	157	1.19	0.0056	9606.ENSP00000238682,9606.ENSP00000263341,9606.ENSP00000264498,9606.ENSP00000364907	TGFB3,IL1B,FGF2,SYK
GO:0045944	Positive regulation of transcription by rna polymerase ii	9	1253	0.64	0.0057	9606.ENSP00000172229,9606.ENSP00000221930,9606.ENSP00000226730,9606.ENSP00000238682,9606.ENSP00000263341,9606.ENSP00000264498,9606.ENSP00000303550,9606.ENSP00000324890,9606.ENSP00000328111	NGFR,TGFB1,IL2,TGFB3,IL1B,FGF2,CYTL1,CD28,IL25
GO:0090288	Negative regulation of cellular response to growth factor stimulus	4	158	1.19	0.0057	9606.ENSP00000172229,9606.ENSP00000221930,9606.ENSP00000238682,9606.ENSP00000264498	NGFR,TGFB1,TGFB3,FGF2
GO:0007167	Enzyme linked receptor protein signaling pathway	7	720	0.77	0.0059	9606.ENSP00000172229,9606.ENSP00000221930,9606.ENSP00000238682,9606.ENSP00000261023,9606.ENSP00000264498,9606.ENSP00000364907,9606.ENSP00000370698	NGFR,TGFB1,TGFB3,ITGAV,FGF2,SYK,IL6ST
GO:0010557	Positive regulation of macromolecule biosynthetic process	11	1906	0.55	0.0059	9606.ENSP00000172229,9606.ENSP00000221930,9606.ENSP00000226730,9606.ENSP00000238682,9606.ENSP00000263341,9606.ENSP00000264246,9606.ENSP00000264498,9606.ENSP00000303550,9606.ENSP00000324890,9606.ENSP00000328111,9606.ENSP00000364907	NGFR,TGFB1,IL2,TGFB3,IL1B,CD80,FGF2,CYTL1,CD28,IL25,SYK
GO:0001568	Blood vessel development	6	500	0.87	0.0061	9606.ENSP00000172229,9606.ENSP00000221930,9606.ENSP00000261023,9606.ENSP00000264498,9606.ENSP00000330393,9606.ENSP00000364907	NGFR,TGFB1,ITGAV,FGF2,LEPR,SYK
GO:1903532	Positive regulation of secretion by cell	5	312	0.99	0.0062	9606.ENSP00000221930,9606.ENSP00000226730,9606.ENSP00000238682,9606.ENSP00000263341,9606.ENSP00000364907	TGFB1,IL2,TGFB3,IL1B,SYK
GO:0045893	Positive regulation of transcription, dna-templated	10	1587	0.59	0.0063	9606.ENSP00000172229,9606.ENSP00000221930,9606.ENSP00000226730,9606.ENSP00000238682,9606.ENSP00000263341,9606.ENSP00000264246,9606.ENSP00000264498,9606.ENSP00000303550,9606.ENSP00000324890,9606.ENSP00000328111	NGFR,TGFB1,IL2,TGFB3,IL1B,CD80,FGF2,CYTL1,CD28,IL25
GO:0046635	Positive regulation of alpha-beta t cell activation	3	61	1.48	0.0063	9606.ENSP00000264246,9606.ENSP00000324890,9606.ENSP00000364907	CD80,CD28,SYK
GO:0002250	Adaptive immune response	5	317	0.98	0.0066	9606.ENSP00000226730,9606.ENSP00000364907,9606.ENSP00000380855,9606.ENSP00000408146,9606.ENSP00000412927	IL2,SYK,PDCD1LG2,HLA-DPB1,HLA-G
GO:0051336	Regulation of hydrolase activity	9	1284	0.63	0.0066	9606.ENSP00000172229,9606.ENSP00000225842,9606.ENSP00000264498,9606.ENSP00000330393,9606.ENSP00000347979,9606.ENSP00000357722,9606.ENSP00000364907,9606.ENSP00000479955,9606.ENSP00000484078	NGFR,CCL1,FGF2,LEPR,FAS,S100A8,SYK,CCL18,CCL15
GO:0050714	Positive regulation of protein secretion	4	167	1.17	0.0067	9606.ENSP00000221930,9606.ENSP00000226730,9606.ENSP00000238682,9606.ENSP00000364907	TGFB1,IL2,TGFB3,SYK
GO:0046637	Regulation of alpha-beta t cell differentiation	3	63	1.46	0.0068	9606.ENSP00000226730,9606.ENSP00000264246,9606.ENSP00000364907	IL2,CD80,SYK
GO:0048304	Positive regulation of isotype switching to igg isotypes	2	10	2.09	0.0068	9606.ENSP00000226730,9606.ENSP00000324890	IL2,CD28
GO:0071639	Positive regulation of monocyte chemotactic protein-1 production	2	10	2.09	0.0068	9606.ENSP00000263341,9606.ENSP00000364907	IL1B,SYK
GO:0065009	Regulation of molecular function	18	4913	0.35	0.0069	9606.ENSP00000172229,9606.ENSP00000221930,9606.ENSP00000225842,9606.ENSP00000226730,9606.ENSP00000238682,9606.ENSP00000263341,9606.ENSP00000264498,9606.ENSP00000296871,9606.ENSP00000303550,9606.ENSP00000328111,9606.ENSP00000330393,9606.ENSP00000347979,9606.ENSP00000357722,9606.ENSP00000364907,9606.ENSP00000380227,9606.ENSP00000397863,9606.ENSP00000479955,9606.ENSP00000484078	NGFR,TGFB1,CCL1,IL2,TGFB3,IL1B,FGF2,CSF2,CYTL1,IL25,LEPR,FAS,S100A8,SYK,ITGA4,IL34,CCL18,CCL15
GO:0051897	Positive regulation of protein kinase b signaling	4	170	1.16	0.0071	9606.ENSP00000221930,9606.ENSP00000264246,9606.ENSP00000264498,9606.ENSP00000324890	TGFB1,CD80,FGF2,CD28
GO:0055082	Cellular chemical homeostasis	7	753	0.75	0.0073	9606.ENSP00000172229,9606.ENSP00000225842,9606.ENSP00000226730,9606.ENSP00000261023,9606.ENSP00000264498,9606.ENSP00000357722,9606.ENSP00000484078	NGFR,CCL1,IL2,ITGAV,FGF2,S100A8,CCL15
GO:0042130	Negative regulation of t cell proliferation	3	66	1.44	0.0076	9606.ENSP00000264246,9606.ENSP00000380855,9606.ENSP00000412927	CD80,PDCD1LG2,HLA-G
GO:0071347	Cellular response to interleukin-1	4	174	1.15	0.0076	9606.ENSP00000225842,9606.ENSP00000263341,9606.ENSP00000479955,9606.ENSP00000484078	CCL1,IL1B,CCL18,CCL15
GO:0038110	interleukin-2-mediated signaling pathway	2	11	2.05	0.0078	9606.ENSP00000226730,9606.ENSP00000364907	IL2,SYK
GO:0050708	Regulation of protein secretion	5	333	0.96	0.0079	9606.ENSP00000221930,9606.ENSP00000226730,9606.ENSP00000238682,9606.ENSP00000263341,9606.ENSP00000364907	TGFB1,IL2,TGFB3,IL1B,SYK
GO:0042531	Positive regulation of tyrosine phosphorylation of stat protein	3	68	1.43	0.0081	9606.ENSP00000226730,9606.ENSP00000296871,9606.ENSP00000370698	IL2,CSF2,IL6ST
GO:0009987	Cellular process	32	15024	0.11	0.0083	9606.ENSP00000172229,9606.ENSP00000221930,9606.ENSP00000225842,9606.ENSP00000226730,9606.ENSP00000238682,9606.ENSP00000261023,9606.ENSP00000263341,9606.ENSP00000264246,9606.ENSP00000264498,9606.ENSP00000296871,9606.ENSP00000303550,9606.ENSP00000320936,9606.ENSP00000324890,9606.ENSP00000328111,9606.ENSP00000330393,9606.ENSP00000347979,9606.ENSP00000349252,9606.ENSP00000351602,9606.ENSP00000357722,…	NGFR,TGFB1,CCL1,IL2,TGFB3,ITGAV,IL1B,CD80,FGF2,CSF2,CYTL1,IL17RA,CD28,IL25,LEPR,FAS,ITGAL,FUT4,S100A8,CD2,SYK,IL6ST,ITGA4,PDCD1LG2,CSF2RB,IL34,HLA-DPB1,HLA-G,GYPB,CYP4F8,CCL18,CCL15
GO:0030198	Extracellular matrix organization	5	338	0.96	0.0084	9606.ENSP00000221930,9606.ENSP00000261023,9606.ENSP00000264498,9606.ENSP00000349252,9606.ENSP00000380227	TGFB1,ITGAV,FGF2,ITGAL,ITGA4
GO:0016032	Viral process	7	776	0.74	0.0085	9606.ENSP00000225842,9606.ENSP00000261023,9606.ENSP00000264246,9606.ENSP00000324890,9606.ENSP00000349252,9606.ENSP00000364907,9606.ENSP00000370698	CCL1,ITGAV,CD80,CD28,ITGAL,SYK,IL6ST
GO:0031328	Positive regulation of cellular biosynthetic process	11	2005	0.53	0.0085	9606.ENSP00000172229,9606.ENSP00000221930,9606.ENSP00000226730,9606.ENSP00000238682,9606.ENSP00000263341,9606.ENSP00000264246,9606.ENSP00000264498,9606.ENSP00000303550,9606.ENSP00000324890,9606.ENSP00000328111,9606.ENSP00000364907	NGFR,TGFB1,IL2,TGFB3,IL1B,CD80,FGF2,CYTL1,CD28,IL25,SYK
GO:0070486	Leukocyte aggregation	2	12	2.01	0.0088	9606.ENSP00000263341,9606.ENSP00000357722	IL1B,S100A8
GO:0051222	Positive regulation of protein transport	5	352	0.94	0.0096	9606.ENSP00000221930,9606.ENSP00000226730,9606.ENSP00000238682,9606.ENSP00000263341,9606.ENSP00000364907	TGFB1,IL2,TGFB3,IL1B,SYK
GO:0006875	Cellular metal ion homeostasis	6	565	0.81	0.0103	9606.ENSP00000225842,9606.ENSP00000226730,9606.ENSP00000261023,9606.ENSP00000264498,9606.ENSP00000357722,9606.ENSP00000484078	CCL1,IL2,ITGAV,FGF2,S100A8,CCL15
GO:0035556	Intracellular signal transduction	10	1712	0.55	0.0103	9606.ENSP00000172229,9606.ENSP00000221930,9606.ENSP00000226730,9606.ENSP00000261023,9606.ENSP00000263341,9606.ENSP00000264246,9606.ENSP00000264498,9606.ENSP00000296871,9606.ENSP00000364907,9606.ENSP00000384053	NGFR,TGFB1,IL2,ITGAV,IL1B,CD80,FGF2,CSF2,SYK,CSF2RB
GO:0045591	Positive regulation of regulatory t cell differentiation	2	14	1.94	0.011	9606.ENSP00000226730,9606.ENSP00000412927	IL2,HLA-G
GO:0051054	Positive regulation of dna metabolic process	4	200	1.09	0.0116	9606.ENSP00000221930,9606.ENSP00000226730,9606.ENSP00000264498,9606.ENSP00000324890	TGFB1,IL2,FGF2,CD28
GO:0070098	Chemokine-mediated signaling pathway	3	80	1.36	0.0118	9606.ENSP00000225842,9606.ENSP00000479955,9606.ENSP00000484078	CCL1,CCL18,CCL15
GO:0045651	Positive regulation of macrophage differentiation	2	15	1.91	0.0122	9606.ENSP00000221930,9606.ENSP00000397863	TGFB1,IL34
GO:0045862	Positive regulation of proteolysis	5	377	0.91	0.0125	9606.ENSP00000172229,9606.ENSP00000263341,9606.ENSP00000347979,9606.ENSP00000357722,9606.ENSP00000364907	NGFR,IL1B,FAS,S100A8,SYK
GO:0048878	Chemical homeostasis	8	1124	0.64	0.0128	9606.ENSP00000172229,9606.ENSP00000225842,9606.ENSP00000226730,9606.ENSP00000261023,9606.ENSP00000264498,9606.ENSP00000330393,9606.ENSP00000357722,9606.ENSP00000484078	NGFR,CCL1,IL2,ITGAV,FGF2,LEPR,S100A8,CCL15
GO:0006909	Phagocytosis	4	210	1.07	0.0135	9606.ENSP00000261023,9606.ENSP00000330393,9606.ENSP00000349252,9606.ENSP00000364907	ITGAV,LEPR,ITGAL,SYK
GO:0030214	Hyaluronan catabolic process	2	16	1.88	0.0135	9606.ENSP00000221930,9606.ENSP00000264498	TGFB1,FGF2
GO:0060391	Positive regulation of smad protein signal transduction	2	16	1.88	0.0135	9606.ENSP00000221930,9606.ENSP00000238682	TGFB1,TGFB3
GO:1903587	Regulation of blood vessel endothelial cell proliferation involved in sprouting angiogenesis	2	16	1.88	0.0135	9606.ENSP00000172229,9606.ENSP00000264498	NGFR,FGF2
GO:1905564	Positive regulation of vascular endothelial cell proliferation	2	16	1.88	0.0135	9606.ENSP00000264498,9606.ENSP00000380227	FGF2,ITGA4
GO:0051668	Localization within membrane	3	86	1.33	0.0139	9606.ENSP00000349252,9606.ENSP00000358490,9606.ENSP00000380227	ITGAL,CD2,ITGA4
GO:0014009	Glial cell proliferation	2	17	1.86	0.0147	9606.ENSP00000330393,9606.ENSP00000397863	LEPR,IL34
GO:0045778	Positive regulation of ossification	3	88	1.32	0.0147	9606.ENSP00000221930,9606.ENSP00000238682,9606.ENSP00000370698	TGFB1,TGFB3,IL6ST
GO:0006919	Activation of cysteine-type endopeptidase activity involved in apoptotic process	3	90	1.31	0.0155	9606.ENSP00000172229,9606.ENSP00000347979,9606.ENSP00000357722	NGFR,FAS,S100A8
GO:0031293	Membrane protein intracellular domain proteolysis	2	18	1.83	0.016	9606.ENSP00000172229,9606.ENSP00000221930	NGFR,TGFB1
GO:0040037	Negative regulation of fibroblast growth factor receptor signaling pathway	2	18	1.83	0.016	9606.ENSP00000172229,9606.ENSP00000264498	NGFR,FGF2
GO:0050764	Regulation of phagocytosis	3	92	1.3	0.0162	9606.ENSP00000261023,9606.ENSP00000263341,9606.ENSP00000364907	ITGAV,IL1B,SYK
GO:0048514	Blood vessel morphogenesis	5	410	0.87	0.0171	9606.ENSP00000221930,9606.ENSP00000261023,9606.ENSP00000264498,9606.ENSP00000330393,9606.ENSP00000364907	TGFB1,ITGAV,FGF2,LEPR,SYK
GO:0042063	Gliogenesis	4	228	1.03	0.0173	9606.ENSP00000263341,9606.ENSP00000330393,9606.ENSP00000357722,9606.ENSP00000397863	IL1B,LEPR,S100A8,IL34
GO:0002827	Positive regulation of t-helper 1 type immune response	2	20	1.79	0.0189	9606.ENSP00000263341,9606.ENSP00000264246	IL1B,CD80
GO:0030851	Granulocyte differentiation	2	20	1.79	0.0189	9606.ENSP00000296871,9606.ENSP00000328111	CSF2,IL25
GO:0032930	Positive regulation of superoxide anion generation	2	20	1.79	0.0189	9606.ENSP00000221930,9606.ENSP00000364907	TGFB1,SYK
GO:0051130	Positive regulation of cellular component organization	8	1209	0.61	0.0189	9606.ENSP00000172229,9606.ENSP00000221930,9606.ENSP00000226730,9606.ENSP00000238682,9606.ENSP00000263341,9606.ENSP00000296871,9606.ENSP00000324890,9606.ENSP00000364907	NGFR,TGFB1,IL2,TGFB3,IL1B,CSF2,CD28,SYK
GO:2000353	Positive regulation of endothelial cell apoptotic process	2	20	1.79	0.0189	9606.ENSP00000380227,9606.ENSP00000412927	ITGA4,HLA-G
GO:0032303	Regulation of icosanoid secretion	2	21	1.77	0.0201	9606.ENSP00000263341,9606.ENSP00000364907	IL1B,SYK
GO:0046641	Positive regulation of alpha-beta t cell proliferation	2	21	1.77	0.0201	9606.ENSP00000324890,9606.ENSP00000364907	CD28,SYK
GO:0051241	Negative regulation of multicellular organismal process	8	1231	0.6	0.0208	9606.ENSP00000172229,9606.ENSP00000221930,9606.ENSP00000226730,9606.ENSP00000238682,9606.ENSP00000263341,9606.ENSP00000264498,9606.ENSP00000380855,9606.ENSP00000412927	NGFR,TGFB1,IL2,TGFB3,IL1B,FGF2,PDCD1LG2,HLA-G
GO:2000379	Positive regulation of reactive oxygen species metabolic process	3	103	1.25	0.0211	9606.ENSP00000221930,9606.ENSP00000263341,9606.ENSP00000364907	TGFB1,IL1B,SYK
GO:0071356	Cellular response to tumor necrosis factor	4	245	1	0.0214	9606.ENSP00000225842,9606.ENSP00000347979,9606.ENSP00000479955,9606.ENSP00000484078	CCL1,FAS,CCL18,CCL15
GO:0042060	Wound healing	5	439	0.84	0.0219	9606.ENSP00000221930,9606.ENSP00000238682,9606.ENSP00000264498,9606.ENSP00000357722,9606.ENSP00000364907	TGFB1,TGFB3,FGF2,S100A8,SYK
GO:0006874	Cellular calcium ion homeostasis	5	442	0.84	0.0224	9606.ENSP00000225842,9606.ENSP00000226730,9606.ENSP00000261023,9606.ENSP00000264498,9606.ENSP00000484078	CCL1,IL2,ITGAV,FGF2,CCL15
GO:0032753	Positive regulation of interleukin-4 production	2	23	1.73	0.0231	9606.ENSP00000324890,9606.ENSP00000364907	CD28,SYK
GO:0033627	Cell adhesion mediated by integrin	2	24	1.71	0.0248	9606.ENSP00000261023,9606.ENSP00000380227	ITGAV,ITGA4
GO:0045055	Regulated exocytosis	6	697	0.72	0.0255	9606.ENSP00000221930,9606.ENSP00000238682,9606.ENSP00000261023,9606.ENSP00000349252,9606.ENSP00000357722,9606.ENSP00000364907	TGFB1,TGFB3,ITGAV,ITGAL,S100A8,SYK
GO:0032368	Regulation of lipid transport	3	116	1.2	0.0284	9606.ENSP00000261023,9606.ENSP00000263341,9606.ENSP00000364907	ITGAV,IL1B,SYK
GO:0032967	Positive regulation of collagen biosynthetic process	2	26	1.67	0.0284	9606.ENSP00000221930,9606.ENSP00000238682	TGFB1,TGFB3
GO:0051179	Localization	18	5591	0.29	0.0285	9606.ENSP00000172229,9606.ENSP00000221930,9606.ENSP00000225842,9606.ENSP00000238682,9606.ENSP00000261023,9606.ENSP00000263341,9606.ENSP00000264498,9606.ENSP00000296871,9606.ENSP00000320936,9606.ENSP00000330393,9606.ENSP00000349252,9606.ENSP00000357722,9606.ENSP00000358490,9606.ENSP00000364907,9606.ENSP00000380227,9606.ENSP00000427690,9606.ENSP00000479955,9606.ENSP00000484078	NGFR,TGFB1,CCL1,TGFB3,ITGAV,IL1B,FGF2,CSF2,IL17RA,LEPR,ITGAL,S100A8,CD2,SYK,ITGA4,GYPB,CCL18,CCL15
GO:0022008	Neurogenesis	9	1657	0.52	0.0307	9606.ENSP00000172229,9606.ENSP00000221930,9606.ENSP00000226730,9606.ENSP00000263341,9606.ENSP00000330393,9606.ENSP00000357722,9606.ENSP00000370698,9606.ENSP00000380227,9606.ENSP00000397863	NGFR,TGFB1,IL2,IL1B,LEPR,S100A8,IL6ST,ITGA4,IL34
GO:0006959	Humoral immune response	4	275	0.95	0.0308	9606.ENSP00000225842,9606.ENSP00000324890,9606.ENSP00000357722,9606.ENSP00000479955	CCL1,CD28,S100A8,CCL18
GO:0045596	Negative regulation of cell differentiation	6	728	0.7	0.031	9606.ENSP00000172229,9606.ENSP00000221930,9606.ENSP00000226730,9606.ENSP00000261023,9606.ENSP00000263341,9606.ENSP00000412927	NGFR,TGFB1,IL2,ITGAV,IL1B,HLA-G
GO:0002675	Positive regulation of acute inflammatory response	2	29	1.62	0.0338	9606.ENSP00000263341,9606.ENSP00000370698	IL1B,IL6ST
GO:0007160	Cell-matrix adhesion	3	127	1.16	0.0355	9606.ENSP00000261023,9606.ENSP00000349252,9606.ENSP00000380227	ITGAV,ITGAL,ITGA4
GO:0007435	Salivary gland morphogenesis	2	30	1.61	0.0357	9606.ENSP00000221930,9606.ENSP00000238682	TGFB1,TGFB3
GO:0009889	Regulation of biosynthetic process	15	4210	0.34	0.0363	9606.ENSP00000172229,9606.ENSP00000221930,9606.ENSP00000226730,9606.ENSP00000238682,9606.ENSP00000261023,9606.ENSP00000263341,9606.ENSP00000264246,9606.ENSP00000264498,9606.ENSP00000296871,9606.ENSP00000303550,9606.ENSP00000324890,9606.ENSP00000328111,9606.ENSP00000330393,9606.ENSP00000357722,9606.ENSP00000364907	NGFR,TGFB1,IL2,TGFB3,ITGAV,IL1B,CD80,FGF2,CSF2,CYTL1,CD28,IL25,LEPR,S100A8,SYK
GO:0002576	Platelet degranulation	3	129	1.15	0.0367	9606.ENSP00000221930,9606.ENSP00000238682,9606.ENSP00000364907	TGFB1,TGFB3,SYK
GO:0010743	Regulation of macrophage derived foam cell differentiation	2	31	1.6	0.0376	9606.ENSP00000261023,9606.ENSP00000296871	ITGAV,CSF2
GO:1901701	Cellular response to oxygen-containing compound	7	1055	0.61	0.039	9606.ENSP00000172229,9606.ENSP00000221930,9606.ENSP00000263341,9606.ENSP00000264246,9606.ENSP00000296871,9606.ENSP00000380227,9606.ENSP00000380855	NGFR,TGFB1,IL1B,CD80,CSF2,ITGA4,PDCD1LG2
GO:0007204	Positive regulation of cytosolic calcium ion concentration	4	297	0.92	0.0396	9606.ENSP00000225842,9606.ENSP00000226730,9606.ENSP00000261023,9606.ENSP00000264498	CCL1,IL2,ITGAV,FGF2
GO:0001936	Regulation of endothelial cell proliferation	3	134	1.14	0.0402	9606.ENSP00000172229,9606.ENSP00000264498,9606.ENSP00000380227	NGFR,FGF2,ITGA4
GO:0007169	Transmembrane receptor protein tyrosine kinase signaling pathway	5	518	0.77	0.0413	9606.ENSP00000172229,9606.ENSP00000221930,9606.ENSP00000261023,9606.ENSP00000264498,9606.ENSP00000364907	NGFR,TGFB1,ITGAV,FGF2,SYK
GO:0010762	Regulation of fibroblast migration	2	33	1.57	0.0416	9606.ENSP00000221930,9606.ENSP00000264498	TGFB1,FGF2
GO:0034105	Positive regulation of tissue remodeling	2	33	1.57	0.0416	9606.ENSP00000226730,9606.ENSP00000364907	IL2,SYK
GO:0045765	Regulation of angiogenesis	4	303	0.91	0.0418	9606.ENSP00000172229,9606.ENSP00000263341,9606.ENSP00000264498,9606.ENSP00000412927	NGFR,IL1B,FGF2,HLA-G
GO:0006691	Leukotriene metabolic process	2	34	1.56	0.0435	9606.ENSP00000364907,9606.ENSP00000477567	SYK,CYP4F8
GO:0031663	Lipopolysaccharide-mediated signaling pathway	2	34	1.56	0.0435	9606.ENSP00000221930,9606.ENSP00000263341	TGFB1,IL1B
GO:0034405	Response to fluid shear stress	2	34	1.56	0.0435	9606.ENSP00000238682,9606.ENSP00000296871	TGFB3,CSF2
GO:0006355	Regulation of transcription, dna-templated	13	3388	0.37	0.0448	9606.ENSP00000172229,9606.ENSP00000221930,9606.ENSP00000226730,9606.ENSP00000238682,9606.ENSP00000263341,9606.ENSP00000264246,9606.ENSP00000264498,9606.ENSP00000296871,9606.ENSP00000303550,9606.ENSP00000324890,9606.ENSP00000328111,9606.ENSP00000357722,9606.ENSP00000364907	NGFR,TGFB1,IL2,TGFB3,IL1B,CD80,FGF2,CSF2,CYTL1,CD28,IL25,S100A8,SYK
GO:0043537	Negative regulation of blood vessel endothelial cell migration	2	35	1.54	0.0452	9606.ENSP00000221930,9606.ENSP00000264498	TGFB1,FGF2
GO:0043552	Positive regulation of phosphatidylinositol 3-kinase activity	2	35	1.54	0.0452	9606.ENSP00000221930,9606.ENSP00000264498	TGFB1,FGF2
GO:0045622	Regulation of t-helper cell differentiation	2	35	1.54	0.0452	9606.ENSP00000226730,9606.ENSP00000264246	IL2,CD80
GO:0046903	Secretion	7	1097	0.59	0.0462	9606.ENSP00000221930,9606.ENSP00000238682,9606.ENSP00000261023,9606.ENSP00000296871,9606.ENSP00000349252,9606.ENSP00000357722,9606.ENSP00000364907	TGFB1,TGFB3,ITGAV,CSF2,ITGAL,S100A8,SYK
GO:0001525	Angiogenesis	4	315	0.89	0.0465	9606.ENSP00000261023,9606.ENSP00000264498,9606.ENSP00000330393,9606.ENSP00000364907	ITGAV,FGF2,LEPR,SYK
GO:0002437	Inflammatory response to antigenic stimulus	2	37	1.52	0.0493	9606.ENSP00000263341,9606.ENSP00000328111	IL1B,IL25
GO:0014002	Astrocyte development	2	37	1.52	0.0493	9606.ENSP00000263341,9606.ENSP00000357722	IL1B,S100A8
GO:2001240	Negative regulation of extrinsic apoptotic signaling pathway in absence of ligand	2	37	1.52	0.0493	9606.ENSP00000263341,9606.ENSP00000296871	IL1B,CSF2

## Sheet: Common bioprocessess
#term ID	term description	false discovery rate	bacteria(LD, TB)	virus(CMV, Dengue, West Nile, BKV)	protozoan(Malaria)
GO:0007166	Cell surface receptor signaling pathway	2.58e-13	LD: PMID: 25566512, PMID: 34783654; TB: PMID: 29345343, PMID: 31841935	PMID: 29924965, PMID: 18574141, PMID: 22123832, PMID: 34526645. Dengue:PMID: 22500135; CMV:PMID: 22440964, PMID: 31336680. WNV:PMID: 23658209	PMID: 28400771, PMID: 26766537
GO:0009605	Response to external stimulus	6.08e-11
GO:0070887	Cellular response to chemical stimulus	1.58e-10
GO:0001934	Positive regulation of protein phosphorylation	4.34e-10
GO:0071310	Cellular response to organic substance	4.56e-10
GO:0002376	Immune system process	6.65e-10
GO:0006955	Immune response	6.65e-10
GO:0016477	Cell migration	6.65e-10
GO:0048583	Regulation of response to stimulus	6.65e-10
GO:0050900	Leukocyte migration	6.65e-10
GO:0044419	Interspecies interaction between organisms	7.44e-10
GO:0032270	Positive regulation of cellular protein metabolic process	8.46e-10
GO:0007165	Signal transduction	1.03e-09
GO:0042221	Response to chemical	1.03e-09
GO:0048584	Positive regulation of response to stimulus	1.03e-09
GO:0051707	Response to other organism	2.29e-09
GO:0019221	Cytokine-mediated signaling pathway	3e-09	LD: PMID: 27818078; TB: PMID: 27763255, PMID: 34861432	PMID: 11238989. CMV: PMID: 12663765; BKV:PMID: 34996392; WNV: PMID: 24175229; Dengue: PMID: 28401256	PMID: 12414742, PMID: 22778413
GO:0042127	Regulation of cell population proliferation	7.03e-09
GO:0009967	Positive regulation of signal transduction	7.52e-09
GO:0071345	Cellular response to cytokine stimulus	1.87e-08
GO:0008284	Positive regulation of cell population proliferation	7.08e-08
