# Supplementary material for: Proteome Analysis for Inflammation Related to Acute and Convalescent Infection
Source: Inflammation. Author manuscript; Available in PMC 2024 Feb 5. (PMC10799112; doi:10.1007/s10753-023-01913-3)
Supplement: Supplementary File 5 [file NIHMS1956755-supplement-Supplementary_File_5.xlsx]

## Sheet: bacterial
#term ID	term description	observed gene count	background gene count	strength	false discovery rate	matching proteins in your network (IDs)	matching proteins in your network (labels)
GO:0002376	Immune system process	22	2481	0.79	4.49e-11	9606.ENSP00000222553,9606.ENSP00000225831,9606.ENSP00000225842,9606.ENSP00000231449,9606.ENSP00000231454,9606.ENSP00000246657,9606.ENSP00000259631,9606.ENSP00000281834,9606.ENSP00000289707,9606.ENSP00000293379,9606.ENSP00000306190,9606.ENSP00000312027,9606.ENSP00000320084,9606.ENSP00000354566,9606.ENSP00000358501,9606.ENSP00000371347,9606.ENSP00000381775,9606.ENSP00000399421,9606.ENSP00000411355,…	NAMPT,CCL2,CCL1,IL4,IL5,CCR7,CCL27,TNFSF4,SLAMF8,ITGA5,SLAMF1,CD7,CD276,CD3E,CD58,ANGPT4,TNFSF11,CD36,PTPRC,GYPB,TNFRSF11A,CCL14
GO:0001934	Positive regulation of protein phosphorylation	16	1019	1.04	3.52e-10	9606.ENSP00000225831,9606.ENSP00000225842,9606.ENSP00000231449,9606.ENSP00000231454,9606.ENSP00000246657,9606.ENSP00000269571,9606.ENSP00000293379,9606.ENSP00000306190,9606.ENSP00000354566,9606.ENSP00000371347,9606.ENSP00000381775,9606.ENSP00000389814,9606.ENSP00000399421,9606.ENSP00000411355,9606.ENSP00000465500,9606.ENSP00000479097	CCL2,CCL1,IL4,IL5,CCR7,ERBB2,ITGA5,SLAMF1,CD3E,ANGPT4,TNFSF11,ADIPOQ,CD36,PTPRC,TNFRSF11A,CCL14
GO:0070372	Regulation of ERK1 and ERK2 cascade	11	292	1.42	6.83e-10	9606.ENSP00000225831,9606.ENSP00000225842,9606.ENSP00000246657,9606.ENSP00000269571,9606.ENSP00000306190,9606.ENSP00000381775,9606.ENSP00000389814,9606.ENSP00000399421,9606.ENSP00000411355,9606.ENSP00000465500,9606.ENSP00000479097	CCL2,CCL1,CCR7,ERBB2,SLAMF1,TNFSF11,ADIPOQ,CD36,PTPRC,TNFRSF11A,CCL14
GO:0007166	Cell surface receptor signaling pathway	20	2325	0.78	1.01e-09	9606.ENSP00000225831,9606.ENSP00000225842,9606.ENSP00000231449,9606.ENSP00000231454,9606.ENSP00000244241,9606.ENSP00000246657,9606.ENSP00000269571,9606.ENSP00000281834,9606.ENSP00000293379,9606.ENSP00000312027,9606.ENSP00000320084,9606.ENSP00000327890,9606.ENSP00000329380,9606.ENSP00000354566,9606.ENSP00000371347,9606.ENSP00000381775,9606.ENSP00000399421,9606.ENSP00000411355,9606.ENSP00000465500,…	CCL2,CCL1,IL4,IL5,IL17C,CCR7,ERBB2,TNFSF4,ITGA5,CD7,CD276,IL3RA,GP1BA,CD3E,ANGPT4,TNFSF11,CD36,PTPRC,TNFRSF11A,CCL14
GO:0050900	Leukocyte migration	11	316	1.39	1.01e-09	9606.ENSP00000225831,9606.ENSP00000225842,9606.ENSP00000246657,9606.ENSP00000289707,9606.ENSP00000293379,9606.ENSP00000358501,9606.ENSP00000371347,9606.ENSP00000381775,9606.ENSP00000427690,9606.ENSP00000465500,9606.ENSP00000479097	CCL2,CCL1,CCR7,SLAMF8,ITGA5,CD58,ANGPT4,TNFSF11,GYPB,TNFRSF11A,CCL14
GO:0002682	Regulation of immune system process	17	1514	0.89	1.79e-09	9606.ENSP00000225831,9606.ENSP00000225842,9606.ENSP00000231449,9606.ENSP00000231454,9606.ENSP00000246657,9606.ENSP00000259631,9606.ENSP00000269571,9606.ENSP00000281834,9606.ENSP00000289707,9606.ENSP00000320084,9606.ENSP00000329380,9606.ENSP00000354566,9606.ENSP00000371958,9606.ENSP00000381775,9606.ENSP00000389814,9606.ENSP00000399421,9606.ENSP00000411355	CCL2,CCL1,IL4,IL5,CCR7,CCL27,ERBB2,TNFSF4,SLAMF8,CD276,GP1BA,CD3E,CD9,TNFSF11,ADIPOQ,CD36,PTPRC
GO:0016477	Cell migration	14	896	1.04	4.75e-09	9606.ENSP00000225831,9606.ENSP00000225842,9606.ENSP00000246657,9606.ENSP00000259631,9606.ENSP00000289707,9606.ENSP00000293379,9606.ENSP00000358501,9606.ENSP00000371347,9606.ENSP00000371958,9606.ENSP00000381775,9606.ENSP00000411355,9606.ENSP00000427690,9606.ENSP00000465500,9606.ENSP00000479097	CCL2,CCL1,CCR7,CCL27,SLAMF8,ITGA5,CD58,ANGPT4,CD9,TNFSF11,PTPRC,GYPB,TNFRSF11A,CCL14
GO:0042325	Regulation of phosphorylation	17	1626	0.86	4.75e-09	9606.ENSP00000225831,9606.ENSP00000225842,9606.ENSP00000231449,9606.ENSP00000231454,9606.ENSP00000246657,9606.ENSP00000269571,9606.ENSP00000289707,9606.ENSP00000293379,9606.ENSP00000306190,9606.ENSP00000354566,9606.ENSP00000371347,9606.ENSP00000381775,9606.ENSP00000389814,9606.ENSP00000399421,9606.ENSP00000411355,9606.ENSP00000465500,9606.ENSP00000479097	CCL2,CCL1,IL4,IL5,CCR7,ERBB2,SLAMF8,ITGA5,SLAMF1,CD3E,ANGPT4,TNFSF11,ADIPOQ,CD36,PTPRC,TNFRSF11A,CCL14
GO:0030155	Regulation of cell adhesion	13	712	1.11	4.86e-09	9606.ENSP00000225831,9606.ENSP00000231449,9606.ENSP00000246657,9606.ENSP00000269571,9606.ENSP00000281834,9606.ENSP00000293379,9606.ENSP00000320084,9606.ENSP00000354566,9606.ENSP00000371958,9606.ENSP00000381775,9606.ENSP00000389814,9606.ENSP00000399421,9606.ENSP00000411355	CCL2,IL4,CCR7,ERBB2,TNFSF4,ITGA5,CD276,CD3E,CD9,TNFSF11,ADIPOQ,CD36,PTPRC
GO:0022407	Regulation of cell-cell adhesion	11	424	1.26	7.78e-09	9606.ENSP00000225831,9606.ENSP00000231449,9606.ENSP00000246657,9606.ENSP00000269571,9606.ENSP00000281834,9606.ENSP00000320084,9606.ENSP00000354566,9606.ENSP00000371958,9606.ENSP00000381775,9606.ENSP00000389814,9606.ENSP00000411355	CCL2,IL4,CCR7,ERBB2,TNFSF4,CD276,CD3E,CD9,TNFSF11,ADIPOQ,PTPRC
GO:0045785	Positive regulation of cell adhesion	11	423	1.26	7.78e-09	9606.ENSP00000225831,9606.ENSP00000231449,9606.ENSP00000246657,9606.ENSP00000269571,9606.ENSP00000281834,9606.ENSP00000293379,9606.ENSP00000320084,9606.ENSP00000354566,9606.ENSP00000381775,9606.ENSP00000399421,9606.ENSP00000411355	CCL2,IL4,CCR7,ERBB2,TNFSF4,ITGA5,CD276,CD3E,TNFSF11,CD36,PTPRC
GO:0050865	Regulation of cell activation	12	571	1.17	7.78e-09	9606.ENSP00000225831,9606.ENSP00000231449,9606.ENSP00000231454,9606.ENSP00000246657,9606.ENSP00000269571,9606.ENSP00000281834,9606.ENSP00000289707,9606.ENSP00000320084,9606.ENSP00000354566,9606.ENSP00000371958,9606.ENSP00000381775,9606.ENSP00000411355	CCL2,IL4,IL5,CCR7,ERBB2,TNFSF4,SLAMF8,CD276,CD3E,CD9,TNFSF11,PTPRC
GO:0070374	Positive regulation of ERK1 and ERK2 cascade	9	209	1.48	9.48e-09	9606.ENSP00000225831,9606.ENSP00000225842,9606.ENSP00000246657,9606.ENSP00000306190,9606.ENSP00000381775,9606.ENSP00000399421,9606.ENSP00000411355,9606.ENSP00000465500,9606.ENSP00000479097	CCL2,CCL1,CCR7,SLAMF1,TNFSF11,CD36,PTPRC,TNFRSF11A,CCL14
GO:0051249	Regulation of lymphocyte activation	11	445	1.24	9.78e-09	9606.ENSP00000225831,9606.ENSP00000231449,9606.ENSP00000231454,9606.ENSP00000246657,9606.ENSP00000269571,9606.ENSP00000281834,9606.ENSP00000289707,9606.ENSP00000320084,9606.ENSP00000354566,9606.ENSP00000381775,9606.ENSP00000411355	CCL2,IL4,IL5,CCR7,ERBB2,TNFSF4,SLAMF8,CD276,CD3E,TNFSF11,PTPRC
GO:0032101	Regulation of response to external stimulus	14	1013	0.98	1.4e-08	9606.ENSP00000225831,9606.ENSP00000225842,9606.ENSP00000231449,9606.ENSP00000246657,9606.ENSP00000259631,9606.ENSP00000281834,9606.ENSP00000289707,9606.ENSP00000329380,9606.ENSP00000371958,9606.ENSP00000381775,9606.ENSP00000389814,9606.ENSP00000399421,9606.ENSP00000411355,9606.ENSP00000465500	CCL2,CCL1,IL4,CCR7,CCL27,TNFSF4,SLAMF8,GP1BA,CD9,TNFSF11,ADIPOQ,CD36,PTPRC,TNFRSF11A
GO:0040011	Locomotion	15	1251	0.92	1.4e-08	9606.ENSP00000225831,9606.ENSP00000225842,9606.ENSP00000246657,9606.ENSP00000259631,9606.ENSP00000269571,9606.ENSP00000289707,9606.ENSP00000293379,9606.ENSP00000358501,9606.ENSP00000371347,9606.ENSP00000371958,9606.ENSP00000381775,9606.ENSP00000411355,9606.ENSP00000427690,9606.ENSP00000465500,9606.ENSP00000479097	CCL2,CCL1,CCR7,CCL27,ERBB2,SLAMF8,ITGA5,CD58,ANGPT4,CD9,TNFSF11,PTPRC,GYPB,TNFRSF11A,CCL14
GO:0006955	Immune response	16	1588	0.85	2.2e-08	9606.ENSP00000225831,9606.ENSP00000225842,9606.ENSP00000231449,9606.ENSP00000231454,9606.ENSP00000246657,9606.ENSP00000259631,9606.ENSP00000281834,9606.ENSP00000306190,9606.ENSP00000312027,9606.ENSP00000354566,9606.ENSP00000358501,9606.ENSP00000381775,9606.ENSP00000399421,9606.ENSP00000411355,9606.ENSP00000465500,9606.ENSP00000479097	CCL2,CCL1,IL4,IL5,CCR7,CCL27,TNFSF4,SLAMF1,CD7,CD3E,CD58,TNFSF11,CD36,PTPRC,TNFRSF11A,CCL14
GO:0001775	Cell activation	14	1075	0.96	2.27e-08	9606.ENSP00000222553,9606.ENSP00000231449,9606.ENSP00000246657,9606.ENSP00000281834,9606.ENSP00000289707,9606.ENSP00000306190,9606.ENSP00000312027,9606.ENSP00000320084,9606.ENSP00000329380,9606.ENSP00000354566,9606.ENSP00000358501,9606.ENSP00000371958,9606.ENSP00000399421,9606.ENSP00000411355	NAMPT,IL4,CCR7,TNFSF4,SLAMF8,SLAMF1,CD7,CD276,GP1BA,CD3E,CD58,CD9,CD36,PTPRC
GO:0048584	Positive regulation of response to stimulus	18	2257	0.75	2.63e-08	9606.ENSP00000225831,9606.ENSP00000225842,9606.ENSP00000231449,9606.ENSP00000231454,9606.ENSP00000246657,9606.ENSP00000259631,9606.ENSP00000269571,9606.ENSP00000281834,9606.ENSP00000293379,9606.ENSP00000306190,9606.ENSP00000320084,9606.ENSP00000354566,9606.ENSP00000381775,9606.ENSP00000389814,9606.ENSP00000399421,9606.ENSP00000411355,9606.ENSP00000465500,9606.ENSP00000479097	CCL2,CCL1,IL4,IL5,CCR7,CCL27,ERBB2,TNFSF4,ITGA5,SLAMF1,CD276,CD3E,TNFSF11,ADIPOQ,CD36,PTPRC,TNFRSF11A,CCL14
GO:0006950	Response to stress	21	3485	0.62	2.66e-08	9606.ENSP00000222553,9606.ENSP00000225831,9606.ENSP00000225842,9606.ENSP00000231449,9606.ENSP00000231454,9606.ENSP00000244241,9606.ENSP00000246657,9606.ENSP00000269571,9606.ENSP00000281834,9606.ENSP00000289707,9606.ENSP00000293379,9606.ENSP00000306190,9606.ENSP00000329380,9606.ENSP00000358501,9606.ENSP00000371347,9606.ENSP00000371958,9606.ENSP00000381775,9606.ENSP00000389814,9606.ENSP00000399421,…	NAMPT,CCL2,CCL1,IL4,IL5,IL17C,CCR7,ERBB2,TNFSF4,SLAMF8,ITGA5,SLAMF1,GP1BA,CD58,ANGPT4,CD9,TNFSF11,ADIPOQ,CD36,PTPRC,CCL14
GO:0006954	Inflammatory response	11	515	1.17	2.66e-08	9606.ENSP00000222553,9606.ENSP00000225831,9606.ENSP00000225842,9606.ENSP00000231449,9606.ENSP00000231454,9606.ENSP00000244241,9606.ENSP00000246657,9606.ENSP00000281834,9606.ENSP00000289707,9606.ENSP00000399421,9606.ENSP00000479097	NAMPT,CCL2,CCL1,IL4,IL5,IL17C,CCR7,TNFSF4,SLAMF8,CD36,CCL14
GO:0019221	Cytokine-mediated signaling pathway	12	678	1.09	2.66e-08	9606.ENSP00000225831,9606.ENSP00000225842,9606.ENSP00000231449,9606.ENSP00000231454,9606.ENSP00000244241,9606.ENSP00000246657,9606.ENSP00000281834,9606.ENSP00000327890,9606.ENSP00000381775,9606.ENSP00000399421,9606.ENSP00000465500,9606.ENSP00000479097	CCL2,CCL1,IL4,IL5,IL17C,CCR7,TNFSF4,IL3RA,TNFSF11,CD36,TNFRSF11A,CCL14
GO:0034097	Response to cytokine	14	1101	0.95	2.66e-08	9606.ENSP00000225831,9606.ENSP00000225842,9606.ENSP00000231449,9606.ENSP00000231454,9606.ENSP00000244241,9606.ENSP00000246657,9606.ENSP00000281834,9606.ENSP00000327890,9606.ENSP00000358501,9606.ENSP00000381775,9606.ENSP00000389814,9606.ENSP00000399421,9606.ENSP00000465500,9606.ENSP00000479097	CCL2,CCL1,IL4,IL5,IL17C,CCR7,TNFSF4,IL3RA,CD58,TNFSF11,ADIPOQ,CD36,TNFRSF11A,CCL14
GO:0051716	Cellular response to stimulus	26	6489	0.45	2.66e-08	9606.ENSP00000222553,9606.ENSP00000225831,9606.ENSP00000225842,9606.ENSP00000231449,9606.ENSP00000231454,9606.ENSP00000244241,9606.ENSP00000246657,9606.ENSP00000259631,9606.ENSP00000269571,9606.ENSP00000281834,9606.ENSP00000289707,9606.ENSP00000293379,9606.ENSP00000312027,9606.ENSP00000320084,9606.ENSP00000327890,9606.ENSP00000329380,9606.ENSP00000354566,9606.ENSP00000358501,9606.ENSP00000371347,…	NAMPT,CCL2,CCL1,IL4,IL5,IL17C,CCR7,CCL27,ERBB2,TNFSF4,SLAMF8,ITGA5,CD7,CD276,IL3RA,GP1BA,CD3E,CD58,ANGPT4,CD9,TNFSF11,ADIPOQ,CD36,PTPRC,TNFRSF11A,CCL14
GO:0009605	Response to external stimulus	18	2310	0.74	3.1e-08	9606.ENSP00000222553,9606.ENSP00000225831,9606.ENSP00000225842,9606.ENSP00000231449,9606.ENSP00000246657,9606.ENSP00000259631,9606.ENSP00000269571,9606.ENSP00000281834,9606.ENSP00000289707,9606.ENSP00000306190,9606.ENSP00000354566,9606.ENSP00000358501,9606.ENSP00000381775,9606.ENSP00000389814,9606.ENSP00000399421,9606.ENSP00000411355,9606.ENSP00000465500,9606.ENSP00000479097	NAMPT,CCL2,CCL1,IL4,CCR7,CCL27,ERBB2,TNFSF4,SLAMF8,SLAMF1,CD3E,CD58,TNFSF11,ADIPOQ,CD36,PTPRC,TNFRSF11A,CCL14
GO:0048583	Regulation of response to stimulus	22	4114	0.57	4.48e-08	9606.ENSP00000222553,9606.ENSP00000225831,9606.ENSP00000225842,9606.ENSP00000231449,9606.ENSP00000231454,9606.ENSP00000246657,9606.ENSP00000259631,9606.ENSP00000269571,9606.ENSP00000281834,9606.ENSP00000289707,9606.ENSP00000293379,9606.ENSP00000306190,9606.ENSP00000320084,9606.ENSP00000329380,9606.ENSP00000354566,9606.ENSP00000371958,9606.ENSP00000381775,9606.ENSP00000389814,9606.ENSP00000399421,…	NAMPT,CCL2,CCL1,IL4,IL5,CCR7,CCL27,ERBB2,TNFSF4,SLAMF8,ITGA5,SLAMF1,CD276,GP1BA,CD3E,CD9,TNFSF11,ADIPOQ,CD36,PTPRC,TNFRSF11A,CCL14
GO:0051239	Regulation of multicellular organismal process	20	3227	0.64	6.08e-08	9606.ENSP00000225842,9606.ENSP00000231449,9606.ENSP00000231454,9606.ENSP00000246657,9606.ENSP00000269571,9606.ENSP00000281834,9606.ENSP00000289707,9606.ENSP00000293379,9606.ENSP00000306190,9606.ENSP00000320084,9606.ENSP00000329380,9606.ENSP00000354566,9606.ENSP00000358501,9606.ENSP00000371347,9606.ENSP00000371958,9606.ENSP00000381775,9606.ENSP00000389814,9606.ENSP00000399421,9606.ENSP00000411355,…	CCL1,IL4,IL5,CCR7,ERBB2,TNFSF4,SLAMF8,ITGA5,SLAMF1,CD276,GP1BA,CD3E,CD58,ANGPT4,CD9,TNFSF11,ADIPOQ,CD36,PTPRC,TNFRSF11A
GO:0051251	Positive regulation of lymphocyte activation	9	286	1.34	6.08e-08	9606.ENSP00000225831,9606.ENSP00000231449,9606.ENSP00000231454,9606.ENSP00000246657,9606.ENSP00000281834,9606.ENSP00000320084,9606.ENSP00000354566,9606.ENSP00000381775,9606.ENSP00000411355	CCL2,IL4,IL5,CCR7,TNFSF4,CD276,CD3E,TNFSF11,PTPRC
GO:0006928	Movement of cell or subcellular component	15	1501	0.84	8.91e-08	9606.ENSP00000225831,9606.ENSP00000225842,9606.ENSP00000246657,9606.ENSP00000259631,9606.ENSP00000269571,9606.ENSP00000289707,9606.ENSP00000293379,9606.ENSP00000358501,9606.ENSP00000371347,9606.ENSP00000371958,9606.ENSP00000381775,9606.ENSP00000411355,9606.ENSP00000427690,9606.ENSP00000465500,9606.ENSP00000479097	CCL2,CCL1,CCR7,CCL27,ERBB2,SLAMF8,ITGA5,CD58,ANGPT4,CD9,TNFSF11,PTPRC,GYPB,TNFRSF11A,CCL14
GO:0050731	Positive regulation of peptidyl-tyrosine phosphorylation	8	196	1.46	9.57e-08	9606.ENSP00000231449,9606.ENSP00000231454,9606.ENSP00000293379,9606.ENSP00000354566,9606.ENSP00000371347,9606.ENSP00000389814,9606.ENSP00000399421,9606.ENSP00000411355	IL4,IL5,ITGA5,CD3E,ANGPT4,ADIPOQ,CD36,PTPRC
GO:0007165	Signal transduction	23	4876	0.52	1.03e-07	9606.ENSP00000222553,9606.ENSP00000225831,9606.ENSP00000225842,9606.ENSP00000231449,9606.ENSP00000231454,9606.ENSP00000244241,9606.ENSP00000246657,9606.ENSP00000259631,9606.ENSP00000269571,9606.ENSP00000281834,9606.ENSP00000293379,9606.ENSP00000312027,9606.ENSP00000320084,9606.ENSP00000327890,9606.ENSP00000329380,9606.ENSP00000354566,9606.ENSP00000371347,9606.ENSP00000381775,9606.ENSP00000389814,…	NAMPT,CCL2,CCL1,IL4,IL5,IL17C,CCR7,CCL27,ERBB2,TNFSF4,ITGA5,CD7,CD276,IL3RA,GP1BA,CD3E,ANGPT4,TNFSF11,ADIPOQ,CD36,PTPRC,TNFRSF11A,CCL14
GO:0051707	Response to other organism	14	1256	0.89	1.07e-07	9606.ENSP00000225831,9606.ENSP00000225842,9606.ENSP00000231449,9606.ENSP00000246657,9606.ENSP00000259631,9606.ENSP00000281834,9606.ENSP00000289707,9606.ENSP00000306190,9606.ENSP00000358501,9606.ENSP00000389814,9606.ENSP00000399421,9606.ENSP00000411355,9606.ENSP00000465500,9606.ENSP00000479097	CCL2,CCL1,IL4,CCR7,CCL27,TNFSF4,SLAMF8,SLAMF1,CD58,ADIPOQ,CD36,PTPRC,TNFRSF11A,CCL14
GO:0070887	Cellular response to chemical stimulus	19	2919	0.66	1.07e-07	9606.ENSP00000222553,9606.ENSP00000225831,9606.ENSP00000225842,9606.ENSP00000231449,9606.ENSP00000231454,9606.ENSP00000244241,9606.ENSP00000246657,9606.ENSP00000259631,9606.ENSP00000269571,9606.ENSP00000281834,9606.ENSP00000289707,9606.ENSP00000327890,9606.ENSP00000358501,9606.ENSP00000371347,9606.ENSP00000381775,9606.ENSP00000389814,9606.ENSP00000399421,9606.ENSP00000465500,9606.ENSP00000479097	NAMPT,CCL2,CCL1,IL4,IL5,IL17C,CCR7,CCL27,ERBB2,TNFSF4,SLAMF8,IL3RA,CD58,ANGPT4,TNFSF11,ADIPOQ,CD36,TNFRSF11A,CCL14
GO:0071345	Cellular response to cytokine stimulus	13	1013	0.95	1.07e-07	9606.ENSP00000225831,9606.ENSP00000225842,9606.ENSP00000231449,9606.ENSP00000231454,9606.ENSP00000244241,9606.ENSP00000246657,9606.ENSP00000281834,9606.ENSP00000327890,9606.ENSP00000358501,9606.ENSP00000381775,9606.ENSP00000399421,9606.ENSP00000465500,9606.ENSP00000479097	CCL2,CCL1,IL4,IL5,IL17C,CCR7,TNFSF4,IL3RA,CD58,TNFSF11,CD36,TNFRSF11A,CCL14
GO:0060326	Cell chemotaxis	8	204	1.44	1.14e-07	9606.ENSP00000225831,9606.ENSP00000225842,9606.ENSP00000246657,9606.ENSP00000259631,9606.ENSP00000289707,9606.ENSP00000381775,9606.ENSP00000465500,9606.ENSP00000479097	CCL2,CCL1,CCR7,CCL27,SLAMF8,TNFSF11,TNFRSF11A,CCL14
GO:1903037	Regulation of leukocyte cell-cell adhesion	9	315	1.3	1.14e-07	9606.ENSP00000225831,9606.ENSP00000231449,9606.ENSP00000246657,9606.ENSP00000269571,9606.ENSP00000281834,9606.ENSP00000320084,9606.ENSP00000354566,9606.ENSP00000381775,9606.ENSP00000411355	CCL2,IL4,CCR7,ERBB2,TNFSF4,CD276,CD3E,TNFSF11,PTPRC
GO:0001819	Positive regulation of cytokine production	10	461	1.18	1.3e-07	9606.ENSP00000225842,9606.ENSP00000231449,9606.ENSP00000246657,9606.ENSP00000281834,9606.ENSP00000320084,9606.ENSP00000354566,9606.ENSP00000358501,9606.ENSP00000389814,9606.ENSP00000399421,9606.ENSP00000411355	CCL1,IL4,CCR7,TNFSF4,CD276,CD3E,CD58,ADIPOQ,CD36,PTPRC
GO:0050870	Positive regulation of T cell activation	8	209	1.43	1.3e-07	9606.ENSP00000225831,9606.ENSP00000231449,9606.ENSP00000246657,9606.ENSP00000281834,9606.ENSP00000320084,9606.ENSP00000354566,9606.ENSP00000381775,9606.ENSP00000411355	CCL2,IL4,CCR7,TNFSF4,CD276,CD3E,TNFSF11,PTPRC
GO:0006952	Defense response	14	1296	0.88	1.31e-07	9606.ENSP00000222553,9606.ENSP00000225831,9606.ENSP00000225842,9606.ENSP00000231449,9606.ENSP00000231454,9606.ENSP00000244241,9606.ENSP00000246657,9606.ENSP00000281834,9606.ENSP00000289707,9606.ENSP00000306190,9606.ENSP00000358501,9606.ENSP00000399421,9606.ENSP00000411355,9606.ENSP00000479097	NAMPT,CCL2,CCL1,IL4,IL5,IL17C,CCR7,TNFSF4,SLAMF8,SLAMF1,CD58,CD36,PTPRC,CCL14
GO:0050863	Regulation of T cell activation	9	329	1.28	1.47e-07	9606.ENSP00000225831,9606.ENSP00000231449,9606.ENSP00000246657,9606.ENSP00000269571,9606.ENSP00000281834,9606.ENSP00000320084,9606.ENSP00000354566,9606.ENSP00000381775,9606.ENSP00000411355	CCL2,IL4,CCR7,ERBB2,TNFSF4,CD276,CD3E,TNFSF11,PTPRC
GO:0050896	Response to stimulus	27	8046	0.37	1.51e-07	9606.ENSP00000222553,9606.ENSP00000225831,9606.ENSP00000225842,9606.ENSP00000231449,9606.ENSP00000231454,9606.ENSP00000244241,9606.ENSP00000246657,9606.ENSP00000259631,9606.ENSP00000269571,9606.ENSP00000281834,9606.ENSP00000289707,9606.ENSP00000293379,9606.ENSP00000306190,9606.ENSP00000312027,9606.ENSP00000320084,9606.ENSP00000327890,9606.ENSP00000329380,9606.ENSP00000354566,9606.ENSP00000358501,…	NAMPT,CCL2,CCL1,IL4,IL5,IL17C,CCR7,CCL27,ERBB2,TNFSF4,SLAMF8,ITGA5,SLAMF1,CD7,CD276,IL3RA,GP1BA,CD3E,CD58,ANGPT4,CD9,TNFSF11,ADIPOQ,CD36,PTPRC,TNFRSF11A,CCL14
GO:0009967	Positive regulation of signal transduction	15	1654	0.8	2.34e-07	9606.ENSP00000225831,9606.ENSP00000225842,9606.ENSP00000231449,9606.ENSP00000231454,9606.ENSP00000246657,9606.ENSP00000269571,9606.ENSP00000293379,9606.ENSP00000306190,9606.ENSP00000354566,9606.ENSP00000381775,9606.ENSP00000389814,9606.ENSP00000399421,9606.ENSP00000411355,9606.ENSP00000465500,9606.ENSP00000479097	CCL2,CCL1,IL4,IL5,CCR7,ERBB2,ITGA5,SLAMF1,CD3E,TNFSF11,ADIPOQ,CD36,PTPRC,TNFRSF11A,CCL14
GO:0050727	Regulation of inflammatory response	9	351	1.25	2.34e-07	9606.ENSP00000225842,9606.ENSP00000231449,9606.ENSP00000246657,9606.ENSP00000281834,9606.ENSP00000289707,9606.ENSP00000381775,9606.ENSP00000389814,9606.ENSP00000411355,9606.ENSP00000465500	CCL1,IL4,CCR7,TNFSF4,SLAMF8,TNFSF11,ADIPOQ,PTPRC,TNFRSF11A
GO:0030595	Leukocyte chemotaxis	7	142	1.54	2.74e-07	9606.ENSP00000225831,9606.ENSP00000225842,9606.ENSP00000246657,9606.ENSP00000289707,9606.ENSP00000381775,9606.ENSP00000465500,9606.ENSP00000479097	CCL2,CCL1,CCR7,SLAMF8,TNFSF11,TNFRSF11A,CCL14
GO:0010604	Positive regulation of macromolecule metabolic process	20	3600	0.59	2.8e-07	9606.ENSP00000222553,9606.ENSP00000225831,9606.ENSP00000225842,9606.ENSP00000231449,9606.ENSP00000231454,9606.ENSP00000246657,9606.ENSP00000269571,9606.ENSP00000281834,9606.ENSP00000293379,9606.ENSP00000306190,9606.ENSP00000320084,9606.ENSP00000354566,9606.ENSP00000358501,9606.ENSP00000371347,9606.ENSP00000381775,9606.ENSP00000389814,9606.ENSP00000399421,9606.ENSP00000411355,9606.ENSP00000465500,…	NAMPT,CCL2,CCL1,IL4,IL5,CCR7,ERBB2,TNFSF4,ITGA5,SLAMF1,CD276,CD3E,CD58,ANGPT4,TNFSF11,ADIPOQ,CD36,PTPRC,TNFRSF11A,CCL14
GO:0045321	Leukocyte activation	12	929	0.96	4.14e-07	9606.ENSP00000222553,9606.ENSP00000231449,9606.ENSP00000246657,9606.ENSP00000281834,9606.ENSP00000289707,9606.ENSP00000306190,9606.ENSP00000312027,9606.ENSP00000320084,9606.ENSP00000354566,9606.ENSP00000358501,9606.ENSP00000399421,9606.ENSP00000411355	NAMPT,IL4,CCR7,TNFSF4,SLAMF8,SLAMF1,CD7,CD276,CD3E,CD58,CD36,PTPRC
GO:0080134	Regulation of response to stress	14	1437	0.83	4.14e-07	9606.ENSP00000222553,9606.ENSP00000225842,9606.ENSP00000231449,9606.ENSP00000246657,9606.ENSP00000281834,9606.ENSP00000289707,9606.ENSP00000306190,9606.ENSP00000329380,9606.ENSP00000371958,9606.ENSP00000381775,9606.ENSP00000389814,9606.ENSP00000399421,9606.ENSP00000411355,9606.ENSP00000465500	NAMPT,CCL1,IL4,CCR7,TNFSF4,SLAMF8,SLAMF1,GP1BA,CD9,TNFSF11,ADIPOQ,CD36,PTPRC,TNFRSF11A
GO:2000145	Regulation of cell motility	12	929	0.96	4.14e-07	9606.ENSP00000225831,9606.ENSP00000225842,9606.ENSP00000231449,9606.ENSP00000246657,9606.ENSP00000259631,9606.ENSP00000269571,9606.ENSP00000289707,9606.ENSP00000293379,9606.ENSP00000371347,9606.ENSP00000371958,9606.ENSP00000389814,9606.ENSP00000411355	CCL2,CCL1,IL4,CCR7,CCL27,ERBB2,SLAMF8,ITGA5,ANGPT4,CD9,ADIPOQ,PTPRC
GO:0043410	Positive regulation of MAPK cascade	10	543	1.11	4.51e-07	9606.ENSP00000225831,9606.ENSP00000225842,9606.ENSP00000246657,9606.ENSP00000269571,9606.ENSP00000306190,9606.ENSP00000381775,9606.ENSP00000399421,9606.ENSP00000411355,9606.ENSP00000465500,9606.ENSP00000479097	CCL2,CCL1,CCR7,ERBB2,SLAMF1,TNFSF11,CD36,PTPRC,TNFRSF11A,CCL14
GO:0002684	Positive regulation of immune system process	12	949	0.95	4.74e-07	9606.ENSP00000225831,9606.ENSP00000225842,9606.ENSP00000231449,9606.ENSP00000231454,9606.ENSP00000246657,9606.ENSP00000259631,9606.ENSP00000281834,9606.ENSP00000320084,9606.ENSP00000354566,9606.ENSP00000381775,9606.ENSP00000399421,9606.ENSP00000411355	CCL2,CCL1,IL4,IL5,CCR7,CCL27,TNFSF4,CD276,CD3E,TNFSF11,CD36,PTPRC
GO:0046649	Lymphocyte activation	9	390	1.21	4.75e-07	9606.ENSP00000231449,9606.ENSP00000246657,9606.ENSP00000281834,9606.ENSP00000289707,9606.ENSP00000306190,9606.ENSP00000312027,9606.ENSP00000320084,9606.ENSP00000354566,9606.ENSP00000411355	IL4,CCR7,TNFSF4,SLAMF8,SLAMF1,CD7,CD276,CD3E,PTPRC
GO:0051240	Positive regulation of multicellular organismal process	15	1770	0.77	4.82e-07	9606.ENSP00000225842,9606.ENSP00000231449,9606.ENSP00000231454,9606.ENSP00000246657,9606.ENSP00000281834,9606.ENSP00000293379,9606.ENSP00000320084,9606.ENSP00000354566,9606.ENSP00000358501,9606.ENSP00000371347,9606.ENSP00000381775,9606.ENSP00000389814,9606.ENSP00000399421,9606.ENSP00000411355,9606.ENSP00000465500	CCL1,IL4,IL5,CCR7,TNFSF4,ITGA5,CD276,CD3E,CD58,ANGPT4,TNFSF11,ADIPOQ,CD36,PTPRC,TNFRSF11A
GO:0001817	Regulation of cytokine production	11	742	1.02	5.08e-07	9606.ENSP00000225842,9606.ENSP00000231449,9606.ENSP00000246657,9606.ENSP00000281834,9606.ENSP00000306190,9606.ENSP00000320084,9606.ENSP00000354566,9606.ENSP00000358501,9606.ENSP00000389814,9606.ENSP00000399421,9606.ENSP00000411355	CCL1,IL4,CCR7,TNFSF4,SLAMF1,CD276,CD3E,CD58,ADIPOQ,CD36,PTPRC
GO:0034612	Response to tumor necrosis factor	8	269	1.32	5.85e-07	9606.ENSP00000225831,9606.ENSP00000225842,9606.ENSP00000281834,9606.ENSP00000358501,9606.ENSP00000381775,9606.ENSP00000389814,9606.ENSP00000465500,9606.ENSP00000479097	CCL2,CCL1,TNFSF4,CD58,TNFSF11,ADIPOQ,TNFRSF11A,CCL14
GO:0042221	Response to chemical	21	4333	0.53	6.76e-07	9606.ENSP00000222553,9606.ENSP00000225831,9606.ENSP00000225842,9606.ENSP00000231449,9606.ENSP00000231454,9606.ENSP00000244241,9606.ENSP00000246657,9606.ENSP00000259631,9606.ENSP00000269571,9606.ENSP00000281834,9606.ENSP00000289707,9606.ENSP00000327890,9606.ENSP00000354566,9606.ENSP00000358501,9606.ENSP00000371347,9606.ENSP00000371958,9606.ENSP00000381775,9606.ENSP00000389814,9606.ENSP00000399421,…	NAMPT,CCL2,CCL1,IL4,IL5,IL17C,CCR7,CCL27,ERBB2,TNFSF4,SLAMF8,IL3RA,CD3E,CD58,ANGPT4,CD9,TNFSF11,ADIPOQ,CD36,TNFRSF11A,CCL14
GO:1902105	Regulation of leukocyte differentiation	8	285	1.29	8.43e-07	9606.ENSP00000231449,9606.ENSP00000231454,9606.ENSP00000269571,9606.ENSP00000281834,9606.ENSP00000289707,9606.ENSP00000381775,9606.ENSP00000389814,9606.ENSP00000411355	IL4,IL5,ERBB2,TNFSF4,SLAMF8,TNFSF11,ADIPOQ,PTPRC
GO:0002548	Monocyte chemotaxis	5	43	1.91	1.01e-06	9606.ENSP00000225831,9606.ENSP00000225842,9606.ENSP00000381775,9606.ENSP00000465500,9606.ENSP00000479097	CCL2,CCL1,TNFSF11,TNFRSF11A,CCL14
GO:0044419	Interspecies interaction between organisms	15	1899	0.74	1.09e-06	9606.ENSP00000225831,9606.ENSP00000225842,9606.ENSP00000231449,9606.ENSP00000246657,9606.ENSP00000259631,9606.ENSP00000281834,9606.ENSP00000289707,9606.ENSP00000293379,9606.ENSP00000306190,9606.ENSP00000358501,9606.ENSP00000389814,9606.ENSP00000399421,9606.ENSP00000411355,9606.ENSP00000465500,9606.ENSP00000479097	CCL2,CCL1,IL4,CCR7,CCL27,TNFSF4,SLAMF8,ITGA5,SLAMF1,CD58,ADIPOQ,CD36,PTPRC,TNFRSF11A,CCL14
GO:1902533	Positive regulation of intracellular signal transduction	12	1041	0.91	1.1e-06	9606.ENSP00000225831,9606.ENSP00000225842,9606.ENSP00000246657,9606.ENSP00000269571,9606.ENSP00000306190,9606.ENSP00000354566,9606.ENSP00000381775,9606.ENSP00000389814,9606.ENSP00000399421,9606.ENSP00000411355,9606.ENSP00000465500,9606.ENSP00000479097	CCL2,CCL1,CCR7,ERBB2,SLAMF1,CD3E,TNFSF11,ADIPOQ,CD36,PTPRC,TNFRSF11A,CCL14
GO:0042127	Regulation of cell population proliferation	14	1642	0.78	1.69e-06	9606.ENSP00000222553,9606.ENSP00000225831,9606.ENSP00000231449,9606.ENSP00000231454,9606.ENSP00000269571,9606.ENSP00000281834,9606.ENSP00000306190,9606.ENSP00000320084,9606.ENSP00000354566,9606.ENSP00000371958,9606.ENSP00000389814,9606.ENSP00000411355,9606.ENSP00000465500,9606.ENSP00000479097	NAMPT,CCL2,IL4,IL5,ERBB2,TNFSF4,SLAMF1,CD276,CD3E,CD9,ADIPOQ,PTPRC,TNFRSF11A,CCL14
GO:0030334	Regulation of cell migration	11	865	0.95	2.04e-06	9606.ENSP00000225831,9606.ENSP00000225842,9606.ENSP00000231449,9606.ENSP00000246657,9606.ENSP00000259631,9606.ENSP00000289707,9606.ENSP00000293379,9606.ENSP00000371347,9606.ENSP00000371958,9606.ENSP00000389814,9606.ENSP00000411355	CCL2,CCL1,IL4,CCR7,CCL27,SLAMF8,ITGA5,ANGPT4,CD9,ADIPOQ,PTPRC
GO:0032879	Regulation of localization	17	2740	0.64	2.04e-06	9606.ENSP00000225831,9606.ENSP00000225842,9606.ENSP00000231449,9606.ENSP00000231454,9606.ENSP00000246657,9606.ENSP00000259631,9606.ENSP00000269571,9606.ENSP00000281834,9606.ENSP00000289707,9606.ENSP00000293379,9606.ENSP00000371347,9606.ENSP00000371958,9606.ENSP00000381775,9606.ENSP00000389814,9606.ENSP00000399421,9606.ENSP00000411355,9606.ENSP00000465500	CCL2,CCL1,IL4,IL5,CCR7,CCL27,ERBB2,TNFSF4,SLAMF8,ITGA5,ANGPT4,CD9,TNFSF11,ADIPOQ,CD36,PTPRC,TNFRSF11A
GO:0071310	Cellular response to organic substance	16	2369	0.67	2.22e-06	9606.ENSP00000222553,9606.ENSP00000225831,9606.ENSP00000225842,9606.ENSP00000231449,9606.ENSP00000231454,9606.ENSP00000244241,9606.ENSP00000246657,9606.ENSP00000269571,9606.ENSP00000281834,9606.ENSP00000327890,9606.ENSP00000358501,9606.ENSP00000381775,9606.ENSP00000389814,9606.ENSP00000399421,9606.ENSP00000465500,9606.ENSP00000479097	NAMPT,CCL2,CCL1,IL4,IL5,IL17C,CCR7,ERBB2,TNFSF4,IL3RA,CD58,TNFSF11,ADIPOQ,CD36,TNFRSF11A,CCL14
GO:0002685	Regulation of leukocyte migration	7	209	1.37	2.41e-06	9606.ENSP00000225831,9606.ENSP00000225842,9606.ENSP00000231449,9606.ENSP00000246657,9606.ENSP00000259631,9606.ENSP00000289707,9606.ENSP00000371958	CCL2,CCL1,IL4,CCR7,CCL27,SLAMF8,CD9
GO:1903706	Regulation of hemopoiesis	9	493	1.11	2.71e-06	9606.ENSP00000231449,9606.ENSP00000231454,9606.ENSP00000269571,9606.ENSP00000281834,9606.ENSP00000289707,9606.ENSP00000329380,9606.ENSP00000381775,9606.ENSP00000389814,9606.ENSP00000411355	IL4,IL5,ERBB2,TNFSF4,SLAMF8,GP1BA,TNFSF11,ADIPOQ,PTPRC
GO:0051173	Positive regulation of nitrogen compound metabolic process	18	3239	0.59	2.92e-06	9606.ENSP00000222553,9606.ENSP00000225831,9606.ENSP00000225842,9606.ENSP00000231449,9606.ENSP00000231454,9606.ENSP00000246657,9606.ENSP00000269571,9606.ENSP00000281834,9606.ENSP00000293379,9606.ENSP00000306190,9606.ENSP00000354566,9606.ENSP00000371347,9606.ENSP00000381775,9606.ENSP00000389814,9606.ENSP00000399421,9606.ENSP00000411355,9606.ENSP00000465500,9606.ENSP00000479097	NAMPT,CCL2,CCL1,IL4,IL5,CCR7,ERBB2,TNFSF4,ITGA5,SLAMF1,CD3E,ANGPT4,TNFSF11,ADIPOQ,CD36,PTPRC,TNFRSF11A,CCL14
GO:0050670	Regulation of lymphocyte proliferation	7	218	1.35	3.1e-06	9606.ENSP00000231449,9606.ENSP00000231454,9606.ENSP00000269571,9606.ENSP00000281834,9606.ENSP00000320084,9606.ENSP00000354566,9606.ENSP00000411355	IL4,IL5,ERBB2,TNFSF4,CD276,CD3E,PTPRC
GO:0097529	Myeloid leukocyte migration	6	123	1.53	3.21e-06	9606.ENSP00000225831,9606.ENSP00000225842,9606.ENSP00000246657,9606.ENSP00000381775,9606.ENSP00000465500,9606.ENSP00000479097	CCL2,CCL1,CCR7,TNFSF11,TNFRSF11A,CCL14
GO:0002688	Regulation of leukocyte chemotaxis	6	124	1.53	3.29e-06	9606.ENSP00000225831,9606.ENSP00000225842,9606.ENSP00000231449,9606.ENSP00000246657,9606.ENSP00000259631,9606.ENSP00000289707	CCL2,CCL1,IL4,CCR7,CCL27,SLAMF8
GO:0008284	Positive regulation of cell population proliferation	11	919	0.92	3.41e-06	9606.ENSP00000222553,9606.ENSP00000231449,9606.ENSP00000231454,9606.ENSP00000269571,9606.ENSP00000281834,9606.ENSP00000306190,9606.ENSP00000320084,9606.ENSP00000354566,9606.ENSP00000411355,9606.ENSP00000465500,9606.ENSP00000479097	NAMPT,IL4,IL5,ERBB2,TNFSF4,SLAMF1,CD276,CD3E,PTPRC,TNFRSF11A,CCL14
GO:0050671	Positive regulation of lymphocyte proliferation	6	134	1.5	5.03e-06	9606.ENSP00000231449,9606.ENSP00000231454,9606.ENSP00000281834,9606.ENSP00000320084,9606.ENSP00000354566,9606.ENSP00000411355	IL4,IL5,TNFSF4,CD276,CD3E,PTPRC
GO:0006935	Chemotaxis	9	545	1.06	5.72e-06	9606.ENSP00000225831,9606.ENSP00000225842,9606.ENSP00000246657,9606.ENSP00000259631,9606.ENSP00000269571,9606.ENSP00000289707,9606.ENSP00000381775,9606.ENSP00000465500,9606.ENSP00000479097	CCL2,CCL1,CCR7,CCL27,ERBB2,SLAMF8,TNFSF11,TNFRSF11A,CCL14
GO:0042110	T cell activation	7	243	1.3	5.83e-06	9606.ENSP00000231449,9606.ENSP00000246657,9606.ENSP00000281834,9606.ENSP00000312027,9606.ENSP00000320084,9606.ENSP00000354566,9606.ENSP00000411355	IL4,CCR7,TNFSF4,CD7,CD276,CD3E,PTPRC
GO:0031325	Positive regulation of cellular metabolic process	18	3413	0.57	6.01e-06	9606.ENSP00000222553,9606.ENSP00000225831,9606.ENSP00000225842,9606.ENSP00000231449,9606.ENSP00000231454,9606.ENSP00000246657,9606.ENSP00000269571,9606.ENSP00000281834,9606.ENSP00000293379,9606.ENSP00000306190,9606.ENSP00000354566,9606.ENSP00000371347,9606.ENSP00000381775,9606.ENSP00000389814,9606.ENSP00000399421,9606.ENSP00000411355,9606.ENSP00000465500,9606.ENSP00000479097	NAMPT,CCL2,CCL1,IL4,IL5,CCR7,ERBB2,TNFSF4,ITGA5,SLAMF1,CD3E,ANGPT4,TNFSF11,ADIPOQ,CD36,PTPRC,TNFRSF11A,CCL14
GO:0071356	Cellular response to tumor necrosis factor	7	245	1.3	6.01e-06	9606.ENSP00000225831,9606.ENSP00000225842,9606.ENSP00000281834,9606.ENSP00000358501,9606.ENSP00000381775,9606.ENSP00000465500,9606.ENSP00000479097	CCL2,CCL1,TNFSF4,CD58,TNFSF11,TNFRSF11A,CCL14
GO:0010033	Response to organic substance	17	3011	0.6	7.12e-06	9606.ENSP00000222553,9606.ENSP00000225831,9606.ENSP00000225842,9606.ENSP00000231449,9606.ENSP00000231454,9606.ENSP00000244241,9606.ENSP00000246657,9606.ENSP00000269571,9606.ENSP00000281834,9606.ENSP00000327890,9606.ENSP00000358501,9606.ENSP00000371958,9606.ENSP00000381775,9606.ENSP00000389814,9606.ENSP00000399421,9606.ENSP00000465500,9606.ENSP00000479097	NAMPT,CCL2,CCL1,IL4,IL5,IL17C,CCR7,ERBB2,TNFSF4,IL3RA,CD58,CD9,TNFSF11,ADIPOQ,CD36,TNFRSF11A,CCL14
GO:0042129	Regulation of T cell proliferation	6	165	1.41	1.49e-05	9606.ENSP00000231449,9606.ENSP00000269571,9606.ENSP00000281834,9606.ENSP00000320084,9606.ENSP00000354566,9606.ENSP00000411355	IL4,ERBB2,TNFSF4,CD276,CD3E,PTPRC
GO:0098542	Defense response to other organism	10	900	0.89	3.06e-05	9606.ENSP00000225831,9606.ENSP00000225842,9606.ENSP00000231449,9606.ENSP00000281834,9606.ENSP00000289707,9606.ENSP00000306190,9606.ENSP00000358501,9606.ENSP00000399421,9606.ENSP00000411355,9606.ENSP00000479097	CCL2,CCL1,IL4,TNFSF4,SLAMF8,SLAMF1,CD58,CD36,PTPRC,CCL14
GO:0042102	Positive regulation of T cell proliferation	5	97	1.56	3.43e-05	9606.ENSP00000231449,9606.ENSP00000281834,9606.ENSP00000320084,9606.ENSP00000354566,9606.ENSP00000411355	IL4,TNFSF4,CD276,CD3E,PTPRC
GO:0051050	Positive regulation of transport	10	923	0.88	3.76e-05	9606.ENSP00000225831,9606.ENSP00000231449,9606.ENSP00000231454,9606.ENSP00000269571,9606.ENSP00000281834,9606.ENSP00000381775,9606.ENSP00000389814,9606.ENSP00000399421,9606.ENSP00000411355,9606.ENSP00000465500	CCL2,IL4,IL5,ERBB2,TNFSF4,TNFSF11,ADIPOQ,CD36,PTPRC,TNFRSF11A
GO:0002521	Leukocyte differentiation	7	338	1.16	4.63e-05	9606.ENSP00000231449,9606.ENSP00000246657,9606.ENSP00000289707,9606.ENSP00000354566,9606.ENSP00000381775,9606.ENSP00000411355,9606.ENSP00000465500	IL4,CCR7,SLAMF8,CD3E,TNFSF11,PTPRC,TNFRSF11A
GO:0002702	Positive regulation of production of molecular mediator of immune response	5	105	1.52	4.87e-05	9606.ENSP00000231449,9606.ENSP00000231454,9606.ENSP00000281834,9606.ENSP00000399421,9606.ENSP00000411355	IL4,IL5,TNFSF4,CD36,PTPRC
GO:0044093	Positive regulation of molecular function	13	1842	0.69	4.87e-05	9606.ENSP00000225831,9606.ENSP00000225842,9606.ENSP00000231449,9606.ENSP00000231454,9606.ENSP00000246657,9606.ENSP00000269571,9606.ENSP00000371347,9606.ENSP00000381775,9606.ENSP00000389814,9606.ENSP00000399421,9606.ENSP00000411355,9606.ENSP00000465500,9606.ENSP00000479097	CCL2,CCL1,IL4,IL5,CCR7,ERBB2,ANGPT4,TNFSF11,ADIPOQ,CD36,PTPRC,TNFRSF11A,CCL14
GO:0051241	Negative regulation of multicellular organismal process	11	1231	0.8	5.31e-05	9606.ENSP00000231449,9606.ENSP00000246657,9606.ENSP00000269571,9606.ENSP00000281834,9606.ENSP00000289707,9606.ENSP00000306190,9606.ENSP00000329380,9606.ENSP00000371347,9606.ENSP00000371958,9606.ENSP00000389814,9606.ENSP00000411355	IL4,CCR7,ERBB2,TNFSF4,SLAMF8,SLAMF1,GP1BA,ANGPT4,CD9,ADIPOQ,PTPRC
GO:0050793	Regulation of developmental process	15	2648	0.6	6.56e-05	9606.ENSP00000222553,9606.ENSP00000225831,9606.ENSP00000231449,9606.ENSP00000231454,9606.ENSP00000269571,9606.ENSP00000281834,9606.ENSP00000289707,9606.ENSP00000293379,9606.ENSP00000329380,9606.ENSP00000354566,9606.ENSP00000371347,9606.ENSP00000381775,9606.ENSP00000389814,9606.ENSP00000399421,9606.ENSP00000411355	NAMPT,CCL2,IL4,IL5,ERBB2,TNFSF4,SLAMF8,ITGA5,GP1BA,CD3E,ANGPT4,TNFSF11,ADIPOQ,CD36,PTPRC
GO:0002639	Positive regulation of immunoglobulin production	4	46	1.78	7.58e-05	9606.ENSP00000231449,9606.ENSP00000231454,9606.ENSP00000281834,9606.ENSP00000411355	IL4,IL5,TNFSF4,PTPRC
GO:0032102	Negative regulation of response to external stimulus	7	367	1.12	7.58e-05	9606.ENSP00000225831,9606.ENSP00000231449,9606.ENSP00000289707,9606.ENSP00000329380,9606.ENSP00000371958,9606.ENSP00000389814,9606.ENSP00000411355	CCL2,IL4,SLAMF8,GP1BA,CD9,ADIPOQ,PTPRC
GO:0045860	Positive regulation of protein kinase activity	8	550	1.01	7.89e-05	9606.ENSP00000231449,9606.ENSP00000246657,9606.ENSP00000269571,9606.ENSP00000371347,9606.ENSP00000381775,9606.ENSP00000389814,9606.ENSP00000411355,9606.ENSP00000465500	IL4,CCR7,ERBB2,ANGPT4,TNFSF11,ADIPOQ,PTPRC,TNFRSF11A
GO:0002673	Regulation of acute inflammatory response	4	47	1.77	8.05e-05	9606.ENSP00000231449,9606.ENSP00000246657,9606.ENSP00000381775,9606.ENSP00000465500	IL4,CCR7,TNFSF11,TNFRSF11A
GO:0045060	Negative thymic T cell selection	3	11	2.28	9.45e-05	9606.ENSP00000246657,9606.ENSP00000354566,9606.ENSP00000411355	CCR7,CD3E,PTPRC
GO:0010628	Positive regulation of gene expression	14	2337	0.62	9.53e-05	9606.ENSP00000222553,9606.ENSP00000225842,9606.ENSP00000231449,9606.ENSP00000231454,9606.ENSP00000246657,9606.ENSP00000269571,9606.ENSP00000281834,9606.ENSP00000320084,9606.ENSP00000354566,9606.ENSP00000358501,9606.ENSP00000381775,9606.ENSP00000389814,9606.ENSP00000399421,9606.ENSP00000411355	NAMPT,CCL1,IL4,IL5,CCR7,ERBB2,TNFSF4,CD276,CD3E,CD58,TNFSF11,ADIPOQ,CD36,PTPRC
GO:0048585	Negative regulation of response to stimulus	12	1636	0.71	0.0001	9606.ENSP00000222553,9606.ENSP00000225831,9606.ENSP00000231449,9606.ENSP00000269571,9606.ENSP00000281834,9606.ENSP00000289707,9606.ENSP00000306190,9606.ENSP00000329380,9606.ENSP00000354566,9606.ENSP00000371958,9606.ENSP00000389814,9606.ENSP00000411355	NAMPT,CCL2,IL4,ERBB2,TNFSF4,SLAMF8,SLAMF1,GP1BA,CD3E,CD9,ADIPOQ,PTPRC
GO:0050864	Regulation of B cell activation	5	128	1.44	0.00011	9606.ENSP00000231449,9606.ENSP00000231454,9606.ENSP00000281834,9606.ENSP00000289707,9606.ENSP00000411355	IL4,IL5,TNFSF4,SLAMF8,PTPRC
GO:0071675	Regulation of mononuclear cell migration	4	53	1.72	0.00012	9606.ENSP00000225842,9606.ENSP00000231449,9606.ENSP00000259631,9606.ENSP00000289707	CCL1,IL4,CCL27,SLAMF8
GO:0050729	Positive regulation of inflammatory response	5	144	1.38	0.00019	9606.ENSP00000225842,9606.ENSP00000246657,9606.ENSP00000281834,9606.ENSP00000381775,9606.ENSP00000465500	CCL1,CCR7,TNFSF4,TNFSF11,TNFRSF11A
GO:0032655	Regulation of interleukin-12 production	4	61	1.66	0.0002	9606.ENSP00000246657,9606.ENSP00000281834,9606.ENSP00000306190,9606.ENSP00000399421	CCR7,TNFSF4,SLAMF1,CD36
GO:0048518	Positive regulation of biological process	21	6112	0.38	0.00023	9606.ENSP00000222553,9606.ENSP00000225831,9606.ENSP00000225842,9606.ENSP00000231449,9606.ENSP00000231454,9606.ENSP00000246657,9606.ENSP00000259631,9606.ENSP00000269571,9606.ENSP00000281834,9606.ENSP00000293379,9606.ENSP00000306190,9606.ENSP00000320084,9606.ENSP00000354566,9606.ENSP00000358501,9606.ENSP00000371347,9606.ENSP00000381775,9606.ENSP00000389814,9606.ENSP00000399421,9606.ENSP00000411355,…	NAMPT,CCL2,CCL1,IL4,IL5,CCR7,CCL27,ERBB2,TNFSF4,ITGA5,SLAMF1,CD276,CD3E,CD58,ANGPT4,TNFSF11,ADIPOQ,CD36,PTPRC,TNFRSF11A,CCL14
GO:0001818	Negative regulation of cytokine production	6	280	1.18	0.00024	9606.ENSP00000231449,9606.ENSP00000246657,9606.ENSP00000281834,9606.ENSP00000306190,9606.ENSP00000389814,9606.ENSP00000411355	IL4,CCR7,TNFSF4,SLAMF1,ADIPOQ,PTPRC
GO:0007162	Negative regulation of cell adhesion	6	280	1.18	0.00024	9606.ENSP00000231449,9606.ENSP00000269571,9606.ENSP00000281834,9606.ENSP00000371958,9606.ENSP00000389814,9606.ENSP00000411355	IL4,ERBB2,TNFSF4,CD9,ADIPOQ,PTPRC
GO:0032680	Regulation of tumor necrosis factor production	5	152	1.36	0.00024	9606.ENSP00000231449,9606.ENSP00000306190,9606.ENSP00000389814,9606.ENSP00000399421,9606.ENSP00000411355	IL4,SLAMF1,ADIPOQ,CD36,PTPRC
GO:0002683	Negative regulation of immune system process	7	450	1.04	0.00025	9606.ENSP00000225831,9606.ENSP00000231449,9606.ENSP00000269571,9606.ENSP00000281834,9606.ENSP00000289707,9606.ENSP00000389814,9606.ENSP00000411355	CCL2,IL4,ERBB2,TNFSF4,SLAMF8,ADIPOQ,PTPRC
GO:1902107	Positive regulation of leukocyte differentiation	5	156	1.35	0.00026	9606.ENSP00000231449,9606.ENSP00000231454,9606.ENSP00000281834,9606.ENSP00000381775,9606.ENSP00000411355	IL4,IL5,TNFSF4,TNFSF11,PTPRC
GO:0043085	Positive regulation of catalytic activity	11	1489	0.71	0.00028	9606.ENSP00000225831,9606.ENSP00000225842,9606.ENSP00000231449,9606.ENSP00000246657,9606.ENSP00000269571,9606.ENSP00000371347,9606.ENSP00000381775,9606.ENSP00000389814,9606.ENSP00000411355,9606.ENSP00000465500,9606.ENSP00000479097	CCL2,CCL1,IL4,CCR7,ERBB2,ANGPT4,TNFSF11,ADIPOQ,PTPRC,TNFRSF11A,CCL14
GO:0048522	Positive regulation of cellular process	20	5579	0.4	0.00028	9606.ENSP00000222553,9606.ENSP00000225831,9606.ENSP00000225842,9606.ENSP00000231449,9606.ENSP00000231454,9606.ENSP00000246657,9606.ENSP00000259631,9606.ENSP00000269571,9606.ENSP00000281834,9606.ENSP00000293379,9606.ENSP00000306190,9606.ENSP00000320084,9606.ENSP00000354566,9606.ENSP00000371347,9606.ENSP00000381775,9606.ENSP00000389814,9606.ENSP00000399421,9606.ENSP00000411355,9606.ENSP00000465500,…	NAMPT,CCL2,CCL1,IL4,IL5,CCR7,CCL27,ERBB2,TNFSF4,ITGA5,SLAMF1,CD276,CD3E,ANGPT4,TNFSF11,ADIPOQ,CD36,PTPRC,TNFRSF11A,CCL14
GO:0043549	Regulation of kinase activity	9	918	0.84	0.0003	9606.ENSP00000231449,9606.ENSP00000246657,9606.ENSP00000269571,9606.ENSP00000289707,9606.ENSP00000371347,9606.ENSP00000381775,9606.ENSP00000389814,9606.ENSP00000411355,9606.ENSP00000465500	IL4,CCR7,ERBB2,SLAMF8,ANGPT4,TNFSF11,ADIPOQ,PTPRC,TNFRSF11A
GO:0007155	Cell adhesion	9	925	0.83	0.00032	9606.ENSP00000225831,9606.ENSP00000293379,9606.ENSP00000306190,9606.ENSP00000329380,9606.ENSP00000358501,9606.ENSP00000371347,9606.ENSP00000371958,9606.ENSP00000399421,9606.ENSP00000411355	CCL2,ITGA5,SLAMF1,GP1BA,CD58,ANGPT4,CD9,CD36,PTPRC
GO:0072676	Lymphocyte migration	4	74	1.58	0.00037	9606.ENSP00000225831,9606.ENSP00000225842,9606.ENSP00000246657,9606.ENSP00000479097	CCL2,CCL1,CCR7,CCL14
GO:0051271	Negative regulation of cellular component movement	6	311	1.13	0.0004	9606.ENSP00000225831,9606.ENSP00000231449,9606.ENSP00000289707,9606.ENSP00000371347,9606.ENSP00000371958,9606.ENSP00000389814	CCL2,IL4,SLAMF8,ANGPT4,CD9,ADIPOQ
GO:0046641	Positive regulation of alpha-beta T cell proliferation	3	21	2	0.00042	9606.ENSP00000281834,9606.ENSP00000354566,9606.ENSP00000411355	TNFSF4,CD3E,PTPRC
GO:0045619	Regulation of lymphocyte differentiation	5	178	1.29	0.00045	9606.ENSP00000231449,9606.ENSP00000269571,9606.ENSP00000281834,9606.ENSP00000289707,9606.ENSP00000411355	IL4,ERBB2,TNFSF4,SLAMF8,PTPRC
GO:0070098	Chemokine-mediated signaling pathway	4	80	1.54	0.00048	9606.ENSP00000225831,9606.ENSP00000225842,9606.ENSP00000246657,9606.ENSP00000479097	CCL2,CCL1,CCR7,CCL14
GO:0022408	Negative regulation of cell-cell adhesion	5	183	1.28	0.00051	9606.ENSP00000231449,9606.ENSP00000269571,9606.ENSP00000281834,9606.ENSP00000371958,9606.ENSP00000389814	IL4,ERBB2,TNFSF4,CD9,ADIPOQ
GO:0032103	Positive regulation of response to external stimulus	7	511	0.98	0.00051	9606.ENSP00000225842,9606.ENSP00000231449,9606.ENSP00000246657,9606.ENSP00000259631,9606.ENSP00000281834,9606.ENSP00000381775,9606.ENSP00000465500	CCL1,IL4,CCR7,CCL27,TNFSF4,TNFSF11,TNFRSF11A
GO:0050789	Regulation of biological process	27	11475	0.22	0.00054	9606.ENSP00000222553,9606.ENSP00000225831,9606.ENSP00000225842,9606.ENSP00000231449,9606.ENSP00000231454,9606.ENSP00000244241,9606.ENSP00000246657,9606.ENSP00000259631,9606.ENSP00000269571,9606.ENSP00000281834,9606.ENSP00000289707,9606.ENSP00000293379,9606.ENSP00000306190,9606.ENSP00000312027,9606.ENSP00000320084,9606.ENSP00000327890,9606.ENSP00000329380,9606.ENSP00000354566,9606.ENSP00000358501,…	NAMPT,CCL2,CCL1,IL4,IL5,IL17C,CCR7,CCL27,ERBB2,TNFSF4,SLAMF8,ITGA5,SLAMF1,CD7,CD276,IL3RA,GP1BA,CD3E,CD58,ANGPT4,CD9,TNFSF11,ADIPOQ,CD36,PTPRC,TNFRSF11A,CCL14
GO:0030335	Positive regulation of cell migration	7	522	0.97	0.00057	9606.ENSP00000225842,9606.ENSP00000231449,9606.ENSP00000246657,9606.ENSP00000259631,9606.ENSP00000293379,9606.ENSP00000371347,9606.ENSP00000411355	CCL1,IL4,CCR7,CCL27,ITGA5,ANGPT4,PTPRC
GO:0050871	Positive regulation of B cell activation	4	85	1.52	0.00059	9606.ENSP00000231449,9606.ENSP00000231454,9606.ENSP00000281834,9606.ENSP00000411355	IL4,IL5,TNFSF4,PTPRC
GO:0070542	Response to fatty acid	4	91	1.49	0.00074	9606.ENSP00000246657,9606.ENSP00000281834,9606.ENSP00000389814,9606.ENSP00000399421	CCR7,TNFSF4,ADIPOQ,CD36
GO:0050764	Regulation of phagocytosis	4	92	1.48	0.00076	9606.ENSP00000225831,9606.ENSP00000389814,9606.ENSP00000399421,9606.ENSP00000411355	CCL2,ADIPOQ,CD36,PTPRC
GO:0050866	Negative regulation of cell activation	5	202	1.24	0.00076	9606.ENSP00000231449,9606.ENSP00000269571,9606.ENSP00000281834,9606.ENSP00000371958,9606.ENSP00000411355	IL4,ERBB2,TNFSF4,CD9,PTPRC
GO:0071677	Positive regulation of mononuclear cell migration	3	27	1.89	0.00077	9606.ENSP00000225842,9606.ENSP00000231449,9606.ENSP00000259631	CCL1,IL4,CCL27
GO:1905954	Positive regulation of lipid localization	4	93	1.48	0.00078	9606.ENSP00000381775,9606.ENSP00000389814,9606.ENSP00000399421,9606.ENSP00000465500	TNFSF11,ADIPOQ,CD36,TNFRSF11A
GO:0045830	Positive regulation of isotype switching	3	28	1.87	0.00084	9606.ENSP00000231449,9606.ENSP00000281834,9606.ENSP00000411355	IL4,TNFSF4,PTPRC
GO:0046634	Regulation of alpha-beta T cell activation	4	96	1.46	0.00085	9606.ENSP00000231449,9606.ENSP00000281834,9606.ENSP00000354566,9606.ENSP00000411355	IL4,TNFSF4,CD3E,PTPRC
GO:0070543	Response to linoleic acid	2	2	2.84	0.00085	9606.ENSP00000389814,9606.ENSP00000399421	ADIPOQ,CD36
GO:0071812	Positive regulation of fever generation by positive regulation of prostaglandin secretion	2	2	2.84	0.00085	9606.ENSP00000381775,9606.ENSP00000465500	TNFSF11,TNFRSF11A
GO:0071848	Positive regulation of ERK1 and ERK2 cascade via TNFSF11-mediated signaling	2	2	2.84	0.00085	9606.ENSP00000381775,9606.ENSP00000465500	TNFSF11,TNFRSF11A
GO:2000525	Positive regulation of T cell costimulation	2	2	2.84	0.00085	9606.ENSP00000246657,9606.ENSP00000281834	CCR7,TNFSF4
GO:0002675	Positive regulation of acute inflammatory response	3	29	1.86	0.00089	9606.ENSP00000246657,9606.ENSP00000381775,9606.ENSP00000465500	CCR7,TNFSF11,TNFRSF11A
GO:0002690	Positive regulation of leukocyte chemotaxis	4	98	1.46	0.00089	9606.ENSP00000225842,9606.ENSP00000231449,9606.ENSP00000246657,9606.ENSP00000259631	CCL1,IL4,CCR7,CCL27
GO:0051094	Positive regulation of developmental process	10	1389	0.7	0.00092	9606.ENSP00000231449,9606.ENSP00000231454,9606.ENSP00000281834,9606.ENSP00000293379,9606.ENSP00000354566,9606.ENSP00000371347,9606.ENSP00000381775,9606.ENSP00000389814,9606.ENSP00000399421,9606.ENSP00000411355	IL4,IL5,TNFSF4,ITGA5,CD3E,ANGPT4,TNFSF11,ADIPOQ,CD36,PTPRC
GO:2000026	Regulation of multicellular organismal development	12	2096	0.6	0.00093	9606.ENSP00000231449,9606.ENSP00000231454,9606.ENSP00000269571,9606.ENSP00000281834,9606.ENSP00000289707,9606.ENSP00000293379,9606.ENSP00000329380,9606.ENSP00000354566,9606.ENSP00000371347,9606.ENSP00000381775,9606.ENSP00000389814,9606.ENSP00000411355	IL4,IL5,ERBB2,TNFSF4,SLAMF8,ITGA5,GP1BA,CD3E,ANGPT4,TNFSF11,ADIPOQ,PTPRC
GO:0065009	Regulation of molecular function	18	4913	0.41	0.00096	9606.ENSP00000222553,9606.ENSP00000225831,9606.ENSP00000225842,9606.ENSP00000231449,9606.ENSP00000231454,9606.ENSP00000244241,9606.ENSP00000246657,9606.ENSP00000259631,9606.ENSP00000269571,9606.ENSP00000281834,9606.ENSP00000289707,9606.ENSP00000371347,9606.ENSP00000381775,9606.ENSP00000389814,9606.ENSP00000399421,9606.ENSP00000411355,9606.ENSP00000465500,9606.ENSP00000479097	NAMPT,CCL2,CCL1,IL4,IL5,IL17C,CCR7,CCL27,ERBB2,TNFSF4,SLAMF8,ANGPT4,TNFSF11,ADIPOQ,CD36,PTPRC,TNFRSF11A,CCL14
GO:1902106	Negative regulation of leukocyte differentiation	4	104	1.43	0.0011	9606.ENSP00000231449,9606.ENSP00000269571,9606.ENSP00000281834,9606.ENSP00000389814	IL4,ERBB2,TNFSF4,ADIPOQ
GO:0032649	Regulation of interferon-gamma production	4	106	1.42	0.0012	9606.ENSP00000246657,9606.ENSP00000281834,9606.ENSP00000320084,9606.ENSP00000354566	CCR7,TNFSF4,CD276,CD3E
GO:0050778	Positive regulation of immune response	7	607	0.91	0.0013	9606.ENSP00000231449,9606.ENSP00000246657,9606.ENSP00000281834,9606.ENSP00000320084,9606.ENSP00000354566,9606.ENSP00000399421,9606.ENSP00000411355	IL4,CCR7,TNFSF4,CD276,CD3E,CD36,PTPRC
GO:0002573	Myeloid leukocyte differentiation	4	113	1.39	0.0014	9606.ENSP00000231449,9606.ENSP00000246657,9606.ENSP00000381775,9606.ENSP00000465500	IL4,CCR7,TNFSF11,TNFRSF11A
GO:0050794	Regulation of cellular process	26	10932	0.22	0.0014	9606.ENSP00000222553,9606.ENSP00000225831,9606.ENSP00000225842,9606.ENSP00000231449,9606.ENSP00000231454,9606.ENSP00000244241,9606.ENSP00000246657,9606.ENSP00000259631,9606.ENSP00000269571,9606.ENSP00000281834,9606.ENSP00000289707,9606.ENSP00000293379,9606.ENSP00000306190,9606.ENSP00000312027,9606.ENSP00000320084,9606.ENSP00000327890,9606.ENSP00000329380,9606.ENSP00000354566,9606.ENSP00000371347,…	NAMPT,CCL2,CCL1,IL4,IL5,IL17C,CCR7,CCL27,ERBB2,TNFSF4,SLAMF8,ITGA5,SLAMF1,CD7,CD276,IL3RA,GP1BA,CD3E,ANGPT4,CD9,TNFSF11,ADIPOQ,CD36,PTPRC,TNFRSF11A,CCL14
GO:0019222	Regulation of metabolic process	21	6948	0.32	0.0015	9606.ENSP00000222553,9606.ENSP00000225831,9606.ENSP00000225842,9606.ENSP00000231449,9606.ENSP00000231454,9606.ENSP00000246657,9606.ENSP00000269571,9606.ENSP00000281834,9606.ENSP00000289707,9606.ENSP00000293379,9606.ENSP00000306190,9606.ENSP00000320084,9606.ENSP00000354566,9606.ENSP00000358501,9606.ENSP00000371347,9606.ENSP00000381775,9606.ENSP00000389814,9606.ENSP00000399421,9606.ENSP00000411355,…	NAMPT,CCL2,CCL1,IL4,IL5,CCR7,ERBB2,TNFSF4,SLAMF8,ITGA5,SLAMF1,CD276,CD3E,CD58,ANGPT4,TNFSF11,ADIPOQ,CD36,PTPRC,TNFRSF11A,CCL14
GO:0030098	Lymphocyte differentiation	5	242	1.16	0.0015	9606.ENSP00000231449,9606.ENSP00000246657,9606.ENSP00000289707,9606.ENSP00000354566,9606.ENSP00000411355	IL4,CCR7,SLAMF8,CD3E,PTPRC
GO:0034113	Heterotypic cell-cell adhesion	3	36	1.77	0.0015	9606.ENSP00000293379,9606.ENSP00000358501,9606.ENSP00000411355	ITGA5,CD58,PTPRC
GO:0002697	Regulation of immune effector process	6	418	1	0.0016	9606.ENSP00000231449,9606.ENSP00000231454,9606.ENSP00000281834,9606.ENSP00000289707,9606.ENSP00000399421,9606.ENSP00000411355	IL4,IL5,TNFSF4,SLAMF8,CD36,PTPRC
GO:0009617	Response to bacterium	7	634	0.89	0.0016	9606.ENSP00000225831,9606.ENSP00000246657,9606.ENSP00000281834,9606.ENSP00000289707,9606.ENSP00000389814,9606.ENSP00000399421,9606.ENSP00000465500	CCL2,CCR7,TNFSF4,SLAMF8,ADIPOQ,CD36,TNFRSF11A
GO:0050776	Regulation of immune response	8	896	0.8	0.0017	9606.ENSP00000231449,9606.ENSP00000246657,9606.ENSP00000281834,9606.ENSP00000289707,9606.ENSP00000320084,9606.ENSP00000354566,9606.ENSP00000399421,9606.ENSP00000411355	IL4,CCR7,TNFSF4,SLAMF8,CD276,CD3E,CD36,PTPRC
GO:0002761	Regulation of myeloid leukocyte differentiation	4	121	1.36	0.0018	9606.ENSP00000231449,9606.ENSP00000231454,9606.ENSP00000381775,9606.ENSP00000389814	IL4,IL5,TNFSF11,ADIPOQ
GO:0048295	Positive regulation of isotype switching to IgE isotypes	2	4	2.54	0.0018	9606.ENSP00000231449,9606.ENSP00000281834	IL4,TNFSF4
GO:0002698	Negative regulation of immune effector process	4	125	1.35	0.0019	9606.ENSP00000231449,9606.ENSP00000281834,9606.ENSP00000289707,9606.ENSP00000411355	IL4,TNFSF4,SLAMF8,PTPRC
GO:0010811	Positive regulation of cell-substrate adhesion	4	124	1.35	0.0019	9606.ENSP00000246657,9606.ENSP00000293379,9606.ENSP00000354566,9606.ENSP00000399421	CCR7,ITGA5,CD3E,CD36
GO:0032735	Positive regulation of interleukin-12 production	3	40	1.72	0.0019	9606.ENSP00000246657,9606.ENSP00000281834,9606.ENSP00000399421	CCR7,TNFSF4,CD36
GO:0045637	Regulation of myeloid cell differentiation	5	260	1.13	0.0019	9606.ENSP00000231449,9606.ENSP00000231454,9606.ENSP00000329380,9606.ENSP00000381775,9606.ENSP00000389814	IL4,IL5,GP1BA,TNFSF11,ADIPOQ
GO:0030336	Negative regulation of cell migration	5	262	1.13	0.002	9606.ENSP00000225831,9606.ENSP00000231449,9606.ENSP00000289707,9606.ENSP00000371347,9606.ENSP00000389814	CCL2,IL4,SLAMF8,ANGPT4,ADIPOQ
GO:0002823	Negative regulation of adaptive immune response based on somatic recombination of immune receptors built from immunoglobulin superfamily domains	3	43	1.69	0.0022	9606.ENSP00000231449,9606.ENSP00000281834,9606.ENSP00000411355	IL4,TNFSF4,PTPRC
GO:0030890	Positive regulation of B cell proliferation	3	43	1.69	0.0022	9606.ENSP00000231449,9606.ENSP00000231454,9606.ENSP00000411355	IL4,IL5,PTPRC
GO:0055074	Calcium ion homeostasis	6	455	0.96	0.0023	9606.ENSP00000225842,9606.ENSP00000246657,9606.ENSP00000381775,9606.ENSP00000399421,9606.ENSP00000411355,9606.ENSP00000479097	CCL1,CCR7,TNFSF11,CD36,PTPRC,CCL14
GO:0045581	Negative regulation of T cell differentiation	3	45	1.67	0.0025	9606.ENSP00000231449,9606.ENSP00000269571,9606.ENSP00000281834	IL4,ERBB2,TNFSF4
GO:0046330	Positive regulation of JNK cascade	4	137	1.31	0.0026	9606.ENSP00000246657,9606.ENSP00000306190,9606.ENSP00000381775,9606.ENSP00000465500	CCR7,SLAMF1,TNFSF11,TNFRSF11A
GO:0050728	Negative regulation of inflammatory response	4	139	1.3	0.0027	9606.ENSP00000231449,9606.ENSP00000289707,9606.ENSP00000389814,9606.ENSP00000411355	IL4,SLAMF8,ADIPOQ,PTPRC
GO:0050790	Regulation of catalytic activity	12	2386	0.55	0.0028	9606.ENSP00000225831,9606.ENSP00000225842,9606.ENSP00000231449,9606.ENSP00000246657,9606.ENSP00000269571,9606.ENSP00000289707,9606.ENSP00000371347,9606.ENSP00000381775,9606.ENSP00000389814,9606.ENSP00000411355,9606.ENSP00000465500,9606.ENSP00000479097	CCL2,CCL1,IL4,CCR7,ERBB2,SLAMF8,ANGPT4,TNFSF11,ADIPOQ,PTPRC,TNFRSF11A,CCL14
GO:0030217	T cell differentiation	4	142	1.29	0.0029	9606.ENSP00000231449,9606.ENSP00000246657,9606.ENSP00000354566,9606.ENSP00000411355	IL4,CCR7,CD3E,PTPRC
GO:0055080	Cation homeostasis	7	712	0.84	0.0029	9606.ENSP00000225842,9606.ENSP00000246657,9606.ENSP00000289707,9606.ENSP00000381775,9606.ENSP00000399421,9606.ENSP00000411355,9606.ENSP00000479097	CCL1,CCR7,SLAMF8,TNFSF11,CD36,PTPRC,CCL14
GO:0048247	Lymphocyte chemotaxis	3	50	1.62	0.0032	9606.ENSP00000225831,9606.ENSP00000225842,9606.ENSP00000479097	CCL2,CCL1,CCL14
GO:0098771	Inorganic ion homeostasis	7	723	0.83	0.0032	9606.ENSP00000225842,9606.ENSP00000246657,9606.ENSP00000289707,9606.ENSP00000381775,9606.ENSP00000399421,9606.ENSP00000411355,9606.ENSP00000479097	CCL1,CCR7,SLAMF8,TNFSF11,CD36,PTPRC,CCL14
GO:0045580	Regulation of T cell differentiation	4	147	1.28	0.0033	9606.ENSP00000231449,9606.ENSP00000269571,9606.ENSP00000281834,9606.ENSP00000411355	IL4,ERBB2,TNFSF4,PTPRC
GO:0042592	Homeostatic process	10	1676	0.62	0.0036	9606.ENSP00000225831,9606.ENSP00000225842,9606.ENSP00000246657,9606.ENSP00000289707,9606.ENSP00000381775,9606.ENSP00000389814,9606.ENSP00000399421,9606.ENSP00000411355,9606.ENSP00000465500,9606.ENSP00000479097	CCL2,CCL1,CCR7,SLAMF8,TNFSF11,ADIPOQ,CD36,PTPRC,TNFRSF11A,CCL14
GO:0050777	Negative regulation of immune response	4	154	1.26	0.0038	9606.ENSP00000231449,9606.ENSP00000281834,9606.ENSP00000289707,9606.ENSP00000411355	IL4,TNFSF4,SLAMF8,PTPRC
GO:0001954	Positive regulation of cell-matrix adhesion	3	55	1.58	0.0039	9606.ENSP00000246657,9606.ENSP00000354566,9606.ENSP00000399421	CCR7,CD3E,CD36
GO:0001816	Cytokine production	4	158	1.25	0.004	9606.ENSP00000231449,9606.ENSP00000246657,9606.ENSP00000281834,9606.ENSP00000399421	IL4,CCR7,TNFSF4,CD36
GO:0032496	Response to lipopolysaccharide	5	313	1.05	0.004	9606.ENSP00000225831,9606.ENSP00000246657,9606.ENSP00000281834,9606.ENSP00000399421,9606.ENSP00000465500	CCL2,CCR7,TNFSF4,CD36,TNFRSF11A
GO:1903532	Positive regulation of secretion by cell	5	312	1.05	0.004	9606.ENSP00000231449,9606.ENSP00000231454,9606.ENSP00000281834,9606.ENSP00000381775,9606.ENSP00000465500	IL4,IL5,TNFSF4,TNFSF11,TNFRSF11A
GO:0002250	Adaptive immune response	5	317	1.04	0.0042	9606.ENSP00000231449,9606.ENSP00000306190,9606.ENSP00000312027,9606.ENSP00000354566,9606.ENSP00000465500	IL4,SLAMF1,CD7,CD3E,TNFRSF11A
GO:0071346	Cellular response to interferon-gamma	4	161	1.24	0.0043	9606.ENSP00000225831,9606.ENSP00000225842,9606.ENSP00000358501,9606.ENSP00000479097	CCL2,CCL1,CD58,CCL14
GO:0032720	Negative regulation of tumor necrosis factor production	3	60	1.54	0.0048	9606.ENSP00000231449,9606.ENSP00000306190,9606.ENSP00000389814	IL4,SLAMF1,ADIPOQ
GO:0031323	Regulation of cellular metabolic process	19	6239	0.33	0.005	9606.ENSP00000222553,9606.ENSP00000225831,9606.ENSP00000225842,9606.ENSP00000231449,9606.ENSP00000231454,9606.ENSP00000246657,9606.ENSP00000269571,9606.ENSP00000281834,9606.ENSP00000289707,9606.ENSP00000293379,9606.ENSP00000306190,9606.ENSP00000354566,9606.ENSP00000371347,9606.ENSP00000381775,9606.ENSP00000389814,9606.ENSP00000399421,9606.ENSP00000411355,9606.ENSP00000465500,9606.ENSP00000479097	NAMPT,CCL2,CCL1,IL4,IL5,CCR7,ERBB2,TNFSF4,SLAMF8,ITGA5,SLAMF1,CD3E,ANGPT4,TNFSF11,ADIPOQ,CD36,PTPRC,TNFRSF11A,CCL14
GO:0043405	Regulation of MAP kinase activity	5	342	1.01	0.0057	9606.ENSP00000269571,9606.ENSP00000381775,9606.ENSP00000389814,9606.ENSP00000411355,9606.ENSP00000465500	ERBB2,TNFSF11,ADIPOQ,PTPRC,TNFRSF11A
GO:0048304	Positive regulation of isotype switching to IgG isotypes	2	10	2.15	0.0061	9606.ENSP00000231449,9606.ENSP00000411355	IL4,PTPRC
GO:0050766	Positive regulation of phagocytosis	3	66	1.5	0.0061	9606.ENSP00000225831,9606.ENSP00000399421,9606.ENSP00000411355	CCL2,CD36,PTPRC
GO:0071902	Positive regulation of protein serine/threonine kinase activity	5	348	1	0.0061	9606.ENSP00000269571,9606.ENSP00000381775,9606.ENSP00000389814,9606.ENSP00000411355,9606.ENSP00000465500	ERBB2,TNFSF11,ADIPOQ,PTPRC,TNFRSF11A
GO:2000508	Regulation of dendritic cell chemotaxis	2	10	2.15	0.0061	9606.ENSP00000246657,9606.ENSP00000289707	CCR7,SLAMF8
GO:0002695	Negative regulation of leukocyte activation	4	181	1.19	0.0062	9606.ENSP00000231449,9606.ENSP00000269571,9606.ENSP00000281834,9606.ENSP00000411355	IL4,ERBB2,TNFSF4,PTPRC
GO:0048878	Chemical homeostasis	8	1124	0.7	0.0062	9606.ENSP00000225842,9606.ENSP00000246657,9606.ENSP00000289707,9606.ENSP00000381775,9606.ENSP00000389814,9606.ENSP00000399421,9606.ENSP00000411355,9606.ENSP00000479097	CCL1,CCR7,SLAMF8,TNFSF11,ADIPOQ,CD36,PTPRC,CCL14
GO:0032370	Positive regulation of lipid transport	3	70	1.48	0.007	9606.ENSP00000381775,9606.ENSP00000389814,9606.ENSP00000465500	TNFSF11,ADIPOQ,TNFRSF11A
GO:0032729	Positive regulation of interferon-gamma production	3	70	1.48	0.007	9606.ENSP00000281834,9606.ENSP00000320084,9606.ENSP00000354566	TNFSF4,CD276,CD3E
GO:0045059	Positive thymic T cell selection	2	11	2.1	0.007	9606.ENSP00000354566,9606.ENSP00000411355	CD3E,PTPRC
GO:0051024	Positive regulation of immunoglobulin secretion	2	11	2.1	0.007	9606.ENSP00000231454,9606.ENSP00000281834	IL5,TNFSF4
GO:0002274	Myeloid leukocyte activation	6	585	0.86	0.0071	9606.ENSP00000222553,9606.ENSP00000231449,9606.ENSP00000306190,9606.ENSP00000358501,9606.ENSP00000399421,9606.ENSP00000411355	NAMPT,IL4,SLAMF1,CD58,CD36,PTPRC
GO:0000165	MAPK cascade	5	370	0.98	0.0077	9606.ENSP00000225831,9606.ENSP00000231454,9606.ENSP00000269571,9606.ENSP00000327890,9606.ENSP00000381775	CCL2,IL5,ERBB2,IL3RA,TNFSF11
GO:0043123	Positive regulation of I-kappaB kinase/NF-kappaB signaling	4	194	1.16	0.0077	9606.ENSP00000246657,9606.ENSP00000381775,9606.ENSP00000389814,9606.ENSP00000399421	CCR7,TNFSF11,ADIPOQ,CD36
GO:0045595	Regulation of cell differentiation	10	1874	0.57	0.0077	9606.ENSP00000231449,9606.ENSP00000231454,9606.ENSP00000269571,9606.ENSP00000281834,9606.ENSP00000289707,9606.ENSP00000329380,9606.ENSP00000381775,9606.ENSP00000389814,9606.ENSP00000399421,9606.ENSP00000411355	IL4,IL5,ERBB2,TNFSF4,SLAMF8,GP1BA,TNFSF11,ADIPOQ,CD36,PTPRC
GO:0030593	Neutrophil chemotaxis	3	74	1.45	0.0079	9606.ENSP00000225831,9606.ENSP00000225842,9606.ENSP00000479097	CCL2,CCL1,CCL14
GO:0070555	Response to interleukin-1	4	199	1.15	0.0083	9606.ENSP00000225831,9606.ENSP00000225842,9606.ENSP00000465500,9606.ENSP00000479097	CCL2,CCL1,TNFRSF11A,CCL14
GO:0032677	Regulation of interleukin-8 production	3	76	1.44	0.0084	9606.ENSP00000358501,9606.ENSP00000389814,9606.ENSP00000411355	CD58,ADIPOQ,PTPRC
GO:0031953	Negative regulation of protein autophosphorylation	2	13	2.03	0.0089	9606.ENSP00000389814,9606.ENSP00000411355	ADIPOQ,PTPRC
GO:0019725	Cellular homeostasis	7	895	0.74	0.0094	9606.ENSP00000225831,9606.ENSP00000225842,9606.ENSP00000246657,9606.ENSP00000289707,9606.ENSP00000399421,9606.ENSP00000411355,9606.ENSP00000479097	CCL2,CCL1,CCR7,SLAMF8,CD36,PTPRC,CCL14
GO:0030193	Regulation of blood coagulation	3	80	1.42	0.0096	9606.ENSP00000329380,9606.ENSP00000371958,9606.ENSP00000399421	GP1BA,CD9,CD36
GO:1903530	Regulation of secretion by cell	6	630	0.82	0.0099	9606.ENSP00000231449,9606.ENSP00000231454,9606.ENSP00000281834,9606.ENSP00000381775,9606.ENSP00000389814,9606.ENSP00000465500	IL4,IL5,TNFSF4,TNFSF11,ADIPOQ,TNFRSF11A
GO:0010468	Regulation of gene expression	16	4813	0.37	0.0101	9606.ENSP00000222553,9606.ENSP00000225842,9606.ENSP00000231449,9606.ENSP00000231454,9606.ENSP00000246657,9606.ENSP00000269571,9606.ENSP00000281834,9606.ENSP00000306190,9606.ENSP00000320084,9606.ENSP00000354566,9606.ENSP00000358501,9606.ENSP00000381775,9606.ENSP00000389814,9606.ENSP00000399421,9606.ENSP00000411355,9606.ENSP00000465500	NAMPT,CCL1,IL4,IL5,CCR7,ERBB2,TNFSF4,SLAMF1,CD276,CD3E,CD58,TNFSF11,ADIPOQ,CD36,PTPRC,TNFRSF11A
GO:0030003	Cellular cation homeostasis	6	644	0.81	0.0109	9606.ENSP00000225842,9606.ENSP00000246657,9606.ENSP00000289707,9606.ENSP00000399421,9606.ENSP00000411355,9606.ENSP00000479097	CCL1,CCR7,SLAMF8,CD36,PTPRC,CCL14
GO:0032736	Positive regulation of interleukin-13 production	2	15	1.97	0.011	9606.ENSP00000231449,9606.ENSP00000281834	IL4,TNFSF4
GO:0043547	Positive regulation of GTPase activity	5	407	0.93	0.011	9606.ENSP00000225831,9606.ENSP00000225842,9606.ENSP00000246657,9606.ENSP00000269571,9606.ENSP00000479097	CCL2,CCL1,CCR7,ERBB2,CCL14
GO:0080090	Regulation of primary metabolic process	18	6032	0.32	0.0112	9606.ENSP00000222553,9606.ENSP00000225831,9606.ENSP00000225842,9606.ENSP00000231449,9606.ENSP00000231454,9606.ENSP00000246657,9606.ENSP00000269571,9606.ENSP00000281834,9606.ENSP00000293379,9606.ENSP00000306190,9606.ENSP00000354566,9606.ENSP00000371347,9606.ENSP00000381775,9606.ENSP00000389814,9606.ENSP00000399421,9606.ENSP00000411355,9606.ENSP00000465500,9606.ENSP00000479097	NAMPT,CCL2,CCL1,IL4,IL5,CCR7,ERBB2,TNFSF4,ITGA5,SLAMF1,CD3E,ANGPT4,TNFSF11,ADIPOQ,CD36,PTPRC,TNFRSF11A,CCL14
GO:0090087	Regulation of peptide transport	6	649	0.81	0.0112	9606.ENSP00000231454,9606.ENSP00000269571,9606.ENSP00000281834,9606.ENSP00000381775,9606.ENSP00000389814,9606.ENSP00000399421	IL5,ERBB2,TNFSF4,TNFSF11,ADIPOQ,CD36
GO:0030852	Regulation of granulocyte differentiation	2	16	1.94	0.0121	9606.ENSP00000231454,9606.ENSP00000389814	IL5,ADIPOQ
GO:0051770	Positive regulation of nitric-oxide synthase biosynthetic process	2	16	1.94	0.0121	9606.ENSP00000222553,9606.ENSP00000225831	NAMPT,CCL2
GO:0045582	Positive regulation of T cell differentiation	3	89	1.37	0.0122	9606.ENSP00000231449,9606.ENSP00000281834,9606.ENSP00000411355	IL4,TNFSF4,PTPRC
GO:0002922	Positive regulation of humoral immune response	2	17	1.91	0.0133	9606.ENSP00000246657,9606.ENSP00000411355	CCR7,PTPRC
GO:0045623	Negative regulation of T-helper cell differentiation	2	17	1.91	0.0133	9606.ENSP00000231449,9606.ENSP00000281834	IL4,TNFSF4
GO:0032695	Negative regulation of interleukin-12 production	2	18	1.89	0.0145	9606.ENSP00000246657,9606.ENSP00000306190	CCR7,SLAMF1
GO:0042060	Wound healing	5	439	0.9	0.0145	9606.ENSP00000269571,9606.ENSP00000293379,9606.ENSP00000329380,9606.ENSP00000371958,9606.ENSP00000399421	ERBB2,ITGA5,GP1BA,CD9,CD36
GO:0043031	Negative regulation of macrophage activation	2	18	1.89	0.0145	9606.ENSP00000231449,9606.ENSP00000411355	IL4,PTPRC
GO:0051090	Regulation of DNA-binding transcription factor activity	5	437	0.9	0.0145	9606.ENSP00000231454,9606.ENSP00000281834,9606.ENSP00000381775,9606.ENSP00000399421,9606.ENSP00000465500	IL5,TNFSF4,TNFSF11,CD36,TNFRSF11A
GO:0006874	Cellular calcium ion homeostasis	5	442	0.9	0.0149	9606.ENSP00000225842,9606.ENSP00000246657,9606.ENSP00000399421,9606.ENSP00000411355,9606.ENSP00000479097	CCL1,CCR7,CD36,PTPRC,CCL14
GO:0120162	Positive regulation of cold-induced thermogenesis	3	97	1.33	0.0149	9606.ENSP00000231449,9606.ENSP00000389814,9606.ENSP00000399421	IL4,ADIPOQ,CD36
GO:0051179	Localization	17	5591	0.33	0.0153	9606.ENSP00000225831,9606.ENSP00000225842,9606.ENSP00000246657,9606.ENSP00000259631,9606.ENSP00000289707,9606.ENSP00000293379,9606.ENSP00000306190,9606.ENSP00000358501,9606.ENSP00000371347,9606.ENSP00000371958,9606.ENSP00000381775,9606.ENSP00000389814,9606.ENSP00000399421,9606.ENSP00000411355,9606.ENSP00000427690,9606.ENSP00000465500,9606.ENSP00000479097	CCL2,CCL1,CCR7,CCL27,SLAMF8,ITGA5,SLAMF1,CD58,ANGPT4,CD9,TNFSF11,ADIPOQ,CD36,PTPRC,GYPB,TNFRSF11A,CCL14
GO:0002689	Negative regulation of leukocyte chemotaxis	2	19	1.87	0.0156	9606.ENSP00000225831,9606.ENSP00000289707	CCL2,SLAMF8
GO:0045597	Positive regulation of cell differentiation	7	993	0.69	0.0156	9606.ENSP00000231449,9606.ENSP00000231454,9606.ENSP00000281834,9606.ENSP00000381775,9606.ENSP00000389814,9606.ENSP00000399421,9606.ENSP00000411355	IL4,IL5,TNFSF4,TNFSF11,ADIPOQ,CD36,PTPRC
GO:0045780	Positive regulation of bone resorption	2	19	1.87	0.0156	9606.ENSP00000381775,9606.ENSP00000465500	TNFSF11,TNFRSF11A
GO:0048245	Eosinophil chemotaxis	2	19	1.87	0.0156	9606.ENSP00000225831,9606.ENSP00000225842	CCL2,CCL1
GO:0060749	Mammary gland alveolus development	2	19	1.87	0.0156	9606.ENSP00000381775,9606.ENSP00000465500	TNFSF11,TNFRSF11A
GO:0071404	Cellular response to low-density lipoprotein particle stimulus	2	19	1.87	0.0156	9606.ENSP00000371958,9606.ENSP00000399421	CD9,CD36
GO:0010941	Regulation of cell death	9	1696	0.57	0.0157	9606.ENSP00000225831,9606.ENSP00000231449,9606.ENSP00000246657,9606.ENSP00000293379,9606.ENSP00000354566,9606.ENSP00000371347,9606.ENSP00000389814,9606.ENSP00000399421,9606.ENSP00000411355	CCL2,IL4,CCR7,ITGA5,CD3E,ANGPT4,ADIPOQ,CD36,PTPRC
GO:0045087	Innate immune response	6	703	0.78	0.0157	9606.ENSP00000225831,9606.ENSP00000225842,9606.ENSP00000231449,9606.ENSP00000306190,9606.ENSP00000358501,9606.ENSP00000479097	CCL2,CCL1,IL4,SLAMF1,CD58,CCL14
GO:0065008	Regulation of biological quality	14	4042	0.38	0.0193	9606.ENSP00000222553,9606.ENSP00000225831,9606.ENSP00000225842,9606.ENSP00000231449,9606.ENSP00000246657,9606.ENSP00000289707,9606.ENSP00000329380,9606.ENSP00000371958,9606.ENSP00000381775,9606.ENSP00000389814,9606.ENSP00000399421,9606.ENSP00000411355,9606.ENSP00000465500,9606.ENSP00000479097	NAMPT,CCL2,CCL1,IL4,CCR7,SLAMF8,GP1BA,CD9,TNFSF11,ADIPOQ,CD36,PTPRC,TNFRSF11A,CCL14
GO:0080135	Regulation of cellular response to stress	6	739	0.75	0.0195	9606.ENSP00000222553,9606.ENSP00000246657,9606.ENSP00000306190,9606.ENSP00000381775,9606.ENSP00000399421,9606.ENSP00000465500	NAMPT,CCR7,SLAMF1,TNFSF11,CD36,TNFRSF11A
GO:0043406	Positive regulation of MAP kinase activity	4	265	1.02	0.0196	9606.ENSP00000269571,9606.ENSP00000381775,9606.ENSP00000411355,9606.ENSP00000465500	ERBB2,TNFSF11,PTPRC,TNFRSF11A
GO:0030183	B cell differentiation	3	110	1.28	0.0197	9606.ENSP00000231449,9606.ENSP00000289707,9606.ENSP00000411355	IL4,SLAMF8,PTPRC
GO:0001773	Myeloid dendritic cell activation	2	23	1.78	0.0205	9606.ENSP00000231449,9606.ENSP00000306190	IL4,SLAMF1
GO:0032753	Positive regulation of interleukin-4 production	2	23	1.78	0.0205	9606.ENSP00000281834,9606.ENSP00000354566	TNFSF4,CD3E
GO:0050857	Positive regulation of antigen receptor-mediated signaling pathway	2	23	1.78	0.0205	9606.ENSP00000246657,9606.ENSP00000411355	CCR7,PTPRC
GO:0051091	Positive regulation of DNA-binding transcription factor activity	4	271	1.01	0.021	9606.ENSP00000231454,9606.ENSP00000381775,9606.ENSP00000399421,9606.ENSP00000465500	IL5,TNFSF11,CD36,TNFRSF11A
GO:0009987	Cellular process	28	15024	0.11	0.0216	9606.ENSP00000222553,9606.ENSP00000225831,9606.ENSP00000225842,9606.ENSP00000231449,9606.ENSP00000231454,9606.ENSP00000244241,9606.ENSP00000246657,9606.ENSP00000259631,9606.ENSP00000269571,9606.ENSP00000281834,9606.ENSP00000289707,9606.ENSP00000293379,9606.ENSP00000306190,9606.ENSP00000312027,9606.ENSP00000320084,9606.ENSP00000327890,9606.ENSP00000329380,9606.ENSP00000354566,9606.ENSP00000358501,…	NAMPT,CCL2,CCL1,IL4,IL5,IL17C,CCR7,CCL27,ERBB2,TNFSF4,SLAMF8,ITGA5,SLAMF1,CD7,CD276,IL3RA,GP1BA,CD3E,CD58,ANGPT4,CD9,TNFSF11,ADIPOQ,CD36,PTPRC,GYPB,TNFRSF11A,CCL14
GO:0031342	Negative regulation of cell killing	2	24	1.77	0.0219	9606.ENSP00000231449,9606.ENSP00000411355	IL4,PTPRC
GO:0034383	Low-density lipoprotein particle clearance	2	24	1.77	0.0219	9606.ENSP00000389814,9606.ENSP00000399421	ADIPOQ,CD36
GO:0034695	Response to prostaglandin E	2	25	1.75	0.0234	9606.ENSP00000246657,9606.ENSP00000281834	CCR7,TNFSF4
GO:0051345	Positive regulation of hydrolase activity	6	772	0.73	0.0235	9606.ENSP00000225831,9606.ENSP00000225842,9606.ENSP00000246657,9606.ENSP00000269571,9606.ENSP00000411355,9606.ENSP00000479097	CCL2,CCL1,CCR7,ERBB2,PTPRC,CCL14
GO:0022603	Regulation of anatomical structure morphogenesis	7	1095	0.65	0.0249	9606.ENSP00000225831,9606.ENSP00000231449,9606.ENSP00000269571,9606.ENSP00000293379,9606.ENSP00000371347,9606.ENSP00000389814,9606.ENSP00000399421	CCL2,IL4,ERBB2,ITGA5,ANGPT4,ADIPOQ,CD36
GO:0009719	Response to endogenous stimulus	8	1447	0.59	0.025	9606.ENSP00000222553,9606.ENSP00000225831,9606.ENSP00000246657,9606.ENSP00000269571,9606.ENSP00000281834,9606.ENSP00000371958,9606.ENSP00000389814,9606.ENSP00000399421	NAMPT,CCL2,CCR7,ERBB2,TNFSF4,CD9,ADIPOQ,CD36
GO:1901623	Regulation of lymphocyte chemotaxis	2	27	1.71	0.0265	9606.ENSP00000225831,9606.ENSP00000259631	CCL2,CCL27
GO:0033209	Tumor necrosis factor-mediated signaling pathway	3	125	1.22	0.0268	9606.ENSP00000281834,9606.ENSP00000381775,9606.ENSP00000465500	TNFSF4,TNFSF11,TNFRSF11A
GO:0007204	Positive regulation of cytosolic calcium ion concentration	4	297	0.97	0.0281	9606.ENSP00000225842,9606.ENSP00000246657,9606.ENSP00000399421,9606.ENSP00000411355	CCL1,CCR7,CD36,PTPRC
GO:0090025	Regulation of monocyte chemotaxis	2	28	1.7	0.0281	9606.ENSP00000225842,9606.ENSP00000289707	CCL1,SLAMF8
GO:0032660	Regulation of interleukin-17 production	2	29	1.68	0.0296	9606.ENSP00000225842,9606.ENSP00000281834	CCL1,TNFSF4
GO:0034110	Regulation of homotypic cell-cell adhesion	2	29	1.68	0.0296	9606.ENSP00000371958,9606.ENSP00000381775	CD9,TNFSF11
GO:0071624	Positive regulation of granulocyte chemotaxis	2	29	1.68	0.0296	9606.ENSP00000231449,9606.ENSP00000246657	IL4,CCR7
GO:0046425	Regulation of receptor signaling pathway via JAK-STAT	3	133	1.2	0.031	9606.ENSP00000231449,9606.ENSP00000231454,9606.ENSP00000411355	IL4,IL5,PTPRC
GO:0048519	Negative regulation of biological process	16	5389	0.32	0.0311	9606.ENSP00000222553,9606.ENSP00000225831,9606.ENSP00000231449,9606.ENSP00000246657,9606.ENSP00000269571,9606.ENSP00000281834,9606.ENSP00000289707,9606.ENSP00000293379,9606.ENSP00000306190,9606.ENSP00000329380,9606.ENSP00000354566,9606.ENSP00000371347,9606.ENSP00000371958,9606.ENSP00000389814,9606.ENSP00000399421,9606.ENSP00000411355	NAMPT,CCL2,IL4,CCR7,ERBB2,TNFSF4,SLAMF8,ITGA5,SLAMF1,GP1BA,CD3E,ANGPT4,CD9,ADIPOQ,CD36,PTPRC
GO:0010743	Regulation of macrophage derived foam cell differentiation	2	31	1.65	0.0328	9606.ENSP00000389814,9606.ENSP00000399421	ADIPOQ,CD36
GO:0097028	Dendritic cell differentiation	2	31	1.65	0.0328	9606.ENSP00000231449,9606.ENSP00000246657	IL4,CCR7
GO:0060627	Regulation of vesicle-mediated transport	5	550	0.8	0.0331	9606.ENSP00000225831,9606.ENSP00000231449,9606.ENSP00000389814,9606.ENSP00000399421,9606.ENSP00000411355	CCL2,IL4,ADIPOQ,CD36,PTPRC
GO:0001774	Microglial cell activation	2	32	1.64	0.0344	9606.ENSP00000222553,9606.ENSP00000231449	NAMPT,IL4
GO:0032743	Positive regulation of interleukin-2 production	2	32	1.64	0.0344	9606.ENSP00000354566,9606.ENSP00000411355	CD3E,PTPRC
GO:0048523	Negative regulation of cellular process	15	4874	0.33	0.0345	9606.ENSP00000222553,9606.ENSP00000225831,9606.ENSP00000231449,9606.ENSP00000246657,9606.ENSP00000269571,9606.ENSP00000281834,9606.ENSP00000289707,9606.ENSP00000293379,9606.ENSP00000306190,9606.ENSP00000354566,9606.ENSP00000371347,9606.ENSP00000371958,9606.ENSP00000389814,9606.ENSP00000399421,9606.ENSP00000411355	NAMPT,CCL2,IL4,CCR7,ERBB2,TNFSF4,SLAMF8,ITGA5,SLAMF1,CD3E,ANGPT4,CD9,ADIPOQ,CD36,PTPRC
GO:0007623	Circadian rhythm	3	142	1.17	0.0359	9606.ENSP00000222553,9606.ENSP00000389814,9606.ENSP00000465500	NAMPT,ADIPOQ,TNFRSF11A
GO:0032675	Regulation of interleukin-6 production	3	142	1.17	0.0359	9606.ENSP00000281834,9606.ENSP00000306190,9606.ENSP00000399421	TNFSF4,SLAMF1,CD36
GO:0042981	Regulation of apoptotic process	8	1550	0.56	0.0361	9606.ENSP00000225831,9606.ENSP00000231449,9606.ENSP00000246657,9606.ENSP00000293379,9606.ENSP00000354566,9606.ENSP00000371347,9606.ENSP00000389814,9606.ENSP00000411355	CCL2,IL4,CCR7,ITGA5,CD3E,ANGPT4,ADIPOQ,PTPRC
GO:0033993	Response to lipid	6	858	0.69	0.0368	9606.ENSP00000225831,9606.ENSP00000246657,9606.ENSP00000281834,9606.ENSP00000389814,9606.ENSP00000399421,9606.ENSP00000465500	CCL2,CCR7,TNFSF4,ADIPOQ,CD36,TNFRSF11A
GO:1901700	Response to oxygen-containing compound	8	1567	0.55	0.0384	9606.ENSP00000222553,9606.ENSP00000225831,9606.ENSP00000246657,9606.ENSP00000281834,9606.ENSP00000371958,9606.ENSP00000389814,9606.ENSP00000399421,9606.ENSP00000465500	NAMPT,CCL2,CCR7,TNFSF4,CD9,ADIPOQ,CD36,TNFRSF11A
GO:0008037	Cell recognition	3	148	1.15	0.0393	9606.ENSP00000246657,9606.ENSP00000371958,9606.ENSP00000399421	CCR7,CD9,CD36
GO:0051092	Positive regulation of NF-kappaB transcription factor activity	3	158	1.12	0.0467	9606.ENSP00000381775,9606.ENSP00000399421,9606.ENSP00000465500	TNFSF11,CD36,TNFRSF11A
GO:0032733	Positive regulation of interleukin-10 production	2	39	1.55	0.0474	9606.ENSP00000231449,9606.ENSP00000281834	IL4,TNFSF4
GO:1904646	Cellular response to amyloid-beta	2	39	1.55	0.0474	9606.ENSP00000222553,9606.ENSP00000399421	NAMPT,CD36
GO:0019932	Second-messenger-mediated signaling	4	354	0.9	0.048	9606.ENSP00000246657,9606.ENSP00000381775,9606.ENSP00000399421,9606.ENSP00000411355	CCR7,TNFSF11,CD36,PTPRC
GO:0007186	G protein-coupled receptor signaling pathway	7	1255	0.59	0.0487	9606.ENSP00000225831,9606.ENSP00000225842,9606.ENSP00000246657,9606.ENSP00000259631,9606.ENSP00000329380,9606.ENSP00000354566,9606.ENSP00000479097	CCL2,CCL1,CCR7,CCL27,GP1BA,CD3E,CCL14

## Sheet: viral
#term ID	term description	observed gene count	background gene count	strength	false discovery rate	matching proteins in your network (IDs)	matching proteins in your network (labels)
GO:0007166	Cell surface receptor signaling pathway	24	2325	0.8	3.58e-12	9606.ENSP00000225842,9606.ENSP00000231454,9606.ENSP00000244241,9606.ENSP00000246657,9606.ENSP00000252809,9606.ENSP00000263923,9606.ENSP00000264498,9606.ENSP00000264832,9606.ENSP00000265371,9606.ENSP00000305651,9606.ENSP00000308815,9606.ENSP00000312027,9606.ENSP00000327890,9606.ENSP00000333639,9606.ENSP00000347979,9606.ENSP00000356024,9606.ENSP00000356694,9606.ENSP00000380855,9606.ENSP00000465500,…	CCL1,IL5,IL17C,CCR7,GDF15,KDR,FGF2,ICAM1,NRP1,CXCL10,CCL19,CD7,IL3RA,IFNL2,FAS,CR2,FASLG,PDCD1LG2,TNFRSF11A,NTF4,FLT3LG,VEGFA,CCL14,VEGFC
GO:0019221	Cytokine-mediated signaling pathway	16	678	1.16	1.18e-11	9606.ENSP00000225842,9606.ENSP00000231454,9606.ENSP00000244241,9606.ENSP00000246657,9606.ENSP00000264498,9606.ENSP00000264832,9606.ENSP00000305651,9606.ENSP00000308815,9606.ENSP00000327890,9606.ENSP00000333639,9606.ENSP00000347979,9606.ENSP00000356694,9606.ENSP00000465500,9606.ENSP00000469613,9606.ENSP00000478570,9606.ENSP00000479097	CCL1,IL5,IL17C,CCR7,FGF2,ICAM1,CXCL10,CCL19,IL3RA,IFNL2,FAS,FASLG,TNFRSF11A,FLT3LG,VEGFA,CCL14
GO:0070887	Cellular response to chemical stimulus	25	2919	0.72	1.18e-11	9606.ENSP00000225842,9606.ENSP00000231454,9606.ENSP00000244241,9606.ENSP00000246657,9606.ENSP00000252809,9606.ENSP00000263923,9606.ENSP00000264498,9606.ENSP00000264832,9606.ENSP00000265371,9606.ENSP00000289707,9606.ENSP00000305651,9606.ENSP00000308815,9606.ENSP00000327890,9606.ENSP00000333639,9606.ENSP00000347979,9606.ENSP00000356694,9606.ENSP00000358501,9606.ENSP00000380855,9606.ENSP00000433847,…	CCL1,IL5,IL17C,CCR7,GDF15,KDR,FGF2,ICAM1,NRP1,SLAMF8,CXCL10,CCL19,IL3RA,IFNL2,FAS,FASLG,CD58,PDCD1LG2,B3GAT1,TNFRSF11A,NTF4,FLT3LG,VEGFA,CCL14,VEGFC
GO:0071345	Cellular response to cytokine stimulus	18	1013	1.04	1.18e-11	9606.ENSP00000225842,9606.ENSP00000231454,9606.ENSP00000244241,9606.ENSP00000246657,9606.ENSP00000264498,9606.ENSP00000264832,9606.ENSP00000305651,9606.ENSP00000308815,9606.ENSP00000327890,9606.ENSP00000333639,9606.ENSP00000347979,9606.ENSP00000356694,9606.ENSP00000358501,9606.ENSP00000465500,9606.ENSP00000469613,9606.ENSP00000478570,9606.ENSP00000479097,9606.ENSP00000480043	CCL1,IL5,IL17C,CCR7,FGF2,ICAM1,CXCL10,CCL19,IL3RA,IFNL2,FAS,FASLG,CD58,TNFRSF11A,FLT3LG,VEGFA,CCL14,VEGFC
GO:0071310	Cellular response to organic substance	23	2369	0.77	2.06e-11	9606.ENSP00000225842,9606.ENSP00000231454,9606.ENSP00000244241,9606.ENSP00000246657,9606.ENSP00000252809,9606.ENSP00000263923,9606.ENSP00000264498,9606.ENSP00000264832,9606.ENSP00000265371,9606.ENSP00000305651,9606.ENSP00000308815,9606.ENSP00000327890,9606.ENSP00000333639,9606.ENSP00000347979,9606.ENSP00000356694,9606.ENSP00000358501,9606.ENSP00000380855,9606.ENSP00000465500,9606.ENSP00000469455,…	CCL1,IL5,IL17C,CCR7,GDF15,KDR,FGF2,ICAM1,NRP1,CXCL10,CCL19,IL3RA,IFNL2,FAS,FASLG,CD58,PDCD1LG2,TNFRSF11A,NTF4,FLT3LG,VEGFA,CCL14,VEGFC
GO:0070374	Positive regulation of ERK1 and ERK2 cascade	11	209	1.51	5.35e-11	9606.ENSP00000225842,9606.ENSP00000246657,9606.ENSP00000263923,9606.ENSP00000264498,9606.ENSP00000264832,9606.ENSP00000265371,9606.ENSP00000306190,9606.ENSP00000308815,9606.ENSP00000465500,9606.ENSP00000478570,9606.ENSP00000479097	CCL1,CCR7,KDR,FGF2,ICAM1,NRP1,SLAMF1,CCL19,TNFRSF11A,VEGFA,CCL14
GO:0001934	Positive regulation of protein phosphorylation	17	1019	1.01	7.41e-11	9606.ENSP00000225842,9606.ENSP00000231454,9606.ENSP00000246657,9606.ENSP00000252809,9606.ENSP00000263923,9606.ENSP00000264498,9606.ENSP00000264832,9606.ENSP00000265371,9606.ENSP00000306190,9606.ENSP00000308815,9606.ENSP00000347979,9606.ENSP00000465500,9606.ENSP00000469455,9606.ENSP00000469613,9606.ENSP00000478570,9606.ENSP00000479097,9606.ENSP00000480043	CCL1,IL5,CCR7,GDF15,KDR,FGF2,ICAM1,NRP1,SLAMF1,CCL19,FAS,TNFRSF11A,NTF4,FLT3LG,VEGFA,CCL14,VEGFC
GO:0010033	Response to organic substance	24	3011	0.69	1.4e-10	9606.ENSP00000225842,9606.ENSP00000231454,9606.ENSP00000244241,9606.ENSP00000246657,9606.ENSP00000252809,9606.ENSP00000263686,9606.ENSP00000263923,9606.ENSP00000264498,9606.ENSP00000264832,9606.ENSP00000265371,9606.ENSP00000305651,9606.ENSP00000308815,9606.ENSP00000327890,9606.ENSP00000333639,9606.ENSP00000347979,9606.ENSP00000356694,9606.ENSP00000358501,9606.ENSP00000380855,9606.ENSP00000465500,…	CCL1,IL5,IL17C,CCR7,GDF15,SELP,KDR,FGF2,ICAM1,NRP1,CXCL10,CCL19,IL3RA,IFNL2,FAS,FASLG,CD58,PDCD1LG2,TNFRSF11A,NTF4,FLT3LG,VEGFA,CCL14,VEGFC
GO:0002376	Immune system process	22	2481	0.73	4.16e-10	9606.ENSP00000225842,9606.ENSP00000231454,9606.ENSP00000246657,9606.ENSP00000263686,9606.ENSP00000263923,9606.ENSP00000264832,9606.ENSP00000289707,9606.ENSP00000305651,9606.ENSP00000306190,9606.ENSP00000308815,9606.ENSP00000312027,9606.ENSP00000333639,9606.ENSP00000335062,9606.ENSP00000347979,9606.ENSP00000356024,9606.ENSP00000356694,9606.ENSP00000358501,9606.ENSP00000380855,9606.ENSP00000465500,…	CCL1,IL5,CCR7,SELP,KDR,ICAM1,SLAMF8,CXCL10,SLAMF1,CCL19,CD7,IFNL2,PDCD1,FAS,CR2,FASLG,CD58,PDCD1LG2,TNFRSF11A,FLT3LG,VEGFA,CCL14
GO:0042325	Regulation of phosphorylation	19	1626	0.85	4.17e-10	9606.ENSP00000225842,9606.ENSP00000231454,9606.ENSP00000246657,9606.ENSP00000252809,9606.ENSP00000263923,9606.ENSP00000264498,9606.ENSP00000264832,9606.ENSP00000265371,9606.ENSP00000289707,9606.ENSP00000305651,9606.ENSP00000306190,9606.ENSP00000308815,9606.ENSP00000347979,9606.ENSP00000465500,9606.ENSP00000469455,9606.ENSP00000469613,9606.ENSP00000478570,9606.ENSP00000479097,9606.ENSP00000480043	CCL1,IL5,CCR7,GDF15,KDR,FGF2,ICAM1,NRP1,SLAMF8,CXCL10,SLAMF1,CCL19,FAS,TNFRSF11A,NTF4,FLT3LG,VEGFA,CCL14,VEGFC
GO:0050896	Response to stimulus	32	8046	0.39	4.17e-10	9606.ENSP00000225842,9606.ENSP00000231454,9606.ENSP00000244241,9606.ENSP00000246657,9606.ENSP00000252809,9606.ENSP00000263686,9606.ENSP00000263923,9606.ENSP00000264498,9606.ENSP00000264832,9606.ENSP00000265371,9606.ENSP00000289707,9606.ENSP00000303550,9606.ENSP00000305651,9606.ENSP00000306190,9606.ENSP00000308815,9606.ENSP00000312027,9606.ENSP00000327890,9606.ENSP00000333639,9606.ENSP00000335062,…	CCL1,IL5,IL17C,CCR7,GDF15,SELP,KDR,FGF2,ICAM1,NRP1,SLAMF8,CYTL1,CXCL10,SLAMF1,CCL19,CD7,IL3RA,IFNL2,PDCD1,FAS,TGM2,CR2,FASLG,CD58,PDCD1LG2,B3GAT1,TNFRSF11A,NTF4,FLT3LG,VEGFA,CCL14,VEGFC
GO:0048584	Positive regulation of response to stimulus	21	2257	0.76	6.25e-10	9606.ENSP00000225842,9606.ENSP00000231454,9606.ENSP00000246657,9606.ENSP00000252809,9606.ENSP00000263686,9606.ENSP00000263923,9606.ENSP00000264498,9606.ENSP00000264832,9606.ENSP00000265371,9606.ENSP00000305651,9606.ENSP00000306190,9606.ENSP00000308815,9606.ENSP00000333639,9606.ENSP00000347979,9606.ENSP00000355330,9606.ENSP00000356024,9606.ENSP00000356694,9606.ENSP00000465500,9606.ENSP00000478570,…	CCL1,IL5,CCR7,GDF15,SELP,KDR,FGF2,ICAM1,NRP1,CXCL10,SLAMF1,CCL19,IFNL2,FAS,TGM2,CR2,FASLG,TNFRSF11A,VEGFA,CCL14,VEGFC
GO:0001932	Regulation of protein phosphorylation	18	1459	0.88	7.15e-10	9606.ENSP00000225842,9606.ENSP00000231454,9606.ENSP00000246657,9606.ENSP00000252809,9606.ENSP00000263923,9606.ENSP00000264498,9606.ENSP00000264832,9606.ENSP00000265371,9606.ENSP00000305651,9606.ENSP00000306190,9606.ENSP00000308815,9606.ENSP00000347979,9606.ENSP00000465500,9606.ENSP00000469455,9606.ENSP00000469613,9606.ENSP00000478570,9606.ENSP00000479097,9606.ENSP00000480043	CCL1,IL5,CCR7,GDF15,KDR,FGF2,ICAM1,NRP1,CXCL10,SLAMF1,CCL19,FAS,TNFRSF11A,NTF4,FLT3LG,VEGFA,CCL14,VEGFC
GO:0051716	Cellular response to stimulus	30	6489	0.45	7.15e-10	9606.ENSP00000225842,9606.ENSP00000231454,9606.ENSP00000244241,9606.ENSP00000246657,9606.ENSP00000252809,9606.ENSP00000263686,9606.ENSP00000263923,9606.ENSP00000264498,9606.ENSP00000264832,9606.ENSP00000265371,9606.ENSP00000289707,9606.ENSP00000303550,9606.ENSP00000305651,9606.ENSP00000308815,9606.ENSP00000312027,9606.ENSP00000327890,9606.ENSP00000333639,9606.ENSP00000347979,9606.ENSP00000355330,…	CCL1,IL5,IL17C,CCR7,GDF15,SELP,KDR,FGF2,ICAM1,NRP1,SLAMF8,CYTL1,CXCL10,CCL19,CD7,IL3RA,IFNL2,FAS,TGM2,CR2,FASLG,CD58,PDCD1LG2,B3GAT1,TNFRSF11A,NTF4,FLT3LG,VEGFA,CCL14,VEGFC
GO:0009605	Response to external stimulus	21	2310	0.74	7.86e-10	9606.ENSP00000225842,9606.ENSP00000246657,9606.ENSP00000252809,9606.ENSP00000263686,9606.ENSP00000264498,9606.ENSP00000264832,9606.ENSP00000265371,9606.ENSP00000289707,9606.ENSP00000305651,9606.ENSP00000306190,9606.ENSP00000308815,9606.ENSP00000333639,9606.ENSP00000347979,9606.ENSP00000356024,9606.ENSP00000356694,9606.ENSP00000358501,9606.ENSP00000380855,9606.ENSP00000465500,9606.ENSP00000478570,…	CCL1,CCR7,GDF15,SELP,FGF2,ICAM1,NRP1,SLAMF8,CXCL10,SLAMF1,CCL19,IFNL2,FAS,CR2,FASLG,CD58,PDCD1LG2,TNFRSF11A,VEGFA,CCL14,VEGFC
GO:0042221	Response to chemical	26	4333	0.56	1.26e-09	9606.ENSP00000225842,9606.ENSP00000231454,9606.ENSP00000244241,9606.ENSP00000246657,9606.ENSP00000252809,9606.ENSP00000263686,9606.ENSP00000263923,9606.ENSP00000264498,9606.ENSP00000264832,9606.ENSP00000265371,9606.ENSP00000289707,9606.ENSP00000305651,9606.ENSP00000308815,9606.ENSP00000327890,9606.ENSP00000333639,9606.ENSP00000347979,9606.ENSP00000356694,9606.ENSP00000358501,9606.ENSP00000380855,…	CCL1,IL5,IL17C,CCR7,GDF15,SELP,KDR,FGF2,ICAM1,NRP1,SLAMF8,CXCL10,CCL19,IL3RA,IFNL2,FAS,FASLG,CD58,PDCD1LG2,B3GAT1,TNFRSF11A,NTF4,FLT3LG,VEGFA,CCL14,VEGFC
GO:0050900	Leukocyte migration	11	316	1.33	1.26e-09	9606.ENSP00000225842,9606.ENSP00000246657,9606.ENSP00000263686,9606.ENSP00000264832,9606.ENSP00000289707,9606.ENSP00000305651,9606.ENSP00000308815,9606.ENSP00000358501,9606.ENSP00000465500,9606.ENSP00000478570,9606.ENSP00000479097	CCL1,CCR7,SELP,ICAM1,SLAMF8,CXCL10,CCL19,CD58,TNFRSF11A,VEGFA,CCL14
GO:0016477	Cell migration	15	896	1.01	1.28e-09	9606.ENSP00000225842,9606.ENSP00000246657,9606.ENSP00000263686,9606.ENSP00000263923,9606.ENSP00000264498,9606.ENSP00000264832,9606.ENSP00000265371,9606.ENSP00000289707,9606.ENSP00000305651,9606.ENSP00000308815,9606.ENSP00000358501,9606.ENSP00000465500,9606.ENSP00000478570,9606.ENSP00000479097,9606.ENSP00000480043	CCL1,CCR7,SELP,KDR,FGF2,ICAM1,NRP1,SLAMF8,CXCL10,CCL19,CD58,TNFRSF11A,VEGFA,CCL14,VEGFC
GO:0050920	Regulation of chemotaxis	10	223	1.44	1.28e-09	9606.ENSP00000225842,9606.ENSP00000246657,9606.ENSP00000263923,9606.ENSP00000264498,9606.ENSP00000265371,9606.ENSP00000289707,9606.ENSP00000305651,9606.ENSP00000308815,9606.ENSP00000478570,9606.ENSP00000480043	CCL1,CCR7,KDR,FGF2,NRP1,SLAMF8,CXCL10,CCL19,VEGFA,VEGFC
GO:0050921	Positive regulation of chemotaxis	9	147	1.57	1.28e-09	9606.ENSP00000225842,9606.ENSP00000246657,9606.ENSP00000263923,9606.ENSP00000264498,9606.ENSP00000265371,9606.ENSP00000305651,9606.ENSP00000308815,9606.ENSP00000478570,9606.ENSP00000480043	CCL1,CCR7,KDR,FGF2,NRP1,CXCL10,CCL19,VEGFA,VEGFC
GO:0007165	Signal transduction	27	4876	0.53	1.3e-09	9606.ENSP00000225842,9606.ENSP00000231454,9606.ENSP00000244241,9606.ENSP00000246657,9606.ENSP00000252809,9606.ENSP00000263686,9606.ENSP00000263923,9606.ENSP00000264498,9606.ENSP00000264832,9606.ENSP00000265371,9606.ENSP00000303550,9606.ENSP00000305651,9606.ENSP00000308815,9606.ENSP00000312027,9606.ENSP00000327890,9606.ENSP00000333639,9606.ENSP00000347979,9606.ENSP00000355330,9606.ENSP00000356024,…	CCL1,IL5,IL17C,CCR7,GDF15,SELP,KDR,FGF2,ICAM1,NRP1,CYTL1,CXCL10,CCL19,CD7,IL3RA,IFNL2,FAS,TGM2,CR2,FASLG,PDCD1LG2,TNFRSF11A,NTF4,FLT3LG,VEGFA,CCL14,VEGFC
GO:0008284	Positive regulation of cell population proliferation	15	919	1	1.51e-09	9606.ENSP00000231454,9606.ENSP00000263923,9606.ENSP00000264498,9606.ENSP00000265371,9606.ENSP00000305651,9606.ENSP00000306190,9606.ENSP00000308815,9606.ENSP00000355330,9606.ENSP00000356694,9606.ENSP00000380855,9606.ENSP00000465500,9606.ENSP00000469613,9606.ENSP00000478570,9606.ENSP00000479097,9606.ENSP00000480043	IL5,KDR,FGF2,NRP1,CXCL10,SLAMF1,CCL19,TGM2,FASLG,PDCD1LG2,TNFRSF11A,FLT3LG,VEGFA,CCL14,VEGFC
GO:0032270	Positive regulation of cellular protein metabolic process	18	1635	0.83	2.65e-09	9606.ENSP00000225842,9606.ENSP00000231454,9606.ENSP00000246657,9606.ENSP00000252809,9606.ENSP00000263923,9606.ENSP00000264498,9606.ENSP00000264832,9606.ENSP00000265371,9606.ENSP00000306190,9606.ENSP00000308815,9606.ENSP00000347979,9606.ENSP00000356694,9606.ENSP00000465500,9606.ENSP00000469455,9606.ENSP00000469613,9606.ENSP00000478570,9606.ENSP00000479097,9606.ENSP00000480043	CCL1,IL5,CCR7,GDF15,KDR,FGF2,ICAM1,NRP1,SLAMF1,CCL19,FAS,FASLG,TNFRSF11A,NTF4,FLT3LG,VEGFA,CCL14,VEGFC
GO:1902533	Positive regulation of intracellular signal transduction	15	1041	0.94	7.23e-09	9606.ENSP00000225842,9606.ENSP00000246657,9606.ENSP00000252809,9606.ENSP00000263686,9606.ENSP00000263923,9606.ENSP00000264498,9606.ENSP00000264832,9606.ENSP00000265371,9606.ENSP00000306190,9606.ENSP00000308815,9606.ENSP00000355330,9606.ENSP00000356694,9606.ENSP00000465500,9606.ENSP00000478570,9606.ENSP00000479097	CCL1,CCR7,GDF15,SELP,KDR,FGF2,ICAM1,NRP1,SLAMF1,CCL19,TGM2,FASLG,TNFRSF11A,VEGFA,CCL14
GO:0043410	Positive regulation of MAPK cascade	12	543	1.13	1.08e-08	9606.ENSP00000225842,9606.ENSP00000246657,9606.ENSP00000252809,9606.ENSP00000263923,9606.ENSP00000264498,9606.ENSP00000264832,9606.ENSP00000265371,9606.ENSP00000306190,9606.ENSP00000308815,9606.ENSP00000465500,9606.ENSP00000478570,9606.ENSP00000479097	CCL1,CCR7,GDF15,KDR,FGF2,ICAM1,NRP1,SLAMF1,CCL19,TNFRSF11A,VEGFA,CCL14
GO:0060326	Cell chemotaxis	9	204	1.43	1.33e-08	9606.ENSP00000225842,9606.ENSP00000246657,9606.ENSP00000265371,9606.ENSP00000289707,9606.ENSP00000305651,9606.ENSP00000308815,9606.ENSP00000465500,9606.ENSP00000478570,9606.ENSP00000479097	CCL1,CCR7,NRP1,SLAMF8,CXCL10,CCL19,TNFRSF11A,VEGFA,CCL14
GO:0002685	Regulation of leukocyte migration	9	209	1.42	1.59e-08	9606.ENSP00000225842,9606.ENSP00000246657,9606.ENSP00000263686,9606.ENSP00000264832,9606.ENSP00000289707,9606.ENSP00000305651,9606.ENSP00000308815,9606.ENSP00000478570,9606.ENSP00000480043	CCL1,CCR7,SELP,ICAM1,SLAMF8,CXCL10,CCL19,VEGFA,VEGFC
GO:0043408	Regulation of MAPK cascade	13	725	1.04	1.59e-08	9606.ENSP00000225842,9606.ENSP00000246657,9606.ENSP00000252809,9606.ENSP00000263923,9606.ENSP00000264498,9606.ENSP00000264832,9606.ENSP00000265371,9606.ENSP00000306190,9606.ENSP00000308815,9606.ENSP00000347979,9606.ENSP00000465500,9606.ENSP00000478570,9606.ENSP00000479097	CCL1,CCR7,GDF15,KDR,FGF2,ICAM1,NRP1,SLAMF1,CCL19,FAS,TNFRSF11A,VEGFA,CCL14
GO:0006955	Immune response	17	1588	0.82	1.63e-08	9606.ENSP00000225842,9606.ENSP00000231454,9606.ENSP00000246657,9606.ENSP00000264832,9606.ENSP00000305651,9606.ENSP00000306190,9606.ENSP00000308815,9606.ENSP00000312027,9606.ENSP00000333639,9606.ENSP00000335062,9606.ENSP00000347979,9606.ENSP00000356024,9606.ENSP00000356694,9606.ENSP00000358501,9606.ENSP00000380855,9606.ENSP00000465500,9606.ENSP00000479097	CCL1,IL5,CCR7,ICAM1,CXCL10,SLAMF1,CCL19,CD7,IFNL2,PDCD1,FAS,CR2,FASLG,CD58,PDCD1LG2,TNFRSF11A,CCL14
GO:0051239	Regulation of multicellular organismal process	22	3227	0.62	2.16e-08	9606.ENSP00000225842,9606.ENSP00000231454,9606.ENSP00000246657,9606.ENSP00000252809,9606.ENSP00000263686,9606.ENSP00000263923,9606.ENSP00000264498,9606.ENSP00000264832,9606.ENSP00000265371,9606.ENSP00000289707,9606.ENSP00000305651,9606.ENSP00000306190,9606.ENSP00000308815,9606.ENSP00000335062,9606.ENSP00000356694,9606.ENSP00000358501,9606.ENSP00000380855,9606.ENSP00000465500,9606.ENSP00000469455,…	CCL1,IL5,CCR7,GDF15,SELP,KDR,FGF2,ICAM1,NRP1,SLAMF8,CXCL10,SLAMF1,CCL19,PDCD1,FASLG,CD58,PDCD1LG2,TNFRSF11A,NTF4,FLT3LG,VEGFA,VEGFC
GO:0002684	Positive regulation of immune system process	14	949	0.96	2.51e-08	9606.ENSP00000225842,9606.ENSP00000231454,9606.ENSP00000246657,9606.ENSP00000263686,9606.ENSP00000264832,9606.ENSP00000305651,9606.ENSP00000308815,9606.ENSP00000333639,9606.ENSP00000335062,9606.ENSP00000356024,9606.ENSP00000380855,9606.ENSP00000469613,9606.ENSP00000478570,9606.ENSP00000480043	CCL1,IL5,CCR7,SELP,ICAM1,CXCL10,CCL19,IFNL2,PDCD1,CR2,PDCD1LG2,FLT3LG,VEGFA,VEGFC
GO:0030595	Leukocyte chemotaxis	8	142	1.54	2.51e-08	9606.ENSP00000225842,9606.ENSP00000246657,9606.ENSP00000289707,9606.ENSP00000305651,9606.ENSP00000308815,9606.ENSP00000465500,9606.ENSP00000478570,9606.ENSP00000479097	CCL1,CCR7,SLAMF8,CXCL10,CCL19,TNFRSF11A,VEGFA,CCL14
GO:0002687	Positive regulation of leukocyte migration	8	144	1.53	2.67e-08	9606.ENSP00000225842,9606.ENSP00000246657,9606.ENSP00000263686,9606.ENSP00000264832,9606.ENSP00000305651,9606.ENSP00000308815,9606.ENSP00000478570,9606.ENSP00000480043	CCL1,CCR7,SELP,ICAM1,CXCL10,CCL19,VEGFA,VEGFC
GO:0009967	Positive regulation of signal transduction	17	1654	0.8	2.69e-08	9606.ENSP00000225842,9606.ENSP00000231454,9606.ENSP00000246657,9606.ENSP00000252809,9606.ENSP00000263686,9606.ENSP00000263923,9606.ENSP00000264498,9606.ENSP00000264832,9606.ENSP00000265371,9606.ENSP00000306190,9606.ENSP00000308815,9606.ENSP00000347979,9606.ENSP00000355330,9606.ENSP00000356694,9606.ENSP00000465500,9606.ENSP00000478570,9606.ENSP00000479097	CCL1,IL5,CCR7,GDF15,SELP,KDR,FGF2,ICAM1,NRP1,SLAMF1,CCL19,FAS,TGM2,FASLG,TNFRSF11A,VEGFA,CCL14
GO:0051707	Response to other organism	15	1256	0.86	7.09e-08	9606.ENSP00000225842,9606.ENSP00000246657,9606.ENSP00000263686,9606.ENSP00000264832,9606.ENSP00000289707,9606.ENSP00000305651,9606.ENSP00000306190,9606.ENSP00000308815,9606.ENSP00000333639,9606.ENSP00000356024,9606.ENSP00000356694,9606.ENSP00000358501,9606.ENSP00000380855,9606.ENSP00000465500,9606.ENSP00000479097	CCL1,CCR7,SELP,ICAM1,SLAMF8,CXCL10,SLAMF1,CCL19,IFNL2,CR2,FASLG,CD58,PDCD1LG2,TNFRSF11A,CCL14
GO:0032103	Positive regulation of response to external stimulus	11	511	1.12	8.28e-08	9606.ENSP00000225842,9606.ENSP00000246657,9606.ENSP00000263923,9606.ENSP00000264498,9606.ENSP00000265371,9606.ENSP00000305651,9606.ENSP00000308815,9606.ENSP00000355330,9606.ENSP00000465500,9606.ENSP00000478570,9606.ENSP00000480043	CCL1,CCR7,KDR,FGF2,NRP1,CXCL10,CCL19,TGM2,TNFRSF11A,VEGFA,VEGFC
GO:0006950	Response to stress	22	3485	0.59	8.34e-08	9606.ENSP00000225842,9606.ENSP00000231454,9606.ENSP00000244241,9606.ENSP00000246657,9606.ENSP00000263686,9606.ENSP00000263923,9606.ENSP00000264498,9606.ENSP00000264832,9606.ENSP00000265371,9606.ENSP00000289707,9606.ENSP00000305651,9606.ENSP00000306190,9606.ENSP00000308815,9606.ENSP00000333639,9606.ENSP00000347979,9606.ENSP00000356024,9606.ENSP00000356694,9606.ENSP00000358501,9606.ENSP00000433847,…	CCL1,IL5,IL17C,CCR7,SELP,KDR,FGF2,ICAM1,NRP1,SLAMF8,CXCL10,SLAMF1,CCL19,IFNL2,FAS,CR2,FASLG,CD58,B3GAT1,VEGFA,CCL14,VEGFC
GO:0006952	Defense response	15	1296	0.85	9.77e-08	9606.ENSP00000225842,9606.ENSP00000231454,9606.ENSP00000244241,9606.ENSP00000246657,9606.ENSP00000263686,9606.ENSP00000264832,9606.ENSP00000289707,9606.ENSP00000305651,9606.ENSP00000306190,9606.ENSP00000308815,9606.ENSP00000333639,9606.ENSP00000356024,9606.ENSP00000356694,9606.ENSP00000358501,9606.ENSP00000479097	CCL1,IL5,IL17C,CCR7,SELP,ICAM1,SLAMF8,CXCL10,SLAMF1,CCL19,IFNL2,CR2,FASLG,CD58,CCL14
GO:0030335	Positive regulation of cell migration	11	522	1.11	9.77e-08	9606.ENSP00000225842,9606.ENSP00000246657,9606.ENSP00000263686,9606.ENSP00000263923,9606.ENSP00000264498,9606.ENSP00000264832,9606.ENSP00000265371,9606.ENSP00000305651,9606.ENSP00000308815,9606.ENSP00000478570,9606.ENSP00000480043	CCL1,CCR7,SELP,KDR,FGF2,ICAM1,NRP1,CXCL10,CCL19,VEGFA,VEGFC
GO:0044093	Positive regulation of molecular function	17	1842	0.75	1.17e-07	9606.ENSP00000225842,9606.ENSP00000231454,9606.ENSP00000246657,9606.ENSP00000252809,9606.ENSP00000263923,9606.ENSP00000264498,9606.ENSP00000264832,9606.ENSP00000265371,9606.ENSP00000303550,9606.ENSP00000308815,9606.ENSP00000347979,9606.ENSP00000356694,9606.ENSP00000465500,9606.ENSP00000469455,9606.ENSP00000478570,9606.ENSP00000479097,9606.ENSP00000480043	CCL1,IL5,CCR7,GDF15,KDR,FGF2,ICAM1,NRP1,CYTL1,CCL19,FAS,FASLG,TNFRSF11A,NTF4,VEGFA,CCL14,VEGFC
GO:0006935	Chemotaxis	11	545	1.09	1.4e-07	9606.ENSP00000225842,9606.ENSP00000246657,9606.ENSP00000264498,9606.ENSP00000265371,9606.ENSP00000289707,9606.ENSP00000305651,9606.ENSP00000308815,9606.ENSP00000465500,9606.ENSP00000478570,9606.ENSP00000479097,9606.ENSP00000480043	CCL1,CCR7,FGF2,NRP1,SLAMF8,CXCL10,CCL19,TNFRSF11A,VEGFA,CCL14,VEGFC
GO:0048518	Positive regulation of biological process	27	6112	0.43	1.62e-07	9606.ENSP00000225842,9606.ENSP00000231454,9606.ENSP00000246657,9606.ENSP00000252809,9606.ENSP00000263686,9606.ENSP00000263923,9606.ENSP00000264498,9606.ENSP00000264832,9606.ENSP00000265371,9606.ENSP00000303550,9606.ENSP00000305651,9606.ENSP00000306190,9606.ENSP00000308815,9606.ENSP00000333639,9606.ENSP00000335062,9606.ENSP00000347979,9606.ENSP00000355330,9606.ENSP00000356024,9606.ENSP00000356694,…	CCL1,IL5,CCR7,GDF15,SELP,KDR,FGF2,ICAM1,NRP1,CYTL1,CXCL10,SLAMF1,CCL19,IFNL2,PDCD1,FAS,TGM2,CR2,FASLG,CD58,PDCD1LG2,TNFRSF11A,NTF4,FLT3LG,VEGFA,CCL14,VEGFC
GO:0045785	Positive regulation of cell adhesion	10	423	1.16	2e-07	9606.ENSP00000246657,9606.ENSP00000263686,9606.ENSP00000263923,9606.ENSP00000264832,9606.ENSP00000265371,9606.ENSP00000308815,9606.ENSP00000335062,9606.ENSP00000355330,9606.ENSP00000380855,9606.ENSP00000478570	CCR7,SELP,KDR,ICAM1,NRP1,CCL19,PDCD1,TGM2,PDCD1LG2,VEGFA
GO:0048583	Regulation of response to stimulus	23	4114	0.53	2e-07	9606.ENSP00000225842,9606.ENSP00000231454,9606.ENSP00000246657,9606.ENSP00000252809,9606.ENSP00000263686,9606.ENSP00000263923,9606.ENSP00000264498,9606.ENSP00000264832,9606.ENSP00000265371,9606.ENSP00000289707,9606.ENSP00000305651,9606.ENSP00000306190,9606.ENSP00000308815,9606.ENSP00000333639,9606.ENSP00000335062,9606.ENSP00000347979,9606.ENSP00000355330,9606.ENSP00000356024,9606.ENSP00000356694,…	CCL1,IL5,CCR7,GDF15,SELP,KDR,FGF2,ICAM1,NRP1,SLAMF8,CXCL10,SLAMF1,CCL19,IFNL2,PDCD1,FAS,TGM2,CR2,FASLG,TNFRSF11A,VEGFA,CCL14,VEGFC
GO:0042592	Homeostatic process	16	1676	0.77	2.65e-07	9606.ENSP00000225842,9606.ENSP00000246657,9606.ENSP00000263923,9606.ENSP00000264498,9606.ENSP00000264832,9606.ENSP00000289707,9606.ENSP00000303550,9606.ENSP00000305651,9606.ENSP00000308815,9606.ENSP00000347979,9606.ENSP00000355330,9606.ENSP00000356694,9606.ENSP00000465500,9606.ENSP00000469613,9606.ENSP00000478570,9606.ENSP00000479097	CCL1,CCR7,KDR,FGF2,ICAM1,SLAMF8,CYTL1,CXCL10,CCL19,FAS,TGM2,FASLG,TNFRSF11A,FLT3LG,VEGFA,CCL14
GO:0097529	Myeloid leukocyte migration	7	123	1.54	2.65e-07	9606.ENSP00000225842,9606.ENSP00000246657,9606.ENSP00000305651,9606.ENSP00000308815,9606.ENSP00000465500,9606.ENSP00000478570,9606.ENSP00000479097	CCL1,CCR7,CXCL10,CCL19,TNFRSF11A,VEGFA,CCL14
GO:0002688	Regulation of leukocyte chemotaxis	7	124	1.54	2.73e-07	9606.ENSP00000225842,9606.ENSP00000246657,9606.ENSP00000289707,9606.ENSP00000305651,9606.ENSP00000308815,9606.ENSP00000478570,9606.ENSP00000480043	CCL1,CCR7,SLAMF8,CXCL10,CCL19,VEGFA,VEGFC
GO:0032268	Regulation of cellular protein metabolic process	19	2693	0.63	4.64e-07	9606.ENSP00000225842,9606.ENSP00000231454,9606.ENSP00000246657,9606.ENSP00000252809,9606.ENSP00000263923,9606.ENSP00000264498,9606.ENSP00000264832,9606.ENSP00000265371,9606.ENSP00000305651,9606.ENSP00000306190,9606.ENSP00000308815,9606.ENSP00000347979,9606.ENSP00000356694,9606.ENSP00000465500,9606.ENSP00000469455,9606.ENSP00000469613,9606.ENSP00000478570,9606.ENSP00000479097,9606.ENSP00000480043	CCL1,IL5,CCR7,GDF15,KDR,FGF2,ICAM1,NRP1,CXCL10,SLAMF1,CCL19,FAS,FASLG,TNFRSF11A,NTF4,FLT3LG,VEGFA,CCL14,VEGFC
GO:0032101	Regulation of response to external stimulus	13	1013	0.89	5.03e-07	9606.ENSP00000225842,9606.ENSP00000246657,9606.ENSP00000263686,9606.ENSP00000263923,9606.ENSP00000264498,9606.ENSP00000265371,9606.ENSP00000289707,9606.ENSP00000305651,9606.ENSP00000308815,9606.ENSP00000355330,9606.ENSP00000465500,9606.ENSP00000478570,9606.ENSP00000480043	CCL1,CCR7,SELP,KDR,FGF2,NRP1,SLAMF8,CXCL10,CCL19,TGM2,TNFRSF11A,VEGFA,VEGFC
GO:0043085	Positive regulation of catalytic activity	15	1489	0.79	5.03e-07	9606.ENSP00000225842,9606.ENSP00000246657,9606.ENSP00000252809,9606.ENSP00000263923,9606.ENSP00000264498,9606.ENSP00000264832,9606.ENSP00000265371,9606.ENSP00000308815,9606.ENSP00000347979,9606.ENSP00000356694,9606.ENSP00000465500,9606.ENSP00000469455,9606.ENSP00000478570,9606.ENSP00000479097,9606.ENSP00000480043	CCL1,CCR7,GDF15,KDR,FGF2,ICAM1,NRP1,CCL19,FAS,FASLG,TNFRSF11A,NTF4,VEGFA,CCL14,VEGFC
GO:0072676	Lymphocyte migration	6	74	1.7	5.53e-07	9606.ENSP00000225842,9606.ENSP00000246657,9606.ENSP00000264832,9606.ENSP00000305651,9606.ENSP00000308815,9606.ENSP00000479097	CCL1,CCR7,ICAM1,CXCL10,CCL19,CCL14
GO:0002682	Regulation of immune system process	15	1514	0.78	6.05e-07	9606.ENSP00000225842,9606.ENSP00000231454,9606.ENSP00000246657,9606.ENSP00000263686,9606.ENSP00000264832,9606.ENSP00000289707,9606.ENSP00000305651,9606.ENSP00000308815,9606.ENSP00000333639,9606.ENSP00000335062,9606.ENSP00000356024,9606.ENSP00000380855,9606.ENSP00000469613,9606.ENSP00000478570,9606.ENSP00000480043	CCL1,IL5,CCR7,SELP,ICAM1,SLAMF8,CXCL10,CCL19,IFNL2,PDCD1,CR2,PDCD1LG2,FLT3LG,VEGFA,VEGFC
GO:1902531	Regulation of intracellular signal transduction	16	1807	0.73	6.96e-07	9606.ENSP00000225842,9606.ENSP00000246657,9606.ENSP00000252809,9606.ENSP00000263686,9606.ENSP00000263923,9606.ENSP00000264498,9606.ENSP00000264832,9606.ENSP00000265371,9606.ENSP00000306190,9606.ENSP00000308815,9606.ENSP00000347979,9606.ENSP00000355330,9606.ENSP00000356694,9606.ENSP00000465500,9606.ENSP00000478570,9606.ENSP00000479097	CCL1,CCR7,GDF15,SELP,KDR,FGF2,ICAM1,NRP1,SLAMF1,CCL19,FAS,TGM2,FASLG,TNFRSF11A,VEGFA,CCL14
GO:0010604	Positive regulation of macromolecule metabolic process	21	3600	0.55	9.67e-07	9606.ENSP00000225842,9606.ENSP00000231454,9606.ENSP00000246657,9606.ENSP00000252809,9606.ENSP00000263923,9606.ENSP00000264498,9606.ENSP00000264832,9606.ENSP00000265371,9606.ENSP00000303550,9606.ENSP00000305651,9606.ENSP00000306190,9606.ENSP00000308815,9606.ENSP00000347979,9606.ENSP00000356694,9606.ENSP00000358501,9606.ENSP00000465500,9606.ENSP00000469455,9606.ENSP00000469613,9606.ENSP00000478570,…	CCL1,IL5,CCR7,GDF15,KDR,FGF2,ICAM1,NRP1,CYTL1,CXCL10,SLAMF1,CCL19,FAS,FASLG,CD58,TNFRSF11A,NTF4,FLT3LG,VEGFA,CCL14,VEGFC
GO:0030334	Regulation of cell migration	12	865	0.93	9.67e-07	9606.ENSP00000225842,9606.ENSP00000246657,9606.ENSP00000263686,9606.ENSP00000263923,9606.ENSP00000264498,9606.ENSP00000264832,9606.ENSP00000265371,9606.ENSP00000289707,9606.ENSP00000305651,9606.ENSP00000308815,9606.ENSP00000478570,9606.ENSP00000480043	CCL1,CCR7,SELP,KDR,FGF2,ICAM1,NRP1,SLAMF8,CXCL10,CCL19,VEGFA,VEGFC
GO:0006954	Inflammatory response	10	515	1.07	1.05e-06	9606.ENSP00000225842,9606.ENSP00000231454,9606.ENSP00000244241,9606.ENSP00000246657,9606.ENSP00000263686,9606.ENSP00000264832,9606.ENSP00000289707,9606.ENSP00000305651,9606.ENSP00000308815,9606.ENSP00000479097	CCL1,IL5,IL17C,CCR7,SELP,ICAM1,SLAMF8,CXCL10,CCL19,CCL14
GO:0051173	Positive regulation of nitrogen compound metabolic process	20	3239	0.58	1.13e-06	9606.ENSP00000225842,9606.ENSP00000231454,9606.ENSP00000246657,9606.ENSP00000252809,9606.ENSP00000263923,9606.ENSP00000264498,9606.ENSP00000264832,9606.ENSP00000265371,9606.ENSP00000303550,9606.ENSP00000305651,9606.ENSP00000306190,9606.ENSP00000308815,9606.ENSP00000347979,9606.ENSP00000356694,9606.ENSP00000465500,9606.ENSP00000469455,9606.ENSP00000469613,9606.ENSP00000478570,9606.ENSP00000479097,…	CCL1,IL5,CCR7,GDF15,KDR,FGF2,ICAM1,NRP1,CYTL1,CXCL10,SLAMF1,CCL19,FAS,FASLG,TNFRSF11A,NTF4,FLT3LG,VEGFA,CCL14,VEGFC
GO:0044419	Interspecies interaction between organisms	16	1899	0.71	1.32e-06	9606.ENSP00000225842,9606.ENSP00000246657,9606.ENSP00000263686,9606.ENSP00000263923,9606.ENSP00000264832,9606.ENSP00000289707,9606.ENSP00000305651,9606.ENSP00000306190,9606.ENSP00000308815,9606.ENSP00000333639,9606.ENSP00000356024,9606.ENSP00000356694,9606.ENSP00000358501,9606.ENSP00000380855,9606.ENSP00000465500,9606.ENSP00000479097	CCL1,CCR7,SELP,KDR,ICAM1,SLAMF8,CXCL10,SLAMF1,CCL19,IFNL2,CR2,FASLG,CD58,PDCD1LG2,TNFRSF11A,CCL14
GO:0098542	Defense response to other organism	12	900	0.91	1.4e-06	9606.ENSP00000225842,9606.ENSP00000263686,9606.ENSP00000264832,9606.ENSP00000289707,9606.ENSP00000305651,9606.ENSP00000306190,9606.ENSP00000308815,9606.ENSP00000333639,9606.ENSP00000356024,9606.ENSP00000356694,9606.ENSP00000358501,9606.ENSP00000479097	CCL1,SELP,ICAM1,SLAMF8,CXCL10,SLAMF1,CCL19,IFNL2,CR2,FASLG,CD58,CCL14
GO:0002690	Positive regulation of leukocyte chemotaxis	6	98	1.57	2.31e-06	9606.ENSP00000225842,9606.ENSP00000246657,9606.ENSP00000305651,9606.ENSP00000308815,9606.ENSP00000478570,9606.ENSP00000480043	CCL1,CCR7,CXCL10,CCL19,VEGFA,VEGFC
GO:0031325	Positive regulation of cellular metabolic process	20	3413	0.55	2.65e-06	9606.ENSP00000225842,9606.ENSP00000231454,9606.ENSP00000246657,9606.ENSP00000252809,9606.ENSP00000263923,9606.ENSP00000264498,9606.ENSP00000264832,9606.ENSP00000265371,9606.ENSP00000303550,9606.ENSP00000305651,9606.ENSP00000306190,9606.ENSP00000308815,9606.ENSP00000347979,9606.ENSP00000356694,9606.ENSP00000465500,9606.ENSP00000469455,9606.ENSP00000469613,9606.ENSP00000478570,9606.ENSP00000479097,…	CCL1,IL5,CCR7,GDF15,KDR,FGF2,ICAM1,NRP1,CYTL1,CXCL10,SLAMF1,CCL19,FAS,FASLG,TNFRSF11A,NTF4,FLT3LG,VEGFA,CCL14,VEGFC
GO:0051345	Positive regulation of hydrolase activity	11	772	0.94	3.3e-06	9606.ENSP00000225842,9606.ENSP00000246657,9606.ENSP00000264498,9606.ENSP00000264832,9606.ENSP00000265371,9606.ENSP00000308815,9606.ENSP00000347979,9606.ENSP00000356694,9606.ENSP00000469455,9606.ENSP00000478570,9606.ENSP00000479097	CCL1,CCR7,FGF2,ICAM1,NRP1,CCL19,FAS,FASLG,NTF4,VEGFA,CCL14
GO:0050790	Regulation of catalytic activity	17	2386	0.64	3.86e-06	9606.ENSP00000225842,9606.ENSP00000246657,9606.ENSP00000252809,9606.ENSP00000263923,9606.ENSP00000264498,9606.ENSP00000264832,9606.ENSP00000265371,9606.ENSP00000289707,9606.ENSP00000305651,9606.ENSP00000308815,9606.ENSP00000347979,9606.ENSP00000356694,9606.ENSP00000465500,9606.ENSP00000469455,9606.ENSP00000478570,9606.ENSP00000479097,9606.ENSP00000480043	CCL1,CCR7,GDF15,KDR,FGF2,ICAM1,NRP1,SLAMF8,CXCL10,CCL19,FAS,FASLG,TNFRSF11A,NTF4,VEGFA,CCL14,VEGFC
GO:0060548	Negative regulation of cell death	12	999	0.87	3.98e-06	9606.ENSP00000246657,9606.ENSP00000263923,9606.ENSP00000264498,9606.ENSP00000264832,9606.ENSP00000265371,9606.ENSP00000308815,9606.ENSP00000335062,9606.ENSP00000347979,9606.ENSP00000356694,9606.ENSP00000469455,9606.ENSP00000469613,9606.ENSP00000478570	CCR7,KDR,FGF2,ICAM1,NRP1,CCL19,PDCD1,FAS,FASLG,NTF4,FLT3LG,VEGFA
GO:0050918	Positive chemotaxis	5	53	1.76	4.88e-06	9606.ENSP00000264498,9606.ENSP00000265371,9606.ENSP00000305651,9606.ENSP00000478570,9606.ENSP00000480043	FGF2,NRP1,CXCL10,VEGFA,VEGFC
GO:0043536	Positive regulation of blood vessel endothelial cell migration	5	56	1.74	6.24e-06	9606.ENSP00000263923,9606.ENSP00000264498,9606.ENSP00000265371,9606.ENSP00000478570,9606.ENSP00000480043	KDR,FGF2,NRP1,VEGFA,VEGFC
GO:0002040	Sprouting angiogenesis	5	59	1.71	7.89e-06	9606.ENSP00000263923,9606.ENSP00000264498,9606.ENSP00000265371,9606.ENSP00000478570,9606.ENSP00000480043	KDR,FGF2,NRP1,VEGFA,VEGFC
GO:0038084	Vascular endothelial growth factor signaling pathway	4	20	2.09	7.97e-06	9606.ENSP00000263923,9606.ENSP00000265371,9606.ENSP00000478570,9606.ENSP00000480043	KDR,NRP1,VEGFA,VEGFC
GO:0048522	Positive regulation of cellular process	24	5579	0.42	9.14e-06	9606.ENSP00000225842,9606.ENSP00000231454,9606.ENSP00000246657,9606.ENSP00000252809,9606.ENSP00000263686,9606.ENSP00000263923,9606.ENSP00000264498,9606.ENSP00000264832,9606.ENSP00000265371,9606.ENSP00000303550,9606.ENSP00000305651,9606.ENSP00000306190,9606.ENSP00000308815,9606.ENSP00000335062,9606.ENSP00000347979,9606.ENSP00000355330,9606.ENSP00000356694,9606.ENSP00000380855,9606.ENSP00000465500,…	CCL1,IL5,CCR7,GDF15,SELP,KDR,FGF2,ICAM1,NRP1,CYTL1,CXCL10,SLAMF1,CCL19,PDCD1,FAS,TGM2,FASLG,PDCD1LG2,TNFRSF11A,NTF4,FLT3LG,VEGFA,CCL14,VEGFC
GO:0002042	Cell migration involved in sprouting angiogenesis	4	21	2.07	9.29e-06	9606.ENSP00000263923,9606.ENSP00000264498,9606.ENSP00000265371,9606.ENSP00000478570	KDR,FGF2,NRP1,VEGFA
GO:0090050	Positive regulation of cell migration involved in sprouting angiogenesis	4	21	2.07	9.29e-06	9606.ENSP00000263923,9606.ENSP00000264498,9606.ENSP00000265371,9606.ENSP00000478570	KDR,FGF2,NRP1,VEGFA
GO:0043066	Negative regulation of apoptotic process	11	893	0.88	1.26e-05	9606.ENSP00000246657,9606.ENSP00000263923,9606.ENSP00000264832,9606.ENSP00000265371,9606.ENSP00000308815,9606.ENSP00000335062,9606.ENSP00000347979,9606.ENSP00000356694,9606.ENSP00000469455,9606.ENSP00000469613,9606.ENSP00000478570	CCR7,KDR,ICAM1,NRP1,CCL19,PDCD1,FAS,FASLG,NTF4,FLT3LG,VEGFA
GO:0048878	Chemical homeostasis	12	1124	0.81	1.3e-05	9606.ENSP00000225842,9606.ENSP00000246657,9606.ENSP00000263923,9606.ENSP00000264498,9606.ENSP00000264832,9606.ENSP00000289707,9606.ENSP00000305651,9606.ENSP00000308815,9606.ENSP00000355330,9606.ENSP00000356694,9606.ENSP00000478570,9606.ENSP00000479097	CCL1,CCR7,KDR,FGF2,ICAM1,SLAMF8,CXCL10,CCL19,TGM2,FASLG,VEGFA,CCL14
GO:0071356	Cellular response to tumor necrosis factor	7	245	1.24	1.66e-05	9606.ENSP00000225842,9606.ENSP00000264832,9606.ENSP00000308815,9606.ENSP00000347979,9606.ENSP00000358501,9606.ENSP00000465500,9606.ENSP00000479097	CCL1,ICAM1,CCL19,FAS,CD58,TNFRSF11A,CCL14
GO:0010941	Regulation of cell death	14	1696	0.7	1.76e-05	9606.ENSP00000246657,9606.ENSP00000263923,9606.ENSP00000264498,9606.ENSP00000264832,9606.ENSP00000265371,9606.ENSP00000305651,9606.ENSP00000308815,9606.ENSP00000335062,9606.ENSP00000347979,9606.ENSP00000355330,9606.ENSP00000356694,9606.ENSP00000469455,9606.ENSP00000469613,9606.ENSP00000478570	CCR7,KDR,FGF2,ICAM1,NRP1,CXCL10,CCL19,PDCD1,FAS,TGM2,FASLG,NTF4,FLT3LG,VEGFA
GO:0046649	Lymphocyte activation	8	390	1.1	2.2e-05	9606.ENSP00000246657,9606.ENSP00000264832,9606.ENSP00000289707,9606.ENSP00000306190,9606.ENSP00000308815,9606.ENSP00000312027,9606.ENSP00000356024,9606.ENSP00000469613	CCR7,ICAM1,SLAMF8,SLAMF1,CCL19,CD7,CR2,FLT3LG
GO:0009966	Regulation of signal transduction	18	3107	0.55	2.44e-05	9606.ENSP00000225842,9606.ENSP00000231454,9606.ENSP00000246657,9606.ENSP00000252809,9606.ENSP00000263686,9606.ENSP00000263923,9606.ENSP00000264498,9606.ENSP00000264832,9606.ENSP00000265371,9606.ENSP00000306190,9606.ENSP00000308815,9606.ENSP00000347979,9606.ENSP00000355330,9606.ENSP00000356694,9606.ENSP00000465500,9606.ENSP00000478570,9606.ENSP00000479097,9606.ENSP00000480043	CCL1,IL5,CCR7,GDF15,SELP,KDR,FGF2,ICAM1,NRP1,SLAMF1,CCL19,FAS,TGM2,FASLG,TNFRSF11A,VEGFA,CCL14,VEGFC
GO:0010646	Regulation of cell communication	19	3514	0.52	2.52e-05	9606.ENSP00000225842,9606.ENSP00000231454,9606.ENSP00000246657,9606.ENSP00000252809,9606.ENSP00000263686,9606.ENSP00000263923,9606.ENSP00000264498,9606.ENSP00000264832,9606.ENSP00000265371,9606.ENSP00000306190,9606.ENSP00000308815,9606.ENSP00000347979,9606.ENSP00000355330,9606.ENSP00000356694,9606.ENSP00000465500,9606.ENSP00000469455,9606.ENSP00000478570,9606.ENSP00000479097,9606.ENSP00000480043	CCL1,IL5,CCR7,GDF15,SELP,KDR,FGF2,ICAM1,NRP1,SLAMF1,CCL19,FAS,TGM2,FASLG,TNFRSF11A,NTF4,VEGFA,CCL14,VEGFC
GO:0055082	Cellular chemical homeostasis	10	753	0.91	2.59e-05	9606.ENSP00000225842,9606.ENSP00000246657,9606.ENSP00000264498,9606.ENSP00000264832,9606.ENSP00000289707,9606.ENSP00000305651,9606.ENSP00000308815,9606.ENSP00000355330,9606.ENSP00000356694,9606.ENSP00000479097	CCL1,CCR7,FGF2,ICAM1,SLAMF8,CXCL10,CCL19,TGM2,FASLG,CCL14
GO:0051240	Positive regulation of multicellular organismal process	14	1770	0.68	2.85e-05	9606.ENSP00000225842,9606.ENSP00000231454,9606.ENSP00000246657,9606.ENSP00000263686,9606.ENSP00000263923,9606.ENSP00000264498,9606.ENSP00000264832,9606.ENSP00000265371,9606.ENSP00000308815,9606.ENSP00000358501,9606.ENSP00000465500,9606.ENSP00000469613,9606.ENSP00000478570,9606.ENSP00000480043	CCL1,IL5,CCR7,SELP,KDR,FGF2,ICAM1,NRP1,CCL19,CD58,TNFRSF11A,FLT3LG,VEGFA,VEGFC
GO:0070098	Chemokine-mediated signaling pathway	5	80	1.58	2.85e-05	9606.ENSP00000225842,9606.ENSP00000246657,9606.ENSP00000305651,9606.ENSP00000308815,9606.ENSP00000479097	CCL1,CCR7,CXCL10,CCL19,CCL14
GO:0023051	Regulation of signaling	19	3553	0.51	2.89e-05	9606.ENSP00000225842,9606.ENSP00000231454,9606.ENSP00000246657,9606.ENSP00000252809,9606.ENSP00000263686,9606.ENSP00000263923,9606.ENSP00000264498,9606.ENSP00000264832,9606.ENSP00000265371,9606.ENSP00000306190,9606.ENSP00000308815,9606.ENSP00000347979,9606.ENSP00000355330,9606.ENSP00000356694,9606.ENSP00000465500,9606.ENSP00000469455,9606.ENSP00000478570,9606.ENSP00000479097,9606.ENSP00000480043	CCL1,IL5,CCR7,GDF15,SELP,KDR,FGF2,ICAM1,NRP1,SLAMF1,CCL19,FAS,TGM2,FASLG,TNFRSF11A,NTF4,VEGFA,CCL14,VEGFC
GO:0071346	Cellular response to interferon-gamma	6	161	1.36	2.92e-05	9606.ENSP00000225842,9606.ENSP00000264832,9606.ENSP00000308815,9606.ENSP00000356694,9606.ENSP00000358501,9606.ENSP00000479097	CCL1,ICAM1,CCL19,FASLG,CD58,CCL14
GO:0071621	Granulocyte chemotaxis	5	81	1.58	2.92e-05	9606.ENSP00000225842,9606.ENSP00000305651,9606.ENSP00000308815,9606.ENSP00000478570,9606.ENSP00000479097	CCL1,CXCL10,CCL19,VEGFA,CCL14
GO:0065009	Regulation of molecular function	22	4913	0.44	2.93e-05	9606.ENSP00000225842,9606.ENSP00000231454,9606.ENSP00000244241,9606.ENSP00000246657,9606.ENSP00000252809,9606.ENSP00000263923,9606.ENSP00000264498,9606.ENSP00000264832,9606.ENSP00000265371,9606.ENSP00000289707,9606.ENSP00000303550,9606.ENSP00000305651,9606.ENSP00000308815,9606.ENSP00000333639,9606.ENSP00000347979,9606.ENSP00000356694,9606.ENSP00000465500,9606.ENSP00000469455,9606.ENSP00000469613,…	CCL1,IL5,IL17C,CCR7,GDF15,KDR,FGF2,ICAM1,NRP1,SLAMF8,CYTL1,CXCL10,CCL19,IFNL2,FAS,FASLG,TNFRSF11A,NTF4,FLT3LG,VEGFA,CCL14,VEGFC
GO:0050801	Ion homeostasis	10	796	0.89	3.97e-05	9606.ENSP00000225842,9606.ENSP00000246657,9606.ENSP00000263923,9606.ENSP00000264498,9606.ENSP00000289707,9606.ENSP00000305651,9606.ENSP00000308815,9606.ENSP00000355330,9606.ENSP00000356694,9606.ENSP00000479097	CCL1,CCR7,KDR,FGF2,SLAMF8,CXCL10,CCL19,TGM2,FASLG,CCL14
GO:0042981	Regulation of apoptotic process	13	1550	0.71	4.39e-05	9606.ENSP00000246657,9606.ENSP00000263923,9606.ENSP00000264832,9606.ENSP00000265371,9606.ENSP00000305651,9606.ENSP00000308815,9606.ENSP00000335062,9606.ENSP00000347979,9606.ENSP00000355330,9606.ENSP00000356694,9606.ENSP00000469455,9606.ENSP00000469613,9606.ENSP00000478570	CCR7,KDR,ICAM1,NRP1,CXCL10,CCL19,PDCD1,FAS,TGM2,FASLG,NTF4,FLT3LG,VEGFA
GO:0006874	Cellular calcium ion homeostasis	8	442	1.04	4.88e-05	9606.ENSP00000225842,9606.ENSP00000246657,9606.ENSP00000264498,9606.ENSP00000305651,9606.ENSP00000308815,9606.ENSP00000355330,9606.ENSP00000356694,9606.ENSP00000479097	CCL1,CCR7,FGF2,CXCL10,CCL19,TGM2,FASLG,CCL14
GO:0007204	Positive regulation of cytosolic calcium ion concentration	7	297	1.16	4.96e-05	9606.ENSP00000225842,9606.ENSP00000246657,9606.ENSP00000264498,9606.ENSP00000305651,9606.ENSP00000308815,9606.ENSP00000355330,9606.ENSP00000356694	CCL1,CCR7,FGF2,CXCL10,CCL19,TGM2,FASLG
GO:0001938	Positive regulation of endothelial cell proliferation	5	94	1.51	5.31e-05	9606.ENSP00000263923,9606.ENSP00000264498,9606.ENSP00000265371,9606.ENSP00000478570,9606.ENSP00000480043	KDR,FGF2,NRP1,VEGFA,VEGFC
GO:0045765	Regulation of angiogenesis	7	303	1.15	5.44e-05	9606.ENSP00000263923,9606.ENSP00000264498,9606.ENSP00000265371,9606.ENSP00000305651,9606.ENSP00000356694,9606.ENSP00000478570,9606.ENSP00000480043	KDR,FGF2,NRP1,CXCL10,FASLG,VEGFA,VEGFC
GO:0030003	Cellular cation homeostasis	9	644	0.93	6.48e-05	9606.ENSP00000225842,9606.ENSP00000246657,9606.ENSP00000264498,9606.ENSP00000289707,9606.ENSP00000305651,9606.ENSP00000308815,9606.ENSP00000355330,9606.ENSP00000356694,9606.ENSP00000479097	CCL1,CCR7,FGF2,SLAMF8,CXCL10,CCL19,TGM2,FASLG,CCL14
GO:0032496	Response to lipopolysaccharide	7	313	1.14	6.54e-05	9606.ENSP00000246657,9606.ENSP00000263686,9606.ENSP00000264832,9606.ENSP00000305651,9606.ENSP00000356694,9606.ENSP00000380855,9606.ENSP00000465500	CCR7,SELP,ICAM1,CXCL10,FASLG,PDCD1LG2,TNFRSF11A
GO:0002250	Adaptive immune response	7	317	1.13	7.05e-05	9606.ENSP00000264832,9606.ENSP00000306190,9606.ENSP00000312027,9606.ENSP00000335062,9606.ENSP00000356024,9606.ENSP00000380855,9606.ENSP00000465500	ICAM1,SLAMF1,CD7,PDCD1,CR2,PDCD1LG2,TNFRSF11A
GO:0050789	Regulation of biological process	31	11475	0.22	8.32e-05	9606.ENSP00000225842,9606.ENSP00000231454,9606.ENSP00000244241,9606.ENSP00000246657,9606.ENSP00000252809,9606.ENSP00000263686,9606.ENSP00000263923,9606.ENSP00000264498,9606.ENSP00000264832,9606.ENSP00000265371,9606.ENSP00000289707,9606.ENSP00000303550,9606.ENSP00000305651,9606.ENSP00000306190,9606.ENSP00000308815,9606.ENSP00000312027,9606.ENSP00000327890,9606.ENSP00000333639,9606.ENSP00000335062,…	CCL1,IL5,IL17C,CCR7,GDF15,SELP,KDR,FGF2,ICAM1,NRP1,SLAMF8,CYTL1,CXCL10,SLAMF1,CCL19,CD7,IL3RA,IFNL2,PDCD1,FAS,TGM2,CR2,FASLG,CD58,PDCD1LG2,TNFRSF11A,NTF4,FLT3LG,VEGFA,CCL14,VEGFC
GO:0002548	Monocyte chemotaxis	4	43	1.75	8.87e-05	9606.ENSP00000225842,9606.ENSP00000308815,9606.ENSP00000465500,9606.ENSP00000479097	CCL1,CCL19,TNFRSF11A,CCL14
GO:0002521	Leukocyte differentiation	7	338	1.1	9.86e-05	9606.ENSP00000246657,9606.ENSP00000289707,9606.ENSP00000308815,9606.ENSP00000356024,9606.ENSP00000465500,9606.ENSP00000469613,9606.ENSP00000478570	CCR7,SLAMF8,CCL19,CR2,TNFRSF11A,FLT3LG,VEGFA
GO:0043549	Regulation of kinase activity	10	918	0.82	0.00011	9606.ENSP00000246657,9606.ENSP00000252809,9606.ENSP00000263923,9606.ENSP00000264498,9606.ENSP00000289707,9606.ENSP00000305651,9606.ENSP00000308815,9606.ENSP00000465500,9606.ENSP00000478570,9606.ENSP00000480043	CCR7,GDF15,KDR,FGF2,SLAMF8,CXCL10,CCL19,TNFRSF11A,VEGFA,VEGFC
GO:0050867	Positive regulation of cell activation	7	346	1.09	0.00011	9606.ENSP00000231454,9606.ENSP00000246657,9606.ENSP00000263686,9606.ENSP00000308815,9606.ENSP00000335062,9606.ENSP00000380855,9606.ENSP00000469613	IL5,CCR7,SELP,CCL19,PDCD1,PDCD1LG2,FLT3LG
GO:0045087	Innate immune response	9	703	0.89	0.00012	9606.ENSP00000225842,9606.ENSP00000264832,9606.ENSP00000306190,9606.ENSP00000308815,9606.ENSP00000333639,9606.ENSP00000356024,9606.ENSP00000356694,9606.ENSP00000358501,9606.ENSP00000479097	CCL1,ICAM1,SLAMF1,CCL19,IFNL2,CR2,FASLG,CD58,CCL14
GO:0007169	Transmembrane receptor protein tyrosine kinase signaling pathway	8	518	0.98	0.00013	9606.ENSP00000252809,9606.ENSP00000263923,9606.ENSP00000264498,9606.ENSP00000265371,9606.ENSP00000312027,9606.ENSP00000469455,9606.ENSP00000478570,9606.ENSP00000480043	GDF15,KDR,FGF2,NRP1,CD7,NTF4,VEGFA,VEGFC
GO:0048247	Lymphocyte chemotaxis	4	50	1.69	0.00014	9606.ENSP00000225842,9606.ENSP00000305651,9606.ENSP00000308815,9606.ENSP00000479097	CCL1,CXCL10,CCL19,CCL14
GO:0070848	Response to growth factor	8	524	0.97	0.00014	9606.ENSP00000252809,9606.ENSP00000263923,9606.ENSP00000264498,9606.ENSP00000265371,9606.ENSP00000356694,9606.ENSP00000469455,9606.ENSP00000478570,9606.ENSP00000480043	GDF15,KDR,FGF2,NRP1,FASLG,NTF4,VEGFA,VEGFC
GO:0098771	Inorganic ion homeostasis	9	723	0.88	0.00014	9606.ENSP00000225842,9606.ENSP00000246657,9606.ENSP00000264498,9606.ENSP00000289707,9606.ENSP00000305651,9606.ENSP00000308815,9606.ENSP00000355330,9606.ENSP00000356694,9606.ENSP00000479097	CCL1,CCR7,FGF2,SLAMF8,CXCL10,CCL19,TGM2,FASLG,CCL14
GO:0032872	Regulation of stress-activated MAPK cascade	6	228	1.21	0.00015	9606.ENSP00000246657,9606.ENSP00000306190,9606.ENSP00000308815,9606.ENSP00000347979,9606.ENSP00000465500,9606.ENSP00000478570	CCR7,SLAMF1,CCL19,FAS,TNFRSF11A,VEGFA
GO:1903039	Positive regulation of leukocyte cell-cell adhesion	6	228	1.21	0.00015	9606.ENSP00000246657,9606.ENSP00000263686,9606.ENSP00000264832,9606.ENSP00000308815,9606.ENSP00000335062,9606.ENSP00000380855	CCR7,SELP,ICAM1,CCL19,PDCD1,PDCD1LG2
GO:0048513	Animal organ development	17	3197	0.51	0.00016	9606.ENSP00000246657,9606.ENSP00000263923,9606.ENSP00000264498,9606.ENSP00000264832,9606.ENSP00000265371,9606.ENSP00000289707,9606.ENSP00000303550,9606.ENSP00000305651,9606.ENSP00000308815,9606.ENSP00000355330,9606.ENSP00000356024,9606.ENSP00000356694,9606.ENSP00000465500,9606.ENSP00000469455,9606.ENSP00000469613,9606.ENSP00000478570,9606.ENSP00000480043	CCR7,KDR,FGF2,ICAM1,NRP1,SLAMF8,CYTL1,CXCL10,CCL19,TGM2,CR2,FASLG,TNFRSF11A,NTF4,FLT3LG,VEGFA,VEGFC
GO:0065008	Regulation of biological quality	19	4042	0.46	0.00016	9606.ENSP00000225842,9606.ENSP00000246657,9606.ENSP00000263686,9606.ENSP00000263923,9606.ENSP00000264498,9606.ENSP00000264832,9606.ENSP00000265371,9606.ENSP00000289707,9606.ENSP00000303550,9606.ENSP00000305651,9606.ENSP00000308815,9606.ENSP00000347979,9606.ENSP00000355330,9606.ENSP00000356694,9606.ENSP00000465500,9606.ENSP00000469613,9606.ENSP00000478570,9606.ENSP00000479097,9606.ENSP00000480043	CCL1,CCR7,SELP,KDR,FGF2,ICAM1,NRP1,SLAMF8,CYTL1,CXCL10,CCL19,FAS,TGM2,FASLG,TNFRSF11A,FLT3LG,VEGFA,CCL14,VEGFC
GO:0001954	Positive regulation of cell-matrix adhesion	4	55	1.65	0.00019	9606.ENSP00000246657,9606.ENSP00000263923,9606.ENSP00000265371,9606.ENSP00000478570	CCR7,KDR,NRP1,VEGFA
GO:0051241	Negative regulation of multicellular organismal process	11	1231	0.74	0.00019	9606.ENSP00000246657,9606.ENSP00000252809,9606.ENSP00000264498,9606.ENSP00000265371,9606.ENSP00000289707,9606.ENSP00000305651,9606.ENSP00000306190,9606.ENSP00000335062,9606.ENSP00000356694,9606.ENSP00000380855,9606.ENSP00000480043	CCR7,GDF15,FGF2,NRP1,SLAMF8,CXCL10,SLAMF1,PDCD1,FASLG,PDCD1LG2,VEGFC
GO:0050794	Regulation of cellular process	30	10932	0.22	0.00021	9606.ENSP00000225842,9606.ENSP00000231454,9606.ENSP00000244241,9606.ENSP00000246657,9606.ENSP00000252809,9606.ENSP00000263686,9606.ENSP00000263923,9606.ENSP00000264498,9606.ENSP00000264832,9606.ENSP00000265371,9606.ENSP00000289707,9606.ENSP00000303550,9606.ENSP00000305651,9606.ENSP00000306190,9606.ENSP00000308815,9606.ENSP00000312027,9606.ENSP00000327890,9606.ENSP00000333639,9606.ENSP00000335062,…	CCL1,IL5,IL17C,CCR7,GDF15,SELP,KDR,FGF2,ICAM1,NRP1,SLAMF8,CYTL1,CXCL10,SLAMF1,CCL19,CD7,IL3RA,IFNL2,PDCD1,FAS,TGM2,CR2,FASLG,PDCD1LG2,TNFRSF11A,NTF4,FLT3LG,VEGFA,CCL14,VEGFC
GO:0051282	Regulation of sequestering of calcium ion	5	134	1.36	0.00022	9606.ENSP00000246657,9606.ENSP00000264498,9606.ENSP00000305651,9606.ENSP00000308815,9606.ENSP00000356694	CCR7,FGF2,CXCL10,CCL19,FASLG
GO:0030097	Hemopoiesis	8	570	0.93	0.00023	9606.ENSP00000246657,9606.ENSP00000263923,9606.ENSP00000289707,9606.ENSP00000308815,9606.ENSP00000356024,9606.ENSP00000465500,9606.ENSP00000469613,9606.ENSP00000478570	CCR7,KDR,SLAMF8,CCL19,CR2,TNFRSF11A,FLT3LG,VEGFA
GO:0050865	Regulation of cell activation	8	571	0.93	0.00023	9606.ENSP00000231454,9606.ENSP00000246657,9606.ENSP00000263686,9606.ENSP00000289707,9606.ENSP00000308815,9606.ENSP00000335062,9606.ENSP00000380855,9606.ENSP00000469613	IL5,CCR7,SELP,SLAMF8,CCL19,PDCD1,PDCD1LG2,FLT3LG
GO:2001028	Positive regulation of endothelial cell chemotaxis	3	15	2.09	0.00024	9606.ENSP00000263923,9606.ENSP00000264498,9606.ENSP00000478570	KDR,FGF2,VEGFA
GO:0051209	Release of sequestered calcium ion into cytosol	4	61	1.6	0.00027	9606.ENSP00000246657,9606.ENSP00000264498,9606.ENSP00000308815,9606.ENSP00000356694	CCR7,FGF2,CCL19,FASLG
GO:0022407	Regulation of cell-cell adhesion	7	424	1	0.00036	9606.ENSP00000246657,9606.ENSP00000263686,9606.ENSP00000264832,9606.ENSP00000308815,9606.ENSP00000335062,9606.ENSP00000380855,9606.ENSP00000478570	CCR7,SELP,ICAM1,CCL19,PDCD1,PDCD1LG2,VEGFA
GO:0001775	Cell activation	10	1075	0.75	0.00039	9606.ENSP00000246657,9606.ENSP00000264832,9606.ENSP00000289707,9606.ENSP00000305651,9606.ENSP00000306190,9606.ENSP00000308815,9606.ENSP00000312027,9606.ENSP00000356024,9606.ENSP00000358501,9606.ENSP00000469613	CCR7,ICAM1,SLAMF8,CXCL10,SLAMF1,CCL19,CD7,CR2,CD58,FLT3LG
GO:0050793	Regulation of developmental process	15	2648	0.54	0.00039	9606.ENSP00000231454,9606.ENSP00000252809,9606.ENSP00000263923,9606.ENSP00000264498,9606.ENSP00000264832,9606.ENSP00000265371,9606.ENSP00000289707,9606.ENSP00000305651,9606.ENSP00000308815,9606.ENSP00000335062,9606.ENSP00000356694,9606.ENSP00000469455,9606.ENSP00000469613,9606.ENSP00000478570,9606.ENSP00000480043	IL5,GDF15,KDR,FGF2,ICAM1,NRP1,SLAMF8,CXCL10,CCL19,PDCD1,FASLG,NTF4,FLT3LG,VEGFA,VEGFC
GO:0033674	Positive regulation of kinase activity	8	624	0.89	0.00041	9606.ENSP00000246657,9606.ENSP00000252809,9606.ENSP00000263923,9606.ENSP00000264498,9606.ENSP00000308815,9606.ENSP00000465500,9606.ENSP00000478570,9606.ENSP00000480043	CCR7,GDF15,KDR,FGF2,CCL19,TNFRSF11A,VEGFA,VEGFC
GO:0048010	Vascular endothelial growth factor receptor signaling pathway	4	69	1.55	0.00041	9606.ENSP00000263923,9606.ENSP00000265371,9606.ENSP00000478570,9606.ENSP00000480043	KDR,NRP1,VEGFA,VEGFC
GO:0022603	Regulation of anatomical structure morphogenesis	10	1095	0.75	0.00044	9606.ENSP00000252809,9606.ENSP00000263923,9606.ENSP00000264498,9606.ENSP00000264832,9606.ENSP00000265371,9606.ENSP00000305651,9606.ENSP00000356694,9606.ENSP00000469613,9606.ENSP00000478570,9606.ENSP00000480043	GDF15,KDR,FGF2,ICAM1,NRP1,CXCL10,FASLG,FLT3LG,VEGFA,VEGFC
GO:0061138	Morphogenesis of a branching epithelium	5	159	1.28	0.00044	9606.ENSP00000263923,9606.ENSP00000264498,9606.ENSP00000265371,9606.ENSP00000355330,9606.ENSP00000478570	KDR,FGF2,NRP1,TGM2,VEGFA
GO:0009617	Response to bacterium	8	634	0.89	0.00045	9606.ENSP00000246657,9606.ENSP00000263686,9606.ENSP00000264832,9606.ENSP00000289707,9606.ENSP00000305651,9606.ENSP00000356694,9606.ENSP00000380855,9606.ENSP00000465500	CCR7,SELP,ICAM1,SLAMF8,CXCL10,FASLG,PDCD1LG2,TNFRSF11A
GO:0051249	Regulation of lymphocyte activation	7	445	0.98	0.00046	9606.ENSP00000231454,9606.ENSP00000246657,9606.ENSP00000289707,9606.ENSP00000308815,9606.ENSP00000335062,9606.ENSP00000380855,9606.ENSP00000469613	IL5,CCR7,SLAMF8,CCL19,PDCD1,PDCD1LG2,FLT3LG
GO:0051251	Positive regulation of lymphocyte activation	6	286	1.11	0.00046	9606.ENSP00000231454,9606.ENSP00000246657,9606.ENSP00000308815,9606.ENSP00000335062,9606.ENSP00000380855,9606.ENSP00000469613	IL5,CCR7,CCL19,PDCD1,PDCD1LG2,FLT3LG
GO:0030593	Neutrophil chemotaxis	4	74	1.52	0.0005	9606.ENSP00000225842,9606.ENSP00000305651,9606.ENSP00000308815,9606.ENSP00000479097	CCL1,CXCL10,CCL19,CCL14
GO:0032874	Positive regulation of stress-activated MAPK cascade	5	164	1.27	0.0005	9606.ENSP00000246657,9606.ENSP00000306190,9606.ENSP00000308815,9606.ENSP00000465500,9606.ENSP00000478570	CCR7,SLAMF1,CCL19,TNFRSF11A,VEGFA
GO:0032879	Regulation of localization	15	2740	0.52	0.00054	9606.ENSP00000225842,9606.ENSP00000231454,9606.ENSP00000246657,9606.ENSP00000263686,9606.ENSP00000263923,9606.ENSP00000264498,9606.ENSP00000264832,9606.ENSP00000265371,9606.ENSP00000289707,9606.ENSP00000305651,9606.ENSP00000308815,9606.ENSP00000356694,9606.ENSP00000465500,9606.ENSP00000478570,9606.ENSP00000480043	CCL1,IL5,CCR7,SELP,KDR,FGF2,ICAM1,NRP1,SLAMF8,CXCL10,CCL19,FASLG,TNFRSF11A,VEGFA,VEGFC
GO:0045766	Positive regulation of angiogenesis	5	169	1.26	0.00055	9606.ENSP00000263923,9606.ENSP00000264498,9606.ENSP00000265371,9606.ENSP00000478570,9606.ENSP00000480043	KDR,FGF2,NRP1,VEGFA,VEGFC
GO:0035162	Embryonic hemopoiesis	3	22	1.92	0.00056	9606.ENSP00000263923,9606.ENSP00000469613,9606.ENSP00000478570	KDR,FLT3LG,VEGFA
GO:1901739	Regulation of myoblast fusion	3	22	1.92	0.00056	9606.ENSP00000252809,9606.ENSP00000305651,9606.ENSP00000469613	GDF15,CXCL10,FLT3LG
GO:0080134	Regulation of response to stress	11	1437	0.67	0.00065	9606.ENSP00000225842,9606.ENSP00000246657,9606.ENSP00000263686,9606.ENSP00000264498,9606.ENSP00000289707,9606.ENSP00000306190,9606.ENSP00000308815,9606.ENSP00000347979,9606.ENSP00000355330,9606.ENSP00000465500,9606.ENSP00000478570	CCL1,CCR7,SELP,FGF2,SLAMF8,SLAMF1,CCL19,FAS,TGM2,TNFRSF11A,VEGFA
GO:2000026	Regulation of multicellular organismal development	13	2096	0.58	0.00074	9606.ENSP00000231454,9606.ENSP00000263923,9606.ENSP00000264498,9606.ENSP00000265371,9606.ENSP00000289707,9606.ENSP00000305651,9606.ENSP00000308815,9606.ENSP00000335062,9606.ENSP00000356694,9606.ENSP00000469455,9606.ENSP00000469613,9606.ENSP00000478570,9606.ENSP00000480043	IL5,KDR,FGF2,NRP1,SLAMF8,CXCL10,CCL19,PDCD1,FASLG,NTF4,FLT3LG,VEGFA,VEGFC
GO:0051894	Positive regulation of focal adhesion assembly	3	25	1.87	0.00077	9606.ENSP00000263923,9606.ENSP00000265371,9606.ENSP00000478570	KDR,NRP1,VEGFA
GO:0045321	Leukocyte activation	9	929	0.77	0.00079	9606.ENSP00000246657,9606.ENSP00000264832,9606.ENSP00000289707,9606.ENSP00000306190,9606.ENSP00000308815,9606.ENSP00000312027,9606.ENSP00000356024,9606.ENSP00000358501,9606.ENSP00000469613	CCR7,ICAM1,SLAMF8,SLAMF1,CCL19,CD7,CR2,CD58,FLT3LG
GO:0071363	Cellular response to growth factor stimulus	7	494	0.94	0.00079	9606.ENSP00000252809,9606.ENSP00000263923,9606.ENSP00000264498,9606.ENSP00000265371,9606.ENSP00000469455,9606.ENSP00000478570,9606.ENSP00000480043	GDF15,KDR,FGF2,NRP1,NTF4,VEGFA,VEGFC
GO:0050927	Positive regulation of positive chemotaxis	3	26	1.85	0.00084	9606.ENSP00000263923,9606.ENSP00000478570,9606.ENSP00000480043	KDR,VEGFA,VEGFC
GO:0038190	VEGF-activated neuropilin signaling pathway	2	2	2.79	0.0009	9606.ENSP00000265371,9606.ENSP00000478570	NRP1,VEGFA
GO:1902336	Positive regulation of retinal ganglion cell axon guidance	2	2	2.79	0.0009	9606.ENSP00000265371,9606.ENSP00000478570	NRP1,VEGFA
GO:0090025	Regulation of monocyte chemotaxis	3	28	1.82	0.00098	9606.ENSP00000225842,9606.ENSP00000289707,9606.ENSP00000305651	CCL1,SLAMF8,CXCL10
GO:0001569	Branching involved in blood vessel morphogenesis	3	29	1.8	0.0011	9606.ENSP00000263923,9606.ENSP00000265371,9606.ENSP00000478570	KDR,NRP1,VEGFA
GO:0070555	Response to interleukin-1	5	199	1.19	0.0011	9606.ENSP00000225842,9606.ENSP00000264832,9606.ENSP00000308815,9606.ENSP00000465500,9606.ENSP00000479097	CCL1,ICAM1,CCL19,TNFRSF11A,CCL14
GO:0045595	Regulation of cell differentiation	12	1874	0.59	0.0012	9606.ENSP00000231454,9606.ENSP00000252809,9606.ENSP00000263923,9606.ENSP00000264498,9606.ENSP00000265371,9606.ENSP00000289707,9606.ENSP00000305651,9606.ENSP00000308815,9606.ENSP00000469455,9606.ENSP00000469613,9606.ENSP00000478570,9606.ENSP00000480043	IL5,GDF15,KDR,FGF2,NRP1,SLAMF8,CXCL10,CCL19,NTF4,FLT3LG,VEGFA,VEGFC
GO:0045597	Positive regulation of cell differentiation	9	993	0.74	0.0012	9606.ENSP00000231454,9606.ENSP00000252809,9606.ENSP00000263923,9606.ENSP00000264498,9606.ENSP00000265371,9606.ENSP00000308815,9606.ENSP00000469613,9606.ENSP00000478570,9606.ENSP00000480043	IL5,GDF15,KDR,FGF2,NRP1,CCL19,FLT3LG,VEGFA,VEGFC
GO:0044089	Positive regulation of cellular component biogenesis	7	542	0.9	0.0013	9606.ENSP00000231454,9606.ENSP00000246657,9606.ENSP00000263923,9606.ENSP00000264832,9606.ENSP00000265371,9606.ENSP00000308815,9606.ENSP00000478570	IL5,CCR7,KDR,ICAM1,NRP1,CCL19,VEGFA
GO:0002408	Myeloid dendritic cell chemotaxis	2	3	2.61	0.0014	9606.ENSP00000246657,9606.ENSP00000308815	CCR7,CCL19
GO:0045860	Positive regulation of protein kinase activity	7	550	0.89	0.0014	9606.ENSP00000246657,9606.ENSP00000252809,9606.ENSP00000264498,9606.ENSP00000308815,9606.ENSP00000465500,9606.ENSP00000478570,9606.ENSP00000480043	CCR7,GDF15,FGF2,CCL19,TNFRSF11A,VEGFA,VEGFC
GO:2000547	Regulation of dendritic cell dendrite assembly	2	3	2.61	0.0014	9606.ENSP00000246657,9606.ENSP00000308815	CCR7,CCL19
GO:0000165	MAPK cascade	6	370	1	0.0015	9606.ENSP00000231454,9606.ENSP00000263923,9606.ENSP00000264498,9606.ENSP00000308815,9606.ENSP00000327890,9606.ENSP00000469613	IL5,KDR,FGF2,CCL19,IL3RA,FLT3LG
GO:2001237	Negative regulation of extrinsic apoptotic signaling pathway	4	106	1.36	0.0016	9606.ENSP00000264832,9606.ENSP00000265371,9606.ENSP00000347979,9606.ENSP00000356694	ICAM1,NRP1,FAS,FASLG
GO:0019222	Regulation of metabolic process	23	6948	0.31	0.0017	9606.ENSP00000225842,9606.ENSP00000231454,9606.ENSP00000246657,9606.ENSP00000252809,9606.ENSP00000263923,9606.ENSP00000264498,9606.ENSP00000264832,9606.ENSP00000265371,9606.ENSP00000289707,9606.ENSP00000303550,9606.ENSP00000305651,9606.ENSP00000306190,9606.ENSP00000308815,9606.ENSP00000347979,9606.ENSP00000356694,9606.ENSP00000358501,9606.ENSP00000380855,9606.ENSP00000465500,9606.ENSP00000469455,…	CCL1,IL5,CCR7,GDF15,KDR,FGF2,ICAM1,NRP1,SLAMF8,CYTL1,CXCL10,SLAMF1,CCL19,FAS,FASLG,CD58,PDCD1LG2,TNFRSF11A,NTF4,FLT3LG,VEGFA,CCL14,VEGFC
GO:0043552	Positive regulation of phosphatidylinositol 3-kinase activity	3	35	1.72	0.0017	9606.ENSP00000246657,9606.ENSP00000264498,9606.ENSP00000308815	CCR7,FGF2,CCL19
GO:0060255	Regulation of macromolecule metabolic process	22	6407	0.32	0.0018	9606.ENSP00000225842,9606.ENSP00000231454,9606.ENSP00000246657,9606.ENSP00000252809,9606.ENSP00000263923,9606.ENSP00000264498,9606.ENSP00000264832,9606.ENSP00000265371,9606.ENSP00000303550,9606.ENSP00000305651,9606.ENSP00000306190,9606.ENSP00000308815,9606.ENSP00000347979,9606.ENSP00000356694,9606.ENSP00000358501,9606.ENSP00000380855,9606.ENSP00000465500,9606.ENSP00000469455,9606.ENSP00000469613,…	CCL1,IL5,CCR7,GDF15,KDR,FGF2,ICAM1,NRP1,CYTL1,CXCL10,SLAMF1,CCL19,FAS,FASLG,CD58,PDCD1LG2,TNFRSF11A,NTF4,FLT3LG,VEGFA,CCL14,VEGFC
GO:0002573	Myeloid leukocyte differentiation	4	113	1.34	0.002	9606.ENSP00000246657,9606.ENSP00000308815,9606.ENSP00000465500,9606.ENSP00000478570	CCR7,CCL19,TNFRSF11A,VEGFA
GO:0045859	Regulation of protein kinase activity	8	812	0.78	0.002	9606.ENSP00000246657,9606.ENSP00000252809,9606.ENSP00000264498,9606.ENSP00000305651,9606.ENSP00000308815,9606.ENSP00000465500,9606.ENSP00000478570,9606.ENSP00000480043	CCR7,GDF15,FGF2,CXCL10,CCL19,TNFRSF11A,VEGFA,VEGFC
GO:0097029	Mature conventional dendritic cell differentiation	2	4	2.49	0.002	9606.ENSP00000246657,9606.ENSP00000308815	CCR7,CCL19
GO:1902042	Negative regulation of extrinsic apoptotic signaling pathway via death domain receptors	3	39	1.67	0.0022	9606.ENSP00000264832,9606.ENSP00000347979,9606.ENSP00000356694	ICAM1,FAS,FASLG
GO:0043547	Positive regulation of GTPase activity	6	407	0.95	0.0024	9606.ENSP00000225842,9606.ENSP00000246657,9606.ENSP00000264832,9606.ENSP00000265371,9606.ENSP00000308815,9606.ENSP00000479097	CCL1,CCR7,ICAM1,NRP1,CCL19,CCL14
GO:1902622	Regulation of neutrophil migration	3	41	1.65	0.0025	9606.ENSP00000246657,9606.ENSP00000289707,9606.ENSP00000308815	CCR7,SLAMF8,CCL19
GO:0036324	Vascular endothelial growth factor receptor-2 signaling pathway	2	5	2.39	0.0027	9606.ENSP00000263923,9606.ENSP00000478570	KDR,VEGFA
GO:0038033	Positive regulation of endothelial cell chemotaxis by VEGF-activated vascular endothelial growth factor receptor signaling pathway	2	5	2.39	0.0027	9606.ENSP00000263923,9606.ENSP00000478570	KDR,VEGFA
GO:0033993	Response to lipid	8	858	0.76	0.0029	9606.ENSP00000246657,9606.ENSP00000263686,9606.ENSP00000264832,9606.ENSP00000305651,9606.ENSP00000308815,9606.ENSP00000356694,9606.ENSP00000380855,9606.ENSP00000465500	CCR7,SELP,ICAM1,CXCL10,CCL19,FASLG,PDCD1LG2,TNFRSF11A
GO:0048754	Branching morphogenesis of an epithelial tube	4	131	1.27	0.0033	9606.ENSP00000263923,9606.ENSP00000264498,9606.ENSP00000265371,9606.ENSP00000478570	KDR,FGF2,NRP1,VEGFA
GO:0002009	Morphogenesis of an epithelium	6	435	0.93	0.0034	9606.ENSP00000263923,9606.ENSP00000264498,9606.ENSP00000265371,9606.ENSP00000355330,9606.ENSP00000478570,9606.ENSP00000480043	KDR,FGF2,NRP1,TGM2,VEGFA,VEGFC
GO:0043406	Positive regulation of MAP kinase activity	5	265	1.06	0.0035	9606.ENSP00000252809,9606.ENSP00000264498,9606.ENSP00000308815,9606.ENSP00000465500,9606.ENSP00000478570	GDF15,FGF2,CCL19,TNFRSF11A,VEGFA
GO:0050671	Positive regulation of lymphocyte proliferation	4	134	1.26	0.0035	9606.ENSP00000231454,9606.ENSP00000308815,9606.ENSP00000380855,9606.ENSP00000469613	IL5,CCL19,PDCD1LG2,FLT3LG
GO:0060754	Positive regulation of mast cell chemotaxis	2	6	2.31	0.0035	9606.ENSP00000478570,9606.ENSP00000480043	VEGFA,VEGFC
GO:0097475	Motor neuron migration	2	6	2.31	0.0035	9606.ENSP00000265371,9606.ENSP00000478570	NRP1,VEGFA
GO:0046330	Positive regulation of JNK cascade	4	137	1.25	0.0038	9606.ENSP00000246657,9606.ENSP00000306190,9606.ENSP00000308815,9606.ENSP00000465500	CCR7,SLAMF1,CCL19,TNFRSF11A
GO:0051091	Positive regulation of DNA-binding transcription factor activity	5	271	1.05	0.0038	9606.ENSP00000231454,9606.ENSP00000264832,9606.ENSP00000303550,9606.ENSP00000465500,9606.ENSP00000478570	IL5,ICAM1,CYTL1,TNFRSF11A,VEGFA
GO:0006959	Humoral immune response	5	275	1.05	0.004	9606.ENSP00000225842,9606.ENSP00000305651,9606.ENSP00000308815,9606.ENSP00000335062,9606.ENSP00000356024	CCL1,CXCL10,CCL19,PDCD1,CR2
GO:2000351	Regulation of endothelial cell apoptotic process	3	50	1.56	0.0042	9606.ENSP00000263923,9606.ENSP00000264832,9606.ENSP00000356694	KDR,ICAM1,FASLG
GO:0002606	Positive regulation of dendritic cell antigen processing and presentation	2	7	2.24	0.0044	9606.ENSP00000246657,9606.ENSP00000308815	CCR7,CCL19
GO:0031323	Regulation of cellular metabolic process	21	6239	0.31	0.0044	9606.ENSP00000225842,9606.ENSP00000231454,9606.ENSP00000246657,9606.ENSP00000252809,9606.ENSP00000263923,9606.ENSP00000264498,9606.ENSP00000264832,9606.ENSP00000265371,9606.ENSP00000289707,9606.ENSP00000303550,9606.ENSP00000305651,9606.ENSP00000306190,9606.ENSP00000308815,9606.ENSP00000347979,9606.ENSP00000356694,9606.ENSP00000465500,9606.ENSP00000469455,9606.ENSP00000469613,9606.ENSP00000478570,…	CCL1,IL5,CCR7,GDF15,KDR,FGF2,ICAM1,NRP1,SLAMF8,CYTL1,CXCL10,SLAMF1,CCL19,FAS,FASLG,TNFRSF11A,NTF4,FLT3LG,VEGFA,CCL14,VEGFC
GO:0048842	Positive regulation of axon extension involved in axon guidance	2	7	2.24	0.0044	9606.ENSP00000265371,9606.ENSP00000478570	NRP1,VEGFA
GO:0050729	Positive regulation of inflammatory response	4	144	1.23	0.0044	9606.ENSP00000225842,9606.ENSP00000246657,9606.ENSP00000355330,9606.ENSP00000465500	CCL1,CCR7,TGM2,TNFRSF11A
GO:2000669	Negative regulation of dendritic cell apoptotic process	2	7	2.24	0.0044	9606.ENSP00000246657,9606.ENSP00000308815	CCR7,CCL19
GO:0051130	Positive regulation of cellular component organization	9	1209	0.66	0.0047	9606.ENSP00000231454,9606.ENSP00000246657,9606.ENSP00000252809,9606.ENSP00000263923,9606.ENSP00000264832,9606.ENSP00000265371,9606.ENSP00000308815,9606.ENSP00000469613,9606.ENSP00000478570	IL5,CCR7,GDF15,KDR,ICAM1,NRP1,CCL19,FLT3LG,VEGFA
GO:0001768	Establishment of T cell polarity	2	8	2.18	0.0052	9606.ENSP00000246657,9606.ENSP00000308815	CCR7,CCL19
GO:0031295	T cell costimulation	3	55	1.52	0.0052	9606.ENSP00000308815,9606.ENSP00000335062,9606.ENSP00000380855	CCL19,PDCD1,PDCD1LG2
GO:0061042	Vascular wound healing	2	8	2.18	0.0052	9606.ENSP00000263923,9606.ENSP00000478570	KDR,VEGFA
GO:0097527	Necroptotic signaling pathway	2	8	2.18	0.0052	9606.ENSP00000347979,9606.ENSP00000356694	FAS,FASLG
GO:0044087	Regulation of cellular component biogenesis	8	971	0.7	0.006	9606.ENSP00000231454,9606.ENSP00000246657,9606.ENSP00000263686,9606.ENSP00000263923,9606.ENSP00000264832,9606.ENSP00000265371,9606.ENSP00000308815,9606.ENSP00000478570	IL5,CCR7,SELP,KDR,ICAM1,NRP1,CCL19,VEGFA
GO:0035767	Endothelial cell chemotaxis	2	9	2.13	0.0062	9606.ENSP00000265371,9606.ENSP00000478570	NRP1,VEGFA
GO:0060982	Coronary artery morphogenesis	2	9	2.13	0.0062	9606.ENSP00000265371,9606.ENSP00000478570	NRP1,VEGFA
GO:0032655	Regulation of interleukin-12 production	3	61	1.48	0.0066	9606.ENSP00000246657,9606.ENSP00000306190,9606.ENSP00000308815	CCR7,SLAMF1,CCL19
GO:0048523	Negative regulation of cellular process	18	4874	0.35	0.0066	9606.ENSP00000246657,9606.ENSP00000252809,9606.ENSP00000263923,9606.ENSP00000264498,9606.ENSP00000264832,9606.ENSP00000265371,9606.ENSP00000289707,9606.ENSP00000305651,9606.ENSP00000306190,9606.ENSP00000308815,9606.ENSP00000335062,9606.ENSP00000347979,9606.ENSP00000356694,9606.ENSP00000380855,9606.ENSP00000469455,9606.ENSP00000469613,9606.ENSP00000478570,9606.ENSP00000480043	CCR7,GDF15,KDR,FGF2,ICAM1,NRP1,SLAMF8,CXCL10,SLAMF1,CCL19,PDCD1,FAS,FASLG,PDCD1LG2,NTF4,FLT3LG,VEGFA,VEGFC
GO:2000508	Regulation of dendritic cell chemotaxis	2	10	2.09	0.0072	9606.ENSP00000246657,9606.ENSP00000289707	CCR7,SLAMF8
GO:0051897	Positive regulation of protein kinase B signaling	4	170	1.16	0.0074	9606.ENSP00000246657,9606.ENSP00000252809,9606.ENSP00000264498,9606.ENSP00000308815	CCR7,GDF15,FGF2,CCL19
GO:0071900	Regulation of protein serine/threonine kinase activity	6	521	0.85	0.0076	9606.ENSP00000252809,9606.ENSP00000264498,9606.ENSP00000305651,9606.ENSP00000308815,9606.ENSP00000465500,9606.ENSP00000478570	GDF15,FGF2,CXCL10,CCL19,TNFRSF11A,VEGFA
GO:0071347	Cellular response to interleukin-1	4	174	1.15	0.008	9606.ENSP00000225842,9606.ENSP00000264832,9606.ENSP00000308815,9606.ENSP00000479097	CCL1,ICAM1,CCL19,CCL14
GO:0009987	Cellular process	32	15024	0.11	0.0088	9606.ENSP00000225842,9606.ENSP00000231454,9606.ENSP00000244241,9606.ENSP00000246657,9606.ENSP00000252809,9606.ENSP00000263686,9606.ENSP00000263923,9606.ENSP00000264498,9606.ENSP00000264832,9606.ENSP00000265371,9606.ENSP00000289707,9606.ENSP00000303550,9606.ENSP00000305651,9606.ENSP00000306190,9606.ENSP00000308815,9606.ENSP00000312027,9606.ENSP00000327890,9606.ENSP00000333639,9606.ENSP00000335062,…	CCL1,IL5,IL17C,CCR7,GDF15,SELP,KDR,FGF2,ICAM1,NRP1,SLAMF8,CYTL1,CXCL10,SLAMF1,CCL19,CD7,IL3RA,IFNL2,PDCD1,FAS,TGM2,CR2,FASLG,CD58,PDCD1LG2,B3GAT1,TNFRSF11A,NTF4,FLT3LG,VEGFA,CCL14,VEGFC
GO:0080090	Regulation of primary metabolic process	20	6032	0.31	0.0089	9606.ENSP00000225842,9606.ENSP00000231454,9606.ENSP00000246657,9606.ENSP00000252809,9606.ENSP00000263923,9606.ENSP00000264498,9606.ENSP00000264832,9606.ENSP00000265371,9606.ENSP00000303550,9606.ENSP00000305651,9606.ENSP00000306190,9606.ENSP00000308815,9606.ENSP00000347979,9606.ENSP00000356694,9606.ENSP00000465500,9606.ENSP00000469455,9606.ENSP00000469613,9606.ENSP00000478570,9606.ENSP00000479097,…	CCL1,IL5,CCR7,GDF15,KDR,FGF2,ICAM1,NRP1,CYTL1,CXCL10,SLAMF1,CCL19,FAS,FASLG,TNFRSF11A,NTF4,FLT3LG,VEGFA,CCL14,VEGFC
GO:0120032	Regulation of plasma membrane bounded cell projection assembly	4	181	1.13	0.0091	9606.ENSP00000246657,9606.ENSP00000264832,9606.ENSP00000265371,9606.ENSP00000308815	CCR7,ICAM1,NRP1,CCL19
GO:0001771	Immunological synapse formation	2	12	2.01	0.0094	9606.ENSP00000246657,9606.ENSP00000308815	CCR7,CCL19
GO:0007275	Multicellular organism development	18	5023	0.34	0.0094	9606.ENSP00000246657,9606.ENSP00000263923,9606.ENSP00000264498,9606.ENSP00000264832,9606.ENSP00000265371,9606.ENSP00000289707,9606.ENSP00000303550,9606.ENSP00000305651,9606.ENSP00000308815,9606.ENSP00000335062,9606.ENSP00000355330,9606.ENSP00000356024,9606.ENSP00000356694,9606.ENSP00000465500,9606.ENSP00000469455,9606.ENSP00000469613,9606.ENSP00000478570,9606.ENSP00000480043	CCR7,KDR,FGF2,ICAM1,NRP1,SLAMF8,CYTL1,CXCL10,CCL19,PDCD1,TGM2,CR2,FASLG,TNFRSF11A,NTF4,FLT3LG,VEGFA,VEGFC
GO:0071679	Commissural neuron axon guidance	2	12	2.01	0.0094	9606.ENSP00000265371,9606.ENSP00000478570	NRP1,VEGFA
GO:0050727	Regulation of inflammatory response	5	351	0.94	0.0102	9606.ENSP00000225842,9606.ENSP00000246657,9606.ENSP00000289707,9606.ENSP00000355330,9606.ENSP00000465500	CCL1,CCR7,SLAMF8,TGM2,TNFRSF11A
GO:0045446	Endothelial cell differentiation	3	76	1.38	0.0113	9606.ENSP00000263923,9606.ENSP00000264832,9606.ENSP00000265371	KDR,ICAM1,NRP1
GO:0043123	Positive regulation of I-kappaB kinase/NF-kappaB signaling	4	194	1.1	0.0114	9606.ENSP00000246657,9606.ENSP00000308815,9606.ENSP00000355330,9606.ENSP00000356694	CCR7,CCL19,TGM2,FASLG
GO:0030154	Cell differentiation	15	3702	0.39	0.0118	9606.ENSP00000246657,9606.ENSP00000263923,9606.ENSP00000264498,9606.ENSP00000264832,9606.ENSP00000265371,9606.ENSP00000289707,9606.ENSP00000303550,9606.ENSP00000308815,9606.ENSP00000356024,9606.ENSP00000356694,9606.ENSP00000465500,9606.ENSP00000469455,9606.ENSP00000469613,9606.ENSP00000478570,9606.ENSP00000480043	CCR7,KDR,FGF2,ICAM1,NRP1,SLAMF8,CYTL1,CCL19,CR2,FASLG,TNFRSF11A,NTF4,FLT3LG,VEGFA,VEGFC
GO:0050731	Positive regulation of peptidyl-tyrosine phosphorylation	4	196	1.1	0.0118	9606.ENSP00000231454,9606.ENSP00000264832,9606.ENSP00000265371,9606.ENSP00000478570	IL5,ICAM1,NRP1,VEGFA
GO:0050930	Induction of positive chemotaxis	2	15	1.91	0.0134	9606.ENSP00000478570,9606.ENSP00000480043	VEGFA,VEGFC
GO:0048872	Homeostasis of number of cells	4	204	1.08	0.0135	9606.ENSP00000246657,9606.ENSP00000347979,9606.ENSP00000469613,9606.ENSP00000478570	CCR7,FAS,FLT3LG,VEGFA
GO:0070482	Response to oxygen levels	5	379	0.91	0.0141	9606.ENSP00000264832,9606.ENSP00000347979,9606.ENSP00000433847,9606.ENSP00000478570,9606.ENSP00000480043	ICAM1,FAS,B3GAT1,VEGFA,VEGFC
GO:0050870	Positive regulation of T cell activation	4	209	1.07	0.0146	9606.ENSP00000246657,9606.ENSP00000308815,9606.ENSP00000335062,9606.ENSP00000380855	CCR7,CCL19,PDCD1,PDCD1LG2
GO:0070231	T cell apoptotic process	2	16	1.88	0.0148	9606.ENSP00000347979,9606.ENSP00000356694	FAS,FASLG
GO:1903587	Regulation of blood vessel endothelial cell proliferation involved in sprouting angiogenesis	2	16	1.88	0.0148	9606.ENSP00000264498,9606.ENSP00000478570	FGF2,VEGFA
GO:2000106	Regulation of leukocyte apoptotic process	3	87	1.32	0.0158	9606.ENSP00000246657,9606.ENSP00000308815,9606.ENSP00000335062	CCR7,CCL19,PDCD1
GO:0060445	Branching involved in salivary gland morphogenesis	2	17	1.86	0.0162	9606.ENSP00000265371,9606.ENSP00000355330	NRP1,TGM2
GO:0071453	Cellular response to oxygen levels	4	216	1.05	0.0162	9606.ENSP00000264832,9606.ENSP00000347979,9606.ENSP00000433847,9606.ENSP00000478570	ICAM1,FAS,B3GAT1,VEGFA
GO:0031640	Killing of cells of other organism	3	91	1.3	0.0175	9606.ENSP00000225842,9606.ENSP00000305651,9606.ENSP00000308815	CCL1,CXCL10,CCL19
GO:0032695	Negative regulation of interleukin-12 production	2	18	1.83	0.0176	9606.ENSP00000246657,9606.ENSP00000306190	CCR7,SLAMF1
GO:0048646	Anatomical structure formation involved in morphogenesis	7	883	0.69	0.0176	9606.ENSP00000263923,9606.ENSP00000264498,9606.ENSP00000265371,9606.ENSP00000355330,9606.ENSP00000469455,9606.ENSP00000478570,9606.ENSP00000480043	KDR,FGF2,NRP1,TGM2,NTF4,VEGFA,VEGFC
GO:0010638	Positive regulation of organelle organization	6	633	0.76	0.0186	9606.ENSP00000231454,9606.ENSP00000246657,9606.ENSP00000263923,9606.ENSP00000264832,9606.ENSP00000265371,9606.ENSP00000478570	IL5,CCR7,KDR,ICAM1,NRP1,VEGFA
GO:0050776	Regulation of immune response	7	896	0.68	0.0189	9606.ENSP00000246657,9606.ENSP00000264832,9606.ENSP00000289707,9606.ENSP00000308815,9606.ENSP00000333639,9606.ENSP00000335062,9606.ENSP00000356024	CCR7,ICAM1,SLAMF8,CCL19,IFNL2,PDCD1,CR2
GO:0060749	Mammary gland alveolus development	2	19	1.81	0.019	9606.ENSP00000465500,9606.ENSP00000478570	TNFRSF11A,VEGFA
GO:0002697	Regulation of immune effector process	5	418	0.86	0.0201	9606.ENSP00000231454,9606.ENSP00000264832,9606.ENSP00000289707,9606.ENSP00000308815,9606.ENSP00000356024	IL5,ICAM1,SLAMF8,CCL19,CR2
GO:0071731	Response to nitric oxide	2	20	1.79	0.0206	9606.ENSP00000246657,9606.ENSP00000308815	CCR7,CCL19
GO:1901741	Positive regulation of myoblast fusion	2	20	1.79	0.0206	9606.ENSP00000252809,9606.ENSP00000469613	GDF15,FLT3LG
GO:1904996	Positive regulation of leukocyte adhesion to vascular endothelial cell	2	20	1.79	0.0206	9606.ENSP00000263686,9606.ENSP00000264832	SELP,ICAM1
GO:0035239	Tube morphogenesis	6	656	0.75	0.0214	9606.ENSP00000263923,9606.ENSP00000264498,9606.ENSP00000265371,9606.ENSP00000355330,9606.ENSP00000478570,9606.ENSP00000480043	KDR,FGF2,NRP1,TGM2,VEGFA,VEGFC
GO:0002693	Positive regulation of cellular extravasation	2	21	1.77	0.022	9606.ENSP00000263686,9606.ENSP00000264832	SELP,ICAM1
GO:0090026	Positive regulation of monocyte chemotaxis	2	21	1.77	0.022	9606.ENSP00000225842,9606.ENSP00000305651	CCL1,CXCL10
GO:0030098	Lymphocyte differentiation	4	242	1	0.0226	9606.ENSP00000246657,9606.ENSP00000289707,9606.ENSP00000356024,9606.ENSP00000469613	CCR7,SLAMF8,CR2,FLT3LG
GO:0042110	T cell activation	4	243	1	0.0227	9606.ENSP00000246657,9606.ENSP00000264832,9606.ENSP00000308815,9606.ENSP00000312027	CCR7,ICAM1,CCL19,CD7
GO:0010560	Positive regulation of glycoprotein biosynthetic process	2	22	1.74	0.0234	9606.ENSP00000246657,9606.ENSP00000308815	CCR7,CCL19
GO:0120034	Positive regulation of plasma membrane bounded cell projection assembly	3	104	1.25	0.0235	9606.ENSP00000246657,9606.ENSP00000265371,9606.ENSP00000308815	CCR7,NRP1,CCL19
GO:0031334	Positive regulation of protein-containing complex assembly	4	249	0.99	0.0246	9606.ENSP00000231454,9606.ENSP00000246657,9606.ENSP00000264832,9606.ENSP00000478570	IL5,CCR7,ICAM1,VEGFA
GO:0002052	Positive regulation of neuroblast proliferation	2	23	1.73	0.0252	9606.ENSP00000478570,9606.ENSP00000480043	VEGFA,VEGFC
GO:0006468	Protein phosphorylation	7	952	0.65	0.0252	9606.ENSP00000231454,9606.ENSP00000263923,9606.ENSP00000264498,9606.ENSP00000265371,9606.ENSP00000308815,9606.ENSP00000327890,9606.ENSP00000469613	IL5,KDR,FGF2,NRP1,CCL19,IL3RA,FLT3LG
GO:0043254	Regulation of protein-containing complex assembly	5	451	0.83	0.0263	9606.ENSP00000231454,9606.ENSP00000246657,9606.ENSP00000263686,9606.ENSP00000264832,9606.ENSP00000478570	IL5,CCR7,SELP,ICAM1,VEGFA
GO:0035584	Calcium-mediated signaling using intracellular calcium source	2	24	1.71	0.0269	9606.ENSP00000263686,9606.ENSP00000263923	SELP,KDR
GO:0009887	Animal organ morphogenesis	7	967	0.65	0.027	9606.ENSP00000264498,9606.ENSP00000265371,9606.ENSP00000355330,9606.ENSP00000356694,9606.ENSP00000469455,9606.ENSP00000478570,9606.ENSP00000480043	FGF2,NRP1,TGM2,FASLG,NTF4,VEGFA,VEGFC
GO:0006929	Substrate-dependent cell migration	2	25	1.69	0.0286	9606.ENSP00000265371,9606.ENSP00000480043	NRP1,VEGFC
GO:0034695	Response to prostaglandin E	2	25	1.69	0.0286	9606.ENSP00000246657,9606.ENSP00000308815	CCR7,CCL19
GO:0061844	Antimicrobial humoral immune response mediated by antimicrobial peptide	3	113	1.21	0.0286	9606.ENSP00000225842,9606.ENSP00000305651,9606.ENSP00000308815	CCL1,CXCL10,CCL19
GO:0051093	Negative regulation of developmental process	7	983	0.64	0.0292	9606.ENSP00000252809,9606.ENSP00000265371,9606.ENSP00000305651,9606.ENSP00000335062,9606.ENSP00000356694,9606.ENSP00000478570,9606.ENSP00000480043	GDF15,NRP1,CXCL10,PDCD1,FASLG,VEGFA,VEGFC
GO:0048585	Negative regulation of response to stimulus	9	1636	0.53	0.0305	9606.ENSP00000252809,9606.ENSP00000264498,9606.ENSP00000264832,9606.ENSP00000265371,9606.ENSP00000289707,9606.ENSP00000306190,9606.ENSP00000335062,9606.ENSP00000347979,9606.ENSP00000356694	GDF15,FGF2,ICAM1,NRP1,SLAMF8,SLAMF1,PDCD1,FAS,FASLG
GO:0051179	Localization	18	5591	0.29	0.0305	9606.ENSP00000225842,9606.ENSP00000246657,9606.ENSP00000263686,9606.ENSP00000263923,9606.ENSP00000264498,9606.ENSP00000264832,9606.ENSP00000265371,9606.ENSP00000289707,9606.ENSP00000305651,9606.ENSP00000306190,9606.ENSP00000308815,9606.ENSP00000355330,9606.ENSP00000356694,9606.ENSP00000358501,9606.ENSP00000465500,9606.ENSP00000478570,9606.ENSP00000479097,9606.ENSP00000480043	CCL1,CCR7,SELP,KDR,FGF2,ICAM1,NRP1,SLAMF8,CXCL10,SLAMF1,CCL19,TGM2,FASLG,CD58,TNFRSF11A,VEGFA,CCL14,VEGFC
GO:0060384	Innervation	2	26	1.67	0.0305	9606.ENSP00000265371,9606.ENSP00000469455	NRP1,NTF4
GO:0090023	Positive regulation of neutrophil chemotaxis	2	26	1.67	0.0305	9606.ENSP00000246657,9606.ENSP00000308815	CCR7,CCL19
GO:0051781	Positive regulation of cell division	3	117	1.2	0.0308	9606.ENSP00000264498,9606.ENSP00000478570,9606.ENSP00000480043	FGF2,VEGFA,VEGFC
GO:0051128	Regulation of cellular component organization	11	2402	0.45	0.0328	9606.ENSP00000231454,9606.ENSP00000246657,9606.ENSP00000252809,9606.ENSP00000263686,9606.ENSP00000263923,9606.ENSP00000264832,9606.ENSP00000265371,9606.ENSP00000305651,9606.ENSP00000308815,9606.ENSP00000469613,9606.ENSP00000478570	IL5,CCR7,GDF15,SELP,KDR,ICAM1,NRP1,CXCL10,CCL19,FLT3LG,VEGFA
GO:0031954	Positive regulation of protein autophosphorylation	2	28	1.64	0.0342	9606.ENSP00000478570,9606.ENSP00000480043	VEGFA,VEGFC
GO:0009891	Positive regulation of biosynthetic process	10	2040	0.48	0.0354	9606.ENSP00000231454,9606.ENSP00000246657,9606.ENSP00000263923,9606.ENSP00000264498,9606.ENSP00000264832,9606.ENSP00000303550,9606.ENSP00000305651,9606.ENSP00000308815,9606.ENSP00000469613,9606.ENSP00000478570	IL5,CCR7,KDR,FGF2,ICAM1,CYTL1,CXCL10,CCL19,FLT3LG,VEGFA
GO:0001817	Regulation of cytokine production	6	742	0.69	0.0361	9606.ENSP00000225842,9606.ENSP00000246657,9606.ENSP00000306190,9606.ENSP00000308815,9606.ENSP00000358501,9606.ENSP00000380855	CCL1,CCR7,SLAMF1,CCL19,CD58,PDCD1LG2
GO:0002675	Positive regulation of acute inflammatory response	2	29	1.62	0.0361	9606.ENSP00000246657,9606.ENSP00000465500	CCR7,TNFRSF11A
GO:2000352	Negative regulation of endothelial cell apoptotic process	2	29	1.62	0.0361	9606.ENSP00000263923,9606.ENSP00000264832	KDR,ICAM1
GO:1902105	Regulation of leukocyte differentiation	4	285	0.93	0.0369	9606.ENSP00000231454,9606.ENSP00000289707,9606.ENSP00000308815,9606.ENSP00000469613	IL5,SLAMF8,CCL19,FLT3LG
GO:0051491	Positive regulation of filopodium assembly	2	30	1.61	0.0379	9606.ENSP00000246657,9606.ENSP00000265371	CCR7,NRP1
GO:0002576	Platelet degranulation	3	129	1.15	0.0388	9606.ENSP00000263686,9606.ENSP00000478570,9606.ENSP00000480043	SELP,VEGFA,VEGFC
GO:0035556	Intracellular signal transduction	9	1712	0.51	0.0399	9606.ENSP00000231454,9606.ENSP00000246657,9606.ENSP00000263686,9606.ENSP00000263923,9606.ENSP00000264498,9606.ENSP00000305651,9606.ENSP00000308815,9606.ENSP00000327890,9606.ENSP00000469613	IL5,CCR7,SELP,KDR,FGF2,CXCL10,CCL19,IL3RA,FLT3LG
GO:0050650	Chondroitin sulfate proteoglycan biosynthetic process	2	31	1.6	0.0399	9606.ENSP00000303550,9606.ENSP00000433847	CYTL1,B3GAT1
GO:0072678	T cell migration	2	32	1.58	0.0419	9606.ENSP00000264832,9606.ENSP00000305651	ICAM1,CXCL10
GO:0009888	Tissue development	9	1760	0.5	0.0468	9606.ENSP00000263923,9606.ENSP00000264498,9606.ENSP00000264832,9606.ENSP00000265371,9606.ENSP00000303550,9606.ENSP00000355330,9606.ENSP00000469455,9606.ENSP00000478570,9606.ENSP00000480043	KDR,FGF2,ICAM1,NRP1,CYTL1,TGM2,NTF4,VEGFA,VEGFC
GO:0010468	Regulation of gene expression	16	4813	0.31	0.0488	9606.ENSP00000225842,9606.ENSP00000231454,9606.ENSP00000246657,9606.ENSP00000263923,9606.ENSP00000264498,9606.ENSP00000264832,9606.ENSP00000303550,9606.ENSP00000305651,9606.ENSP00000306190,9606.ENSP00000308815,9606.ENSP00000356694,9606.ENSP00000358501,9606.ENSP00000380855,9606.ENSP00000465500,9606.ENSP00000469613,9606.ENSP00000478570	CCL1,IL5,CCR7,KDR,FGF2,ICAM1,CYTL1,CXCL10,SLAMF1,CCL19,FASLG,CD58,PDCD1LG2,TNFRSF11A,FLT3LG,VEGFA

## Sheet: protozoan
#term ID	term description	observed gene count	background gene count	strength	false discovery rate	matching proteins in your network (IDs)	matching proteins in your network (labels)
GO:0007166	Cell surface receptor signaling pathway	19	2325	0.77	1.91e-08	9606.ENSP00000172229,9606.ENSP00000225842,9606.ENSP00000226279,9606.ENSP00000246657,9606.ENSP00000264246,9606.ENSP00000286301,9606.ENSP00000296871,9606.ENSP00000328111,9606.ENSP00000351671,9606.ENSP00000359866,9606.ENSP00000370698,9606.ENSP00000371347,9606.ENSP00000380227,9606.ENSP00000384053,9606.ENSP00000411355,9606.ENSP00000412927,9606.ENSP00000469613,9606.ENSP00000479097,9606.ENSP00000479955	NGFR,CCL1,CD38,CCR7,CD80,CSF1R,CSF2,IL25,CCL20,BMP5,IL6ST,ANGPT4,ITGA4,CSF2RB,PTPRC,HLA-G,FLT3LG,CCL14,CCL18
GO:0019221	Cytokine-mediated signaling pathway	13	678	1.14	1.91e-08	9606.ENSP00000225842,9606.ENSP00000246657,9606.ENSP00000264246,9606.ENSP00000286301,9606.ENSP00000296871,9606.ENSP00000328111,9606.ENSP00000351671,9606.ENSP00000370698,9606.ENSP00000384053,9606.ENSP00000412927,9606.ENSP00000469613,9606.ENSP00000479097,9606.ENSP00000479955	CCL1,CCR7,CD80,CSF1R,CSF2,IL25,CCL20,IL6ST,CSF2RB,HLA-G,FLT3LG,CCL14,CCL18
GO:0034097	Response to cytokine	15	1101	0.99	1.91e-08	9606.ENSP00000225842,9606.ENSP00000226279,9606.ENSP00000246657,9606.ENSP00000264246,9606.ENSP00000286301,9606.ENSP00000296871,9606.ENSP00000328111,9606.ENSP00000351671,9606.ENSP00000370698,9606.ENSP00000380227,9606.ENSP00000384053,9606.ENSP00000412927,9606.ENSP00000469613,9606.ENSP00000479097,9606.ENSP00000479955	CCL1,CD38,CCR7,CD80,CSF1R,CSF2,IL25,CCL20,IL6ST,ITGA4,CSF2RB,HLA-G,FLT3LG,CCL14,CCL18
GO:0071345	Cellular response to cytokine stimulus	14	1013	1	3.68e-08	9606.ENSP00000225842,9606.ENSP00000246657,9606.ENSP00000264246,9606.ENSP00000286301,9606.ENSP00000296871,9606.ENSP00000328111,9606.ENSP00000351671,9606.ENSP00000370698,9606.ENSP00000380227,9606.ENSP00000384053,9606.ENSP00000412927,9606.ENSP00000469613,9606.ENSP00000479097,9606.ENSP00000479955	CCL1,CCR7,CD80,CSF1R,CSF2,IL25,CCL20,IL6ST,ITGA4,CSF2RB,HLA-G,FLT3LG,CCL14,CCL18
GO:0001934	Positive regulation of protein phosphorylation	13	1019	0.97	5.76e-07	9606.ENSP00000225842,9606.ENSP00000246657,9606.ENSP00000264246,9606.ENSP00000286301,9606.ENSP00000296871,9606.ENSP00000351671,9606.ENSP00000359866,9606.ENSP00000370698,9606.ENSP00000371347,9606.ENSP00000411355,9606.ENSP00000469613,9606.ENSP00000479097,9606.ENSP00000479955	CCL1,CCR7,CD80,CSF1R,CSF2,CCL20,BMP5,IL6ST,ANGPT4,PTPRC,FLT3LG,CCL14,CCL18
GO:0002376	Immune system process	17	2481	0.7	2.08e-06	9606.ENSP00000225842,9606.ENSP00000226279,9606.ENSP00000246657,9606.ENSP00000261796,9606.ENSP00000264246,9606.ENSP00000286301,9606.ENSP00000296871,9606.ENSP00000328111,9606.ENSP00000351671,9606.ENSP00000371347,9606.ENSP00000380227,9606.ENSP00000411355,9606.ENSP00000412927,9606.ENSP00000427690,9606.ENSP00000469613,9606.ENSP00000479097,9606.ENSP00000479955	CCL1,CD38,CCR7,IL17B,CD80,CSF1R,CSF2,IL25,CCL20,ANGPT4,ITGA4,PTPRC,HLA-G,GYPB,FLT3LG,CCL14,CCL18
GO:0002684	Positive regulation of immune system process	12	949	0.96	2.08e-06	9606.ENSP00000225842,9606.ENSP00000226279,9606.ENSP00000246657,9606.ENSP00000264246,9606.ENSP00000286301,9606.ENSP00000351602,9606.ENSP00000351671,9606.ENSP00000370698,9606.ENSP00000380227,9606.ENSP00000411355,9606.ENSP00000412927,9606.ENSP00000469613	CCL1,CD38,CCR7,CD80,CSF1R,FUT4,CCL20,IL6ST,ITGA4,PTPRC,HLA-G,FLT3LG
GO:0002682	Regulation of immune system process	14	1514	0.83	2.58e-06	9606.ENSP00000225842,9606.ENSP00000226279,9606.ENSP00000246657,9606.ENSP00000264246,9606.ENSP00000286301,9606.ENSP00000296871,9606.ENSP00000351602,9606.ENSP00000351671,9606.ENSP00000359866,9606.ENSP00000370698,9606.ENSP00000380227,9606.ENSP00000411355,9606.ENSP00000412927,9606.ENSP00000469613	CCL1,CD38,CCR7,CD80,CSF1R,CSF2,FUT4,CCL20,BMP5,IL6ST,ITGA4,PTPRC,HLA-G,FLT3LG
GO:0032270	Positive regulation of cellular protein metabolic process	14	1635	0.79	5.88e-06	9606.ENSP00000172229,9606.ENSP00000225842,9606.ENSP00000246657,9606.ENSP00000264246,9606.ENSP00000286301,9606.ENSP00000296871,9606.ENSP00000351671,9606.ENSP00000359866,9606.ENSP00000370698,9606.ENSP00000371347,9606.ENSP00000411355,9606.ENSP00000469613,9606.ENSP00000479097,9606.ENSP00000479955	NGFR,CCL1,CCR7,CD80,CSF1R,CSF2,CCL20,BMP5,IL6ST,ANGPT4,PTPRC,FLT3LG,CCL14,CCL18
GO:0001819	Positive regulation of cytokine production	9	461	1.15	7.06e-06	9606.ENSP00000225842,9606.ENSP00000246657,9606.ENSP00000261796,9606.ENSP00000264246,9606.ENSP00000286301,9606.ENSP00000296871,9606.ENSP00000370698,9606.ENSP00000411355,9606.ENSP00000412927	CCL1,CCR7,IL17B,CD80,CSF1R,CSF2,IL6ST,PTPRC,HLA-G
GO:0050900	Leukocyte migration	8	316	1.26	7.06e-06	9606.ENSP00000225842,9606.ENSP00000246657,9606.ENSP00000351671,9606.ENSP00000371347,9606.ENSP00000380227,9606.ENSP00000427690,9606.ENSP00000479097,9606.ENSP00000479955	CCL1,CCR7,CCL20,ANGPT4,ITGA4,GYPB,CCL14,CCL18
GO:0071310	Cellular response to organic substance	16	2369	0.69	7.06e-06	9606.ENSP00000172229,9606.ENSP00000225842,9606.ENSP00000246657,9606.ENSP00000264246,9606.ENSP00000286301,9606.ENSP00000296871,9606.ENSP00000328111,9606.ENSP00000351671,9606.ENSP00000359866,9606.ENSP00000370698,9606.ENSP00000380227,9606.ENSP00000384053,9606.ENSP00000412927,9606.ENSP00000469613,9606.ENSP00000479097,9606.ENSP00000479955	NGFR,CCL1,CCR7,CD80,CSF1R,CSF2,IL25,CCL20,BMP5,IL6ST,ITGA4,CSF2RB,HLA-G,FLT3LG,CCL14,CCL18
GO:0002685	Regulation of leukocyte migration	7	209	1.39	9.44e-06	9606.ENSP00000225842,9606.ENSP00000246657,9606.ENSP00000286301,9606.ENSP00000351602,9606.ENSP00000351671,9606.ENSP00000359866,9606.ENSP00000380227	CCL1,CCR7,CSF1R,FUT4,CCL20,BMP5,ITGA4
GO:0070374	Positive regulation of ERK1 and ERK2 cascade	7	209	1.39	9.44e-06	9606.ENSP00000225842,9606.ENSP00000246657,9606.ENSP00000286301,9606.ENSP00000351671,9606.ENSP00000411355,9606.ENSP00000479097,9606.ENSP00000479955	CCL1,CCR7,CSF1R,CCL20,PTPRC,CCL14,CCL18
GO:0008284	Positive regulation of cell population proliferation	11	919	0.94	1.06e-05	9606.ENSP00000172229,9606.ENSP00000226279,9606.ENSP00000264246,9606.ENSP00000286301,9606.ENSP00000296871,9606.ENSP00000359866,9606.ENSP00000370698,9606.ENSP00000380227,9606.ENSP00000411355,9606.ENSP00000469613,9606.ENSP00000479097	NGFR,CD38,CD80,CSF1R,CSF2,BMP5,IL6ST,ITGA4,PTPRC,FLT3LG,CCL14
GO:0051240	Positive regulation of multicellular organismal process	14	1770	0.76	1.06e-05	9606.ENSP00000172229,9606.ENSP00000225842,9606.ENSP00000226279,9606.ENSP00000246657,9606.ENSP00000261796,9606.ENSP00000264246,9606.ENSP00000286301,9606.ENSP00000296871,9606.ENSP00000359866,9606.ENSP00000370698,9606.ENSP00000371347,9606.ENSP00000411355,9606.ENSP00000412927,9606.ENSP00000469613	NGFR,CCL1,CD38,CCR7,IL17B,CD80,CSF1R,CSF2,BMP5,IL6ST,ANGPT4,PTPRC,HLA-G,FLT3LG
GO:0070887	Cellular response to chemical stimulus	17	2919	0.63	1.06e-05	9606.ENSP00000172229,9606.ENSP00000225842,9606.ENSP00000246657,9606.ENSP00000264246,9606.ENSP00000286301,9606.ENSP00000296871,9606.ENSP00000328111,9606.ENSP00000351671,9606.ENSP00000359866,9606.ENSP00000370698,9606.ENSP00000371347,9606.ENSP00000380227,9606.ENSP00000384053,9606.ENSP00000412927,9606.ENSP00000469613,9606.ENSP00000479097,9606.ENSP00000479955	NGFR,CCL1,CCR7,CD80,CSF1R,CSF2,IL25,CCL20,BMP5,IL6ST,ANGPT4,ITGA4,CSF2RB,HLA-G,FLT3LG,CCL14,CCL18
GO:1903039	Positive regulation of leukocyte cell-cell adhesion	7	228	1.35	1.27e-05	9606.ENSP00000246657,9606.ENSP00000264246,9606.ENSP00000351602,9606.ENSP00000370698,9606.ENSP00000380227,9606.ENSP00000411355,9606.ENSP00000412927	CCR7,CD80,FUT4,IL6ST,ITGA4,PTPRC,HLA-G
GO:0010033	Response to organic substance	17	3011	0.61	1.43e-05	9606.ENSP00000172229,9606.ENSP00000225842,9606.ENSP00000226279,9606.ENSP00000246657,9606.ENSP00000264246,9606.ENSP00000286301,9606.ENSP00000296871,9606.ENSP00000328111,9606.ENSP00000351671,9606.ENSP00000359866,9606.ENSP00000370698,9606.ENSP00000380227,9606.ENSP00000384053,9606.ENSP00000412927,9606.ENSP00000469613,9606.ENSP00000479097,9606.ENSP00000479955	NGFR,CCL1,CD38,CCR7,CD80,CSF1R,CSF2,IL25,CCL20,BMP5,IL6ST,ITGA4,CSF2RB,HLA-G,FLT3LG,CCL14,CCL18
GO:0070663	Regulation of leukocyte proliferation	7	237	1.33	1.51e-05	9606.ENSP00000226279,9606.ENSP00000264246,9606.ENSP00000286301,9606.ENSP00000370698,9606.ENSP00000411355,9606.ENSP00000412927,9606.ENSP00000469613	CD38,CD80,CSF1R,IL6ST,PTPRC,HLA-G,FLT3LG
GO:0051707	Response to other organism	12	1256	0.84	1.71e-05	9606.ENSP00000225842,9606.ENSP00000246657,9606.ENSP00000264246,9606.ENSP00000286301,9606.ENSP00000296871,9606.ENSP00000328111,9606.ENSP00000351671,9606.ENSP00000384053,9606.ENSP00000411355,9606.ENSP00000412927,9606.ENSP00000479097,9606.ENSP00000479955	CCL1,CCR7,CD80,CSF1R,CSF2,IL25,CCL20,CSF2RB,PTPRC,HLA-G,CCL14,CCL18
GO:0048584	Positive regulation of response to stimulus	15	2257	0.68	1.73e-05	9606.ENSP00000172229,9606.ENSP00000225842,9606.ENSP00000226279,9606.ENSP00000246657,9606.ENSP00000261796,9606.ENSP00000264246,9606.ENSP00000286301,9606.ENSP00000296871,9606.ENSP00000351671,9606.ENSP00000359866,9606.ENSP00000370698,9606.ENSP00000411355,9606.ENSP00000412927,9606.ENSP00000479097,9606.ENSP00000479955	NGFR,CCL1,CD38,CCR7,IL17B,CD80,CSF1R,CSF2,CCL20,BMP5,IL6ST,PTPRC,HLA-G,CCL14,CCL18
GO:0002687	Positive regulation of leukocyte migration	6	144	1.48	2.02e-05	9606.ENSP00000225842,9606.ENSP00000246657,9606.ENSP00000286301,9606.ENSP00000351602,9606.ENSP00000351671,9606.ENSP00000380227	CCL1,CCR7,CSF1R,FUT4,CCL20,ITGA4
GO:0009605	Response to external stimulus	15	2310	0.67	2.03e-05	9606.ENSP00000167588,9606.ENSP00000172229,9606.ENSP00000225842,9606.ENSP00000246657,9606.ENSP00000264246,9606.ENSP00000286301,9606.ENSP00000296871,9606.ENSP00000328111,9606.ENSP00000351671,9606.ENSP00000380227,9606.ENSP00000384053,9606.ENSP00000411355,9606.ENSP00000412927,9606.ENSP00000479097,9606.ENSP00000479955	KRT20,NGFR,CCL1,CCR7,CD80,CSF1R,CSF2,IL25,CCL20,ITGA4,CSF2RB,PTPRC,HLA-G,CCL14,CCL18
GO:0010604	Positive regulation of macromolecule metabolic process	18	3600	0.56	2.03e-05	9606.ENSP00000172229,9606.ENSP00000225842,9606.ENSP00000226279,9606.ENSP00000246657,9606.ENSP00000261796,9606.ENSP00000264246,9606.ENSP00000286301,9606.ENSP00000296871,9606.ENSP00000328111,9606.ENSP00000351671,9606.ENSP00000359866,9606.ENSP00000370698,9606.ENSP00000371347,9606.ENSP00000411355,9606.ENSP00000412927,9606.ENSP00000469613,9606.ENSP00000479097,9606.ENSP00000479955	NGFR,CCL1,CD38,CCR7,IL17B,CD80,CSF1R,CSF2,IL25,CCL20,BMP5,IL6ST,ANGPT4,PTPRC,HLA-G,FLT3LG,CCL14,CCL18
GO:0070665	Positive regulation of leukocyte proliferation	6	146	1.47	2.03e-05	9606.ENSP00000226279,9606.ENSP00000264246,9606.ENSP00000286301,9606.ENSP00000370698,9606.ENSP00000411355,9606.ENSP00000469613	CD38,CD80,CSF1R,IL6ST,PTPRC,FLT3LG
GO:0007154	Cell communication	21	5320	0.46	2.38e-05	9606.ENSP00000167588,9606.ENSP00000172229,9606.ENSP00000225842,9606.ENSP00000226279,9606.ENSP00000246657,9606.ENSP00000261796,9606.ENSP00000264246,9606.ENSP00000286301,9606.ENSP00000296871,9606.ENSP00000328111,9606.ENSP00000351671,9606.ENSP00000359866,9606.ENSP00000370698,9606.ENSP00000371347,9606.ENSP00000380227,9606.ENSP00000384053,9606.ENSP00000411355,9606.ENSP00000412927,9606.ENSP00000469613,…	KRT20,NGFR,CCL1,CD38,CCR7,IL17B,CD80,CSF1R,CSF2,IL25,CCL20,BMP5,IL6ST,ANGPT4,ITGA4,CSF2RB,PTPRC,HLA-G,FLT3LG,CCL14,CCL18
GO:0072676	Lymphocyte migration	5	74	1.69	2.45e-05	9606.ENSP00000225842,9606.ENSP00000246657,9606.ENSP00000351671,9606.ENSP00000479097,9606.ENSP00000479955	CCL1,CCR7,CCL20,CCL14,CCL18
GO:0070098	Chemokine-mediated signaling pathway	5	80	1.66	3.37e-05	9606.ENSP00000225842,9606.ENSP00000246657,9606.ENSP00000351671,9606.ENSP00000479097,9606.ENSP00000479955	CCL1,CCR7,CCL20,CCL14,CCL18
GO:0051251	Positive regulation of lymphocyte activation	7	286	1.25	3.44e-05	9606.ENSP00000226279,9606.ENSP00000246657,9606.ENSP00000264246,9606.ENSP00000370698,9606.ENSP00000411355,9606.ENSP00000412927,9606.ENSP00000469613	CD38,CCR7,CD80,IL6ST,PTPRC,HLA-G,FLT3LG
GO:0007165	Signal transduction	20	4876	0.47	3.68e-05	9606.ENSP00000172229,9606.ENSP00000225842,9606.ENSP00000226279,9606.ENSP00000246657,9606.ENSP00000261796,9606.ENSP00000264246,9606.ENSP00000286301,9606.ENSP00000296871,9606.ENSP00000328111,9606.ENSP00000351671,9606.ENSP00000359866,9606.ENSP00000370698,9606.ENSP00000371347,9606.ENSP00000380227,9606.ENSP00000384053,9606.ENSP00000411355,9606.ENSP00000412927,9606.ENSP00000469613,9606.ENSP00000479097,…	NGFR,CCL1,CD38,CCR7,IL17B,CD80,CSF1R,CSF2,IL25,CCL20,BMP5,IL6ST,ANGPT4,ITGA4,CSF2RB,PTPRC,HLA-G,FLT3LG,CCL14,CCL18
GO:0010647	Positive regulation of cell communication	13	1823	0.71	6.15e-05	9606.ENSP00000172229,9606.ENSP00000225842,9606.ENSP00000226279,9606.ENSP00000246657,9606.ENSP00000264246,9606.ENSP00000286301,9606.ENSP00000296871,9606.ENSP00000351671,9606.ENSP00000359866,9606.ENSP00000370698,9606.ENSP00000411355,9606.ENSP00000479097,9606.ENSP00000479955	NGFR,CCL1,CD38,CCR7,CD80,CSF1R,CSF2,CCL20,BMP5,IL6ST,PTPRC,CCL14,CCL18
GO:0023056	Positive regulation of signaling	13	1831	0.71	6.35e-05	9606.ENSP00000172229,9606.ENSP00000225842,9606.ENSP00000226279,9606.ENSP00000246657,9606.ENSP00000264246,9606.ENSP00000286301,9606.ENSP00000296871,9606.ENSP00000351671,9606.ENSP00000359866,9606.ENSP00000370698,9606.ENSP00000411355,9606.ENSP00000479097,9606.ENSP00000479955	NGFR,CCL1,CD38,CCR7,CD80,CSF1R,CSF2,CCL20,BMP5,IL6ST,PTPRC,CCL14,CCL18
GO:0050731	Positive regulation of peptidyl-tyrosine phosphorylation	6	196	1.35	6.94e-05	9606.ENSP00000264246,9606.ENSP00000286301,9606.ENSP00000296871,9606.ENSP00000370698,9606.ENSP00000371347,9606.ENSP00000411355	CD80,CSF1R,CSF2,IL6ST,ANGPT4,PTPRC
GO:0002521	Leukocyte differentiation	7	338	1.18	7.71e-05	9606.ENSP00000246657,9606.ENSP00000286301,9606.ENSP00000296871,9606.ENSP00000328111,9606.ENSP00000380227,9606.ENSP00000411355,9606.ENSP00000469613	CCR7,CSF1R,CSF2,IL25,ITGA4,PTPRC,FLT3LG
GO:0006954	Inflammatory response	8	515	1.05	8.1e-05	9606.ENSP00000225842,9606.ENSP00000246657,9606.ENSP00000261796,9606.ENSP00000286301,9606.ENSP00000328111,9606.ENSP00000351671,9606.ENSP00000479097,9606.ENSP00000479955	CCL1,CCR7,IL17B,CSF1R,IL25,CCL20,CCL14,CCL18
GO:0042981	Regulation of apoptotic process	12	1550	0.75	8.13e-05	9606.ENSP00000172229,9606.ENSP00000226279,9606.ENSP00000246657,9606.ENSP00000286301,9606.ENSP00000296871,9606.ENSP00000359866,9606.ENSP00000370698,9606.ENSP00000371347,9606.ENSP00000380227,9606.ENSP00000411355,9606.ENSP00000412927,9606.ENSP00000469613	NGFR,CD38,CCR7,CSF1R,CSF2,BMP5,IL6ST,ANGPT4,ITGA4,PTPRC,HLA-G,FLT3LG
GO:0030335	Positive regulation of cell migration	8	522	1.05	8.5e-05	9606.ENSP00000225842,9606.ENSP00000246657,9606.ENSP00000286301,9606.ENSP00000351602,9606.ENSP00000351671,9606.ENSP00000371347,9606.ENSP00000380227,9606.ENSP00000411355	CCL1,CCR7,CSF1R,FUT4,CCL20,ANGPT4,ITGA4,PTPRC
GO:0040011	Locomotion	11	1251	0.8	8.5e-05	9606.ENSP00000172229,9606.ENSP00000225842,9606.ENSP00000246657,9606.ENSP00000286301,9606.ENSP00000351671,9606.ENSP00000371347,9606.ENSP00000380227,9606.ENSP00000411355,9606.ENSP00000427690,9606.ENSP00000479097,9606.ENSP00000479955	NGFR,CCL1,CCR7,CSF1R,CCL20,ANGPT4,ITGA4,PTPRC,GYPB,CCL14,CCL18
GO:0044419	Interspecies interaction between organisms	13	1899	0.7	8.5e-05	9606.ENSP00000225842,9606.ENSP00000246657,9606.ENSP00000264246,9606.ENSP00000286301,9606.ENSP00000296871,9606.ENSP00000328111,9606.ENSP00000351671,9606.ENSP00000370698,9606.ENSP00000384053,9606.ENSP00000411355,9606.ENSP00000412927,9606.ENSP00000479097,9606.ENSP00000479955	CCL1,CCR7,CD80,CSF1R,CSF2,IL25,CCL20,IL6ST,CSF2RB,PTPRC,HLA-G,CCL14,CCL18
GO:0006955	Immune response	12	1588	0.74	9.23e-05	9606.ENSP00000225842,9606.ENSP00000246657,9606.ENSP00000261796,9606.ENSP00000264246,9606.ENSP00000286301,9606.ENSP00000296871,9606.ENSP00000328111,9606.ENSP00000351671,9606.ENSP00000411355,9606.ENSP00000412927,9606.ENSP00000479097,9606.ENSP00000479955	CCL1,CCR7,IL17B,CD80,CSF1R,CSF2,IL25,CCL20,PTPRC,HLA-G,CCL14,CCL18
GO:0002548	Monocyte chemotaxis	4	43	1.83	9.68e-05	9606.ENSP00000225842,9606.ENSP00000351671,9606.ENSP00000479097,9606.ENSP00000479955	CCL1,CCL20,CCL14,CCL18
GO:0050670	Regulation of lymphocyte proliferation	6	218	1.3	9.85e-05	9606.ENSP00000226279,9606.ENSP00000264246,9606.ENSP00000370698,9606.ENSP00000411355,9606.ENSP00000412927,9606.ENSP00000469613	CD38,CD80,IL6ST,PTPRC,HLA-G,FLT3LG
GO:0010628	Positive regulation of gene expression	14	2337	0.64	0.0001	9606.ENSP00000172229,9606.ENSP00000225842,9606.ENSP00000226279,9606.ENSP00000246657,9606.ENSP00000261796,9606.ENSP00000264246,9606.ENSP00000286301,9606.ENSP00000296871,9606.ENSP00000328111,9606.ENSP00000359866,9606.ENSP00000370698,9606.ENSP00000411355,9606.ENSP00000412927,9606.ENSP00000469613	NGFR,CCL1,CD38,CCR7,IL17B,CD80,CSF1R,CSF2,IL25,BMP5,IL6ST,PTPRC,HLA-G,FLT3LG
GO:0009967	Positive regulation of signal transduction	12	1654	0.72	0.00012	9606.ENSP00000172229,9606.ENSP00000225842,9606.ENSP00000246657,9606.ENSP00000264246,9606.ENSP00000286301,9606.ENSP00000296871,9606.ENSP00000351671,9606.ENSP00000359866,9606.ENSP00000370698,9606.ENSP00000411355,9606.ENSP00000479097,9606.ENSP00000479955	NGFR,CCL1,CCR7,CD80,CSF1R,CSF2,CCL20,BMP5,IL6ST,PTPRC,CCL14,CCL18
GO:0042127	Regulation of cell population proliferation	12	1642	0.72	0.00012	9606.ENSP00000172229,9606.ENSP00000226279,9606.ENSP00000264246,9606.ENSP00000286301,9606.ENSP00000296871,9606.ENSP00000359866,9606.ENSP00000370698,9606.ENSP00000380227,9606.ENSP00000411355,9606.ENSP00000412927,9606.ENSP00000469613,9606.ENSP00000479097	NGFR,CD38,CD80,CSF1R,CSF2,BMP5,IL6ST,ITGA4,PTPRC,HLA-G,FLT3LG,CCL14
GO:0051173	Positive regulation of nitrogen compound metabolic process	16	3239	0.55	0.00012	9606.ENSP00000172229,9606.ENSP00000225842,9606.ENSP00000226279,9606.ENSP00000246657,9606.ENSP00000264246,9606.ENSP00000286301,9606.ENSP00000296871,9606.ENSP00000328111,9606.ENSP00000351671,9606.ENSP00000359866,9606.ENSP00000370698,9606.ENSP00000371347,9606.ENSP00000411355,9606.ENSP00000469613,9606.ENSP00000479097,9606.ENSP00000479955	NGFR,CCL1,CD38,CCR7,CD80,CSF1R,CSF2,IL25,CCL20,BMP5,IL6ST,ANGPT4,PTPRC,FLT3LG,CCL14,CCL18
GO:0048247	Lymphocyte chemotaxis	4	50	1.76	0.00014	9606.ENSP00000225842,9606.ENSP00000351671,9606.ENSP00000479097,9606.ENSP00000479955	CCL1,CCL20,CCL14,CCL18
GO:0097529	Myeloid leukocyte migration	5	123	1.47	0.00014	9606.ENSP00000225842,9606.ENSP00000246657,9606.ENSP00000351671,9606.ENSP00000479097,9606.ENSP00000479955	CCL1,CCR7,CCL20,CCL14,CCL18
GO:0042221	Response to chemical	18	4333	0.48	0.00015	9606.ENSP00000172229,9606.ENSP00000225842,9606.ENSP00000226279,9606.ENSP00000246657,9606.ENSP00000264246,9606.ENSP00000286301,9606.ENSP00000296871,9606.ENSP00000328111,9606.ENSP00000351671,9606.ENSP00000359866,9606.ENSP00000370698,9606.ENSP00000371347,9606.ENSP00000380227,9606.ENSP00000384053,9606.ENSP00000412927,9606.ENSP00000469613,9606.ENSP00000479097,9606.ENSP00000479955	NGFR,CCL1,CD38,CCR7,CD80,CSF1R,CSF2,IL25,CCL20,BMP5,IL6ST,ANGPT4,ITGA4,CSF2RB,HLA-G,FLT3LG,CCL14,CCL18
GO:0050671	Positive regulation of lymphocyte proliferation	5	134	1.43	0.00019	9606.ENSP00000226279,9606.ENSP00000264246,9606.ENSP00000370698,9606.ENSP00000411355,9606.ENSP00000469613	CD38,CD80,IL6ST,PTPRC,FLT3LG
GO:0031325	Positive regulation of cellular metabolic process	16	3413	0.53	0.00021	9606.ENSP00000172229,9606.ENSP00000225842,9606.ENSP00000226279,9606.ENSP00000246657,9606.ENSP00000264246,9606.ENSP00000286301,9606.ENSP00000296871,9606.ENSP00000328111,9606.ENSP00000351671,9606.ENSP00000359866,9606.ENSP00000370698,9606.ENSP00000371347,9606.ENSP00000411355,9606.ENSP00000469613,9606.ENSP00000479097,9606.ENSP00000479955	NGFR,CCL1,CD38,CCR7,CD80,CSF1R,CSF2,IL25,CCL20,BMP5,IL6ST,ANGPT4,PTPRC,FLT3LG,CCL14,CCL18
GO:0030334	Regulation of cell migration	9	865	0.88	0.00023	9606.ENSP00000225842,9606.ENSP00000246657,9606.ENSP00000286301,9606.ENSP00000351602,9606.ENSP00000351671,9606.ENSP00000359866,9606.ENSP00000371347,9606.ENSP00000380227,9606.ENSP00000411355	CCL1,CCR7,CSF1R,FUT4,CCL20,BMP5,ANGPT4,ITGA4,PTPRC
GO:0030595	Leukocyte chemotaxis	5	142	1.41	0.00023	9606.ENSP00000225842,9606.ENSP00000246657,9606.ENSP00000351671,9606.ENSP00000479097,9606.ENSP00000479955	CCL1,CCR7,CCL20,CCL14,CCL18
GO:0002520	Immune system development	8	652	0.95	0.00029	9606.ENSP00000246657,9606.ENSP00000286301,9606.ENSP00000296871,9606.ENSP00000328111,9606.ENSP00000380227,9606.ENSP00000411355,9606.ENSP00000412927,9606.ENSP00000469613	CCR7,CSF1R,CSF2,IL25,ITGA4,PTPRC,HLA-G,FLT3LG
GO:0016477	Cell migration	9	896	0.86	0.00029	9606.ENSP00000225842,9606.ENSP00000246657,9606.ENSP00000351671,9606.ENSP00000371347,9606.ENSP00000380227,9606.ENSP00000411355,9606.ENSP00000427690,9606.ENSP00000479097,9606.ENSP00000479955	CCL1,CCR7,CCL20,ANGPT4,ITGA4,PTPRC,GYPB,CCL14,CCL18
GO:0043066	Negative regulation of apoptotic process	9	893	0.86	0.00029	9606.ENSP00000172229,9606.ENSP00000226279,9606.ENSP00000246657,9606.ENSP00000286301,9606.ENSP00000296871,9606.ENSP00000359866,9606.ENSP00000370698,9606.ENSP00000371347,9606.ENSP00000469613	NGFR,CD38,CCR7,CSF1R,CSF2,BMP5,IL6ST,ANGPT4,FLT3LG
GO:0006928	Movement of cell or subcellular component	11	1501	0.73	0.00032	9606.ENSP00000172229,9606.ENSP00000225842,9606.ENSP00000246657,9606.ENSP00000286301,9606.ENSP00000351671,9606.ENSP00000371347,9606.ENSP00000380227,9606.ENSP00000411355,9606.ENSP00000427690,9606.ENSP00000479097,9606.ENSP00000479955	NGFR,CCL1,CCR7,CSF1R,CCL20,ANGPT4,ITGA4,PTPRC,GYPB,CCL14,CCL18
GO:0051716	Cellular response to stimulus	21	6489	0.37	0.00036	9606.ENSP00000167588,9606.ENSP00000172229,9606.ENSP00000225842,9606.ENSP00000226279,9606.ENSP00000246657,9606.ENSP00000261796,9606.ENSP00000264246,9606.ENSP00000286301,9606.ENSP00000296871,9606.ENSP00000328111,9606.ENSP00000351671,9606.ENSP00000359866,9606.ENSP00000370698,9606.ENSP00000371347,9606.ENSP00000380227,9606.ENSP00000384053,9606.ENSP00000411355,9606.ENSP00000412927,9606.ENSP00000469613,…	KRT20,NGFR,CCL1,CD38,CCR7,IL17B,CD80,CSF1R,CSF2,IL25,CCL20,BMP5,IL6ST,ANGPT4,ITGA4,CSF2RB,PTPRC,HLA-G,FLT3LG,CCL14,CCL18
GO:0071346	Cellular response to interferon-gamma	5	161	1.35	0.00038	9606.ENSP00000225842,9606.ENSP00000351671,9606.ENSP00000412927,9606.ENSP00000479097,9606.ENSP00000479955	CCL1,CCL20,HLA-G,CCL14,CCL18
GO:0030593	Neutrophil chemotaxis	4	74	1.59	0.0005	9606.ENSP00000225842,9606.ENSP00000351671,9606.ENSP00000479097,9606.ENSP00000479955	CCL1,CCL20,CCL14,CCL18
GO:0006952	Defense response	10	1296	0.75	0.00063	9606.ENSP00000225842,9606.ENSP00000246657,9606.ENSP00000261796,9606.ENSP00000286301,9606.ENSP00000328111,9606.ENSP00000351671,9606.ENSP00000411355,9606.ENSP00000412927,9606.ENSP00000479097,9606.ENSP00000479955	CCL1,CCR7,IL17B,CSF1R,IL25,CCL20,PTPRC,HLA-G,CCL14,CCL18
GO:0048518	Positive regulation of biological process	20	6112	0.37	0.00071	9606.ENSP00000172229,9606.ENSP00000225842,9606.ENSP00000226279,9606.ENSP00000246657,9606.ENSP00000261796,9606.ENSP00000264246,9606.ENSP00000286301,9606.ENSP00000296871,9606.ENSP00000328111,9606.ENSP00000351602,9606.ENSP00000351671,9606.ENSP00000359866,9606.ENSP00000370698,9606.ENSP00000371347,9606.ENSP00000380227,9606.ENSP00000411355,9606.ENSP00000412927,9606.ENSP00000469613,9606.ENSP00000479097,…	NGFR,CCL1,CD38,CCR7,IL17B,CD80,CSF1R,CSF2,IL25,FUT4,CCL20,BMP5,IL6ST,ANGPT4,ITGA4,PTPRC,HLA-G,FLT3LG,CCL14,CCL18
GO:0006935	Chemotaxis	7	545	0.97	0.00085	9606.ENSP00000172229,9606.ENSP00000225842,9606.ENSP00000246657,9606.ENSP00000286301,9606.ENSP00000351671,9606.ENSP00000479097,9606.ENSP00000479955	NGFR,CCL1,CCR7,CSF1R,CCL20,CCL14,CCL18
GO:0070555	Response to interleukin-1	5	199	1.26	0.00088	9606.ENSP00000225842,9606.ENSP00000226279,9606.ENSP00000351671,9606.ENSP00000479097,9606.ENSP00000479955	CCL1,CD38,CCL20,CCL14,CCL18
GO:0048522	Positive regulation of cellular process	19	5579	0.39	0.0009	9606.ENSP00000172229,9606.ENSP00000225842,9606.ENSP00000226279,9606.ENSP00000246657,9606.ENSP00000264246,9606.ENSP00000286301,9606.ENSP00000296871,9606.ENSP00000328111,9606.ENSP00000351602,9606.ENSP00000351671,9606.ENSP00000359866,9606.ENSP00000370698,9606.ENSP00000371347,9606.ENSP00000380227,9606.ENSP00000411355,9606.ENSP00000412927,9606.ENSP00000469613,9606.ENSP00000479097,9606.ENSP00000479955	NGFR,CCL1,CD38,CCR7,CD80,CSF1R,CSF2,IL25,FUT4,CCL20,BMP5,IL6ST,ANGPT4,ITGA4,PTPRC,HLA-G,FLT3LG,CCL14,CCL18
GO:0050870	Positive regulation of T cell activation	5	209	1.24	0.0011	9606.ENSP00000246657,9606.ENSP00000264246,9606.ENSP00000370698,9606.ENSP00000411355,9606.ENSP00000412927	CCR7,CD80,IL6ST,PTPRC,HLA-G
GO:0045621	Positive regulation of lymphocyte differentiation	4	102	1.45	0.0014	9606.ENSP00000264246,9606.ENSP00000411355,9606.ENSP00000412927,9606.ENSP00000469613	CD80,PTPRC,HLA-G,FLT3LG
GO:0048583	Regulation of response to stimulus	16	4114	0.45	0.0018	9606.ENSP00000172229,9606.ENSP00000225842,9606.ENSP00000226279,9606.ENSP00000246657,9606.ENSP00000261796,9606.ENSP00000264246,9606.ENSP00000286301,9606.ENSP00000296871,9606.ENSP00000351671,9606.ENSP00000359866,9606.ENSP00000370698,9606.ENSP00000380227,9606.ENSP00000411355,9606.ENSP00000412927,9606.ENSP00000479097,9606.ENSP00000479955	NGFR,CCL1,CD38,CCR7,IL17B,CD80,CSF1R,CSF2,CCL20,BMP5,IL6ST,ITGA4,PTPRC,HLA-G,CCL14,CCL18
GO:0002573	Myeloid leukocyte differentiation	4	113	1.41	0.002	9606.ENSP00000246657,9606.ENSP00000286301,9606.ENSP00000296871,9606.ENSP00000328111	CCR7,CSF1R,CSF2,IL25
GO:0046425	Regulation of receptor signaling pathway via JAK-STAT	4	133	1.34	0.0036	9606.ENSP00000286301,9606.ENSP00000296871,9606.ENSP00000370698,9606.ENSP00000411355	CSF1R,CSF2,IL6ST,PTPRC
GO:0045597	Positive regulation of cell differentiation	8	993	0.77	0.0042	9606.ENSP00000172229,9606.ENSP00000264246,9606.ENSP00000296871,9606.ENSP00000359866,9606.ENSP00000370698,9606.ENSP00000411355,9606.ENSP00000412927,9606.ENSP00000469613	NGFR,CD80,CSF2,BMP5,IL6ST,PTPRC,HLA-G,FLT3LG
GO:0050729	Positive regulation of inflammatory response	4	144	1.3	0.0047	9606.ENSP00000225842,9606.ENSP00000246657,9606.ENSP00000261796,9606.ENSP00000370698	CCL1,CCR7,IL17B,IL6ST
GO:1902533	Positive regulation of intracellular signal transduction	8	1041	0.75	0.0057	9606.ENSP00000225842,9606.ENSP00000246657,9606.ENSP00000264246,9606.ENSP00000286301,9606.ENSP00000351671,9606.ENSP00000411355,9606.ENSP00000479097,9606.ENSP00000479955	CCL1,CCR7,CD80,CSF1R,CCL20,PTPRC,CCL14,CCL18
GO:0032103	Positive regulation of response to external stimulus	6	511	0.93	0.0058	9606.ENSP00000225842,9606.ENSP00000246657,9606.ENSP00000261796,9606.ENSP00000286301,9606.ENSP00000370698,9606.ENSP00000412927	CCL1,CCR7,IL17B,CSF1R,IL6ST,HLA-G
GO:0071675	Regulation of mononuclear cell migration	3	53	1.61	0.0059	9606.ENSP00000225842,9606.ENSP00000286301,9606.ENSP00000359866	CCL1,CSF1R,BMP5
GO:0006950	Response to stress	14	3485	0.46	0.006	9606.ENSP00000167588,9606.ENSP00000225842,9606.ENSP00000226279,9606.ENSP00000246657,9606.ENSP00000261796,9606.ENSP00000286301,9606.ENSP00000296871,9606.ENSP00000328111,9606.ENSP00000351671,9606.ENSP00000371347,9606.ENSP00000411355,9606.ENSP00000412927,9606.ENSP00000479097,9606.ENSP00000479955	KRT20,CCL1,CD38,CCR7,IL17B,CSF1R,CSF2,IL25,CCL20,ANGPT4,PTPRC,HLA-G,CCL14,CCL18
GO:0001915	Negative regulation of T cell mediated cytotoxicity	2	7	2.32	0.0061	9606.ENSP00000411355,9606.ENSP00000412927	PTPRC,HLA-G
GO:0051094	Positive regulation of developmental process	9	1389	0.67	0.0063	9606.ENSP00000172229,9606.ENSP00000264246,9606.ENSP00000296871,9606.ENSP00000359866,9606.ENSP00000370698,9606.ENSP00000371347,9606.ENSP00000411355,9606.ENSP00000412927,9606.ENSP00000469613	NGFR,CD80,CSF2,BMP5,IL6ST,ANGPT4,PTPRC,HLA-G,FLT3LG
GO:0051345	Positive regulation of hydrolase activity	7	772	0.82	0.0063	9606.ENSP00000172229,9606.ENSP00000225842,9606.ENSP00000246657,9606.ENSP00000351671,9606.ENSP00000411355,9606.ENSP00000479097,9606.ENSP00000479955	NGFR,CCL1,CCR7,CCL20,PTPRC,CCL14,CCL18
GO:0010646	Regulation of cell communication	14	3514	0.46	0.0064	9606.ENSP00000172229,9606.ENSP00000225842,9606.ENSP00000226279,9606.ENSP00000246657,9606.ENSP00000264246,9606.ENSP00000286301,9606.ENSP00000296871,9606.ENSP00000351671,9606.ENSP00000359866,9606.ENSP00000370698,9606.ENSP00000411355,9606.ENSP00000412927,9606.ENSP00000479097,9606.ENSP00000479955	NGFR,CCL1,CD38,CCR7,CD80,CSF1R,CSF2,CCL20,BMP5,IL6ST,PTPRC,HLA-G,CCL14,CCL18
GO:0023051	Regulation of signaling	14	3553	0.46	0.0072	9606.ENSP00000172229,9606.ENSP00000225842,9606.ENSP00000226279,9606.ENSP00000246657,9606.ENSP00000264246,9606.ENSP00000286301,9606.ENSP00000296871,9606.ENSP00000351671,9606.ENSP00000359866,9606.ENSP00000370698,9606.ENSP00000411355,9606.ENSP00000412927,9606.ENSP00000479097,9606.ENSP00000479955	NGFR,CCL1,CD38,CCR7,CD80,CSF1R,CSF2,CCL20,BMP5,IL6ST,PTPRC,HLA-G,CCL14,CCL18
GO:0002819	Regulation of adaptive immune response	4	165	1.24	0.0073	9606.ENSP00000264246,9606.ENSP00000370698,9606.ENSP00000411355,9606.ENSP00000412927	CD80,IL6ST,PTPRC,HLA-G
GO:0042129	Regulation of T cell proliferation	4	165	1.24	0.0073	9606.ENSP00000264246,9606.ENSP00000370698,9606.ENSP00000411355,9606.ENSP00000412927	CD80,IL6ST,PTPRC,HLA-G
GO:1903238	Positive regulation of leukocyte tethering or rolling	2	8	2.26	0.0073	9606.ENSP00000351602,9606.ENSP00000380227	FUT4,ITGA4
GO:0009966	Regulation of signal transduction	13	3107	0.48	0.008	9606.ENSP00000172229,9606.ENSP00000225842,9606.ENSP00000246657,9606.ENSP00000264246,9606.ENSP00000286301,9606.ENSP00000296871,9606.ENSP00000351671,9606.ENSP00000359866,9606.ENSP00000370698,9606.ENSP00000411355,9606.ENSP00000412927,9606.ENSP00000479097,9606.ENSP00000479955	NGFR,CCL1,CCR7,CD80,CSF1R,CSF2,CCL20,BMP5,IL6ST,PTPRC,HLA-G,CCL14,CCL18
GO:0071347	Cellular response to interleukin-1	4	174	1.22	0.0086	9606.ENSP00000225842,9606.ENSP00000351671,9606.ENSP00000479097,9606.ENSP00000479955	CCL1,CCL20,CCL14,CCL18
GO:0050727	Regulation of inflammatory response	5	351	1.01	0.0096	9606.ENSP00000225842,9606.ENSP00000246657,9606.ENSP00000261796,9606.ENSP00000370698,9606.ENSP00000411355	CCL1,CCR7,IL17B,IL6ST,PTPRC
GO:0043085	Positive regulation of catalytic activity	9	1489	0.64	0.0099	9606.ENSP00000172229,9606.ENSP00000225842,9606.ENSP00000246657,9606.ENSP00000286301,9606.ENSP00000351671,9606.ENSP00000371347,9606.ENSP00000411355,9606.ENSP00000479097,9606.ENSP00000479955	NGFR,CCL1,CCR7,CSF1R,CCL20,ANGPT4,PTPRC,CCL14,CCL18
GO:0042531	Positive regulation of tyrosine phosphorylation of STAT protein	3	68	1.5	0.0106	9606.ENSP00000286301,9606.ENSP00000296871,9606.ENSP00000370698	CSF1R,CSF2,IL6ST
GO:0032879	Regulation of localization	12	2740	0.5	0.0107	9606.ENSP00000167588,9606.ENSP00000172229,9606.ENSP00000225842,9606.ENSP00000226279,9606.ENSP00000246657,9606.ENSP00000286301,9606.ENSP00000351602,9606.ENSP00000351671,9606.ENSP00000359866,9606.ENSP00000371347,9606.ENSP00000380227,9606.ENSP00000411355	KRT20,NGFR,CCL1,CD38,CCR7,CSF1R,FUT4,CCL20,BMP5,ANGPT4,ITGA4,PTPRC
GO:0031349	Positive regulation of defense response	5	367	0.99	0.0115	9606.ENSP00000225842,9606.ENSP00000246657,9606.ENSP00000261796,9606.ENSP00000370698,9606.ENSP00000412927	CCL1,CCR7,IL17B,IL6ST,HLA-G
GO:0045060	Negative thymic T cell selection	2	11	2.12	0.0117	9606.ENSP00000246657,9606.ENSP00000411355	CCR7,PTPRC
GO:0050778	Positive regulation of immune response	6	607	0.86	0.0127	9606.ENSP00000226279,9606.ENSP00000246657,9606.ENSP00000264246,9606.ENSP00000370698,9606.ENSP00000411355,9606.ENSP00000412927	CD38,CCR7,CD80,IL6ST,PTPRC,HLA-G
GO:0050776	Regulation of immune response	7	896	0.75	0.0138	9606.ENSP00000226279,9606.ENSP00000246657,9606.ENSP00000264246,9606.ENSP00000370698,9606.ENSP00000380227,9606.ENSP00000411355,9606.ENSP00000412927	CD38,CCR7,CD80,IL6ST,ITGA4,PTPRC,HLA-G
GO:0098542	Defense response to other organism	7	900	0.75	0.0141	9606.ENSP00000225842,9606.ENSP00000286301,9606.ENSP00000351671,9606.ENSP00000411355,9606.ENSP00000412927,9606.ENSP00000479097,9606.ENSP00000479955	CCL1,CSF1R,CCL20,PTPRC,HLA-G,CCL14,CCL18
GO:0043547	Positive regulation of GTPase activity	5	407	0.95	0.0174	9606.ENSP00000225842,9606.ENSP00000246657,9606.ENSP00000351671,9606.ENSP00000479097,9606.ENSP00000479955	CCL1,CCR7,CCL20,CCL14,CCL18
GO:0031347	Regulation of defense response	6	674	0.81	0.0208	9606.ENSP00000225842,9606.ENSP00000246657,9606.ENSP00000261796,9606.ENSP00000370698,9606.ENSP00000411355,9606.ENSP00000412927	CCL1,CCR7,IL17B,IL6ST,PTPRC,HLA-G
GO:0045582	Positive regulation of T cell differentiation	3	89	1.39	0.0208	9606.ENSP00000264246,9606.ENSP00000411355,9606.ENSP00000412927	CD80,PTPRC,HLA-G
GO:0031640	Killing of cells of other organism	3	91	1.38	0.0219	9606.ENSP00000225842,9606.ENSP00000351671,9606.ENSP00000479955	CCL1,CCL20,CCL18
GO:2000026	Regulation of multicellular organismal development	10	2096	0.54	0.0229	9606.ENSP00000172229,9606.ENSP00000226279,9606.ENSP00000264246,9606.ENSP00000296871,9606.ENSP00000359866,9606.ENSP00000370698,9606.ENSP00000371347,9606.ENSP00000411355,9606.ENSP00000412927,9606.ENSP00000469613	NGFR,CD38,CD80,CSF2,BMP5,IL6ST,ANGPT4,PTPRC,HLA-G,FLT3LG
GO:0002922	Positive regulation of humoral immune response	2	17	1.93	0.0232	9606.ENSP00000246657,9606.ENSP00000411355	CCR7,PTPRC
GO:0006874	Cellular calcium ion homeostasis	5	442	0.91	0.024	9606.ENSP00000225842,9606.ENSP00000226279,9606.ENSP00000246657,9606.ENSP00000411355,9606.ENSP00000479097	CCL1,CD38,CCR7,PTPRC,CCL14
GO:0035556	Intracellular signal transduction	9	1712	0.58	0.0245	9606.ENSP00000172229,9606.ENSP00000246657,9606.ENSP00000264246,9606.ENSP00000286301,9606.ENSP00000296871,9606.ENSP00000351671,9606.ENSP00000384053,9606.ENSP00000411355,9606.ENSP00000469613	NGFR,CCR7,CD80,CSF1R,CSF2,CCL20,CSF2RB,PTPRC,FLT3LG
GO:0030098	Lymphocyte differentiation	4	242	1.08	0.0249	9606.ENSP00000246657,9606.ENSP00000380227,9606.ENSP00000411355,9606.ENSP00000469613	CCR7,ITGA4,PTPRC,FLT3LG
GO:0030224	Monocyte differentiation	2	18	1.91	0.0249	9606.ENSP00000286301,9606.ENSP00000296871	CSF1R,CSF2
GO:0042102	Positive regulation of T cell proliferation	3	97	1.35	0.0249	9606.ENSP00000264246,9606.ENSP00000370698,9606.ENSP00000411355	CD80,IL6ST,PTPRC
GO:0045087	Innate immune response	6	703	0.79	0.0249	9606.ENSP00000225842,9606.ENSP00000286301,9606.ENSP00000351671,9606.ENSP00000412927,9606.ENSP00000479097,9606.ENSP00000479955	CCL1,CSF1R,CCL20,HLA-G,CCL14,CCL18
GO:0002690	Positive regulation of leukocyte chemotaxis	3	98	1.35	0.0253	9606.ENSP00000225842,9606.ENSP00000246657,9606.ENSP00000286301	CCL1,CCR7,CSF1R
GO:0032101	Regulation of response to external stimulus	7	1013	0.7	0.0253	9606.ENSP00000225842,9606.ENSP00000246657,9606.ENSP00000261796,9606.ENSP00000286301,9606.ENSP00000370698,9606.ENSP00000411355,9606.ENSP00000412927	CCL1,CCR7,IL17B,CSF1R,IL6ST,PTPRC,HLA-G
GO:0061097	Regulation of protein tyrosine kinase activity	3	98	1.35	0.0253	9606.ENSP00000286301,9606.ENSP00000371347,9606.ENSP00000411355	CSF1R,ANGPT4,PTPRC
GO:0071356	Cellular response to tumor necrosis factor	4	245	1.07	0.0253	9606.ENSP00000225842,9606.ENSP00000351671,9606.ENSP00000479097,9606.ENSP00000479955	CCL1,CCL20,CCL14,CCL18
GO:0048245	Eosinophil chemotaxis	2	19	1.88	0.0262	9606.ENSP00000225842,9606.ENSP00000479955	CCL1,CCL18
GO:0030851	Granulocyte differentiation	2	20	1.86	0.0284	9606.ENSP00000296871,9606.ENSP00000328111	CSF2,IL25
GO:2000353	Positive regulation of endothelial cell apoptotic process	2	20	1.86	0.0284	9606.ENSP00000380227,9606.ENSP00000412927	ITGA4,HLA-G
GO:0002821	Positive regulation of adaptive immune response	3	106	1.31	0.0294	9606.ENSP00000264246,9606.ENSP00000370698,9606.ENSP00000411355	CD80,IL6ST,PTPRC
GO:0050793	Regulation of developmental process	11	2648	0.48	0.0297	9606.ENSP00000172229,9606.ENSP00000226279,9606.ENSP00000264246,9606.ENSP00000286301,9606.ENSP00000296871,9606.ENSP00000359866,9606.ENSP00000370698,9606.ENSP00000371347,9606.ENSP00000411355,9606.ENSP00000412927,9606.ENSP00000469613	NGFR,CD38,CD80,CSF1R,CSF2,BMP5,IL6ST,ANGPT4,PTPRC,HLA-G,FLT3LG
GO:0055082	Cellular chemical homeostasis	6	753	0.76	0.0317	9606.ENSP00000172229,9606.ENSP00000225842,9606.ENSP00000226279,9606.ENSP00000246657,9606.ENSP00000411355,9606.ENSP00000479097	NGFR,CCL1,CD38,CCR7,PTPRC,CCL14
GO:1902531	Regulation of intracellular signal transduction	9	1807	0.56	0.0319	9606.ENSP00000225842,9606.ENSP00000246657,9606.ENSP00000264246,9606.ENSP00000286301,9606.ENSP00000351671,9606.ENSP00000411355,9606.ENSP00000412927,9606.ENSP00000479097,9606.ENSP00000479955	CCL1,CCR7,CD80,CSF1R,CCL20,PTPRC,HLA-G,CCL14,CCL18
GO:1903706	Regulation of hemopoiesis	5	493	0.87	0.0338	9606.ENSP00000264246,9606.ENSP00000296871,9606.ENSP00000411355,9606.ENSP00000412927,9606.ENSP00000469613	CD80,CSF2,PTPRC,HLA-G,FLT3LG
GO:0050857	Positive regulation of antigen receptor-mediated signaling pathway	2	23	1.8	0.0339	9606.ENSP00000246657,9606.ENSP00000411355	CCR7,PTPRC
GO:0061844	Antimicrobial humoral immune response mediated by antimicrobial peptide	3	113	1.28	0.0339	9606.ENSP00000225842,9606.ENSP00000351671,9606.ENSP00000479955	CCL1,CCL20,CCL18
GO:0035584	Calcium-mediated signaling using intracellular calcium source	2	24	1.78	0.0363	9606.ENSP00000351671,9606.ENSP00000411355	CCL20,PTPRC
GO:0016525	Negative regulation of angiogenesis	3	117	1.27	0.0364	9606.ENSP00000172229,9606.ENSP00000371347,9606.ENSP00000412927	NGFR,ANGPT4,HLA-G
GO:0045595	Regulation of cell differentiation	9	1874	0.54	0.0393	9606.ENSP00000172229,9606.ENSP00000226279,9606.ENSP00000264246,9606.ENSP00000296871,9606.ENSP00000359866,9606.ENSP00000370698,9606.ENSP00000411355,9606.ENSP00000412927,9606.ENSP00000469613	NGFR,CD38,CD80,CSF2,BMP5,IL6ST,PTPRC,HLA-G,FLT3LG
GO:0030225	Macrophage differentiation	2	26	1.75	0.041	9606.ENSP00000286301,9606.ENSP00000296871	CSF1R,CSF2
GO:0065009	Regulation of molecular function	15	4913	0.34	0.0428	9606.ENSP00000172229,9606.ENSP00000225842,9606.ENSP00000246657,9606.ENSP00000261796,9606.ENSP00000286301,9606.ENSP00000296871,9606.ENSP00000328111,9606.ENSP00000351671,9606.ENSP00000359866,9606.ENSP00000371347,9606.ENSP00000380227,9606.ENSP00000411355,9606.ENSP00000469613,9606.ENSP00000479097,9606.ENSP00000479955	NGFR,CCL1,CCR7,IL17B,CSF1R,CSF2,IL25,CCL20,BMP5,ANGPT4,ITGA4,PTPRC,FLT3LG,CCL14,CCL18
GO:0007204	Positive regulation of cytosolic calcium ion concentration	4	297	0.99	0.0431	9606.ENSP00000225842,9606.ENSP00000226279,9606.ENSP00000246657,9606.ENSP00000411355	CCL1,CD38,CCR7,PTPRC
GO:0031529	Ruffle organization	2	27	1.73	0.0431	9606.ENSP00000246657,9606.ENSP00000286301	CCR7,CSF1R
GO:0002675	Positive regulation of acute inflammatory response	2	29	1.7	0.0486	9606.ENSP00000246657,9606.ENSP00000370698	CCR7,IL6ST

## Sheet: common
Common Biolpogical Processes
Cell surface receptor signaling pathway
Cytokine-mediated signaling pathway
Cellular response to chemical stimulus
Cellular response to cytokine stimulus
Positive regulation of ERK1 and ERK2 cascade
Positive regulation of protein phosphorylation
Immune system process
Positive regulation of response to stimulus
Response to external stimulus
Leukocyte migration
Signal transduction
Immune response
Positive regulation of immune system process
Positive regulation of signal transduction
Response to other organism
